# Supplementary material for: Chemoselective cycloisomerization of O-alkenylbenzamides via concomitant 1,2-aryl migration/elimination mediated by hypervalent iodine reagents
Source: Commun Chem. 2023 Jun 17;6:126. doi: 10.1038/s42004-023-00930-5 (PMC10276869; doi:10.1038/s42004-023-00930-5)
Supplement: Supplementary file 5 — Supplementary Data 2 [file 42004_2023_930_MOESM5_ESM.cif]

data_hjx-20220815-2p-dj-a_auto
_audit_creation_date              2022-08-15
_audit_creation_method
;
Olex2 1.2-ac3
(compiled 2017.08.10 svn.r3458 for OlexSys, GUI svn.r5381)
;
_shelx_SHELXL_version_number      '2018/1'
_publ_contact_author_address      ?
_publ_contact_author_email        ?
_publ_contact_author_id_orcid     ?
_publ_contact_author_name         ''
_publ_contact_author_phone        ?
_publ_section_references
;
Dolomanov, O.V., Bourhis, L.J., Gildea, R.J, Howard, J.A.K. & Puschmann, H.
 (2009), J. Appl. Cryst. 42, 339-341.

Sheldrick, G.M. (2015). Acta Cryst. A71, 3-8.

Sheldrick, G.M. (2015). Acta Cryst. C71, 3-8.
;
_chemical_name_common             ?
_chemical_name_systematic         ?
_chemical_formula_moiety          '2(C20 H21 N O)'
_chemical_formula_sum             'C40 H42 N2 O2'
_chemical_formula_weight          582.75
_chemical_melting_point           ?
loop_
  _atom_type_symbol
  _atom_type_description
  _atom_type_scat_dispersion_real
  _atom_type_scat_dispersion_imag
  _atom_type_scat_source
 'C' 'C' 0.0181 0.0091 'International Tables Vol C Tables 4.2.6.8 and 6.1.1.4'
 'H' 'H' 0.0000 0.0000 'International Tables Vol C Tables 4.2.6.8 and 6.1.1.4'
 'N' 'N' 0.0311 0.0180 'International Tables Vol C Tables 4.2.6.8 and 6.1.1.4'
 'O' 'O' 0.0492 0.0322 'International Tables Vol C Tables 4.2.6.8 and 6.1.1.4'

_shelx_space_group_comment
;
The symmetry employed for this shelxl refinement is uniquely defined
by the following loop, which should always be used as a source of
symmetry information in preference to the above space-group names.
They are only intended as comments.
;
_space_group_crystal_system       'triclinic'
_space_group_IT_number            2
_space_group_name_H-M_alt         'P -1'
_space_group_name_Hall            '-P 1'
loop_
  _space_group_symop_operation_xyz
 'x, y, z'
 '-x, -y, -z'

_cell_length_a                    10.92450(10)
_cell_length_b                    12.56750(10)
_cell_length_c                    14.2956(2)
_cell_angle_alpha                 110.0180(10)
_cell_angle_beta                  111.4170(10)
_cell_angle_gamma                 93.5060(10)
_cell_volume                      1677.45(3)
_cell_formula_units_Z             2
_cell_measurement_reflns_used     12450
_cell_measurement_temperature     300.26(10)
_cell_measurement_theta_max       75.7820
_cell_measurement_theta_min       3.8190
_shelx_estimated_absorpt_T_max    0.947
_shelx_estimated_absorpt_T_min    0.947
_exptl_absorpt_coefficient_mu     0.546
_exptl_absorpt_correction_T_max   1.00000
_exptl_absorpt_correction_T_min   0.78299
_exptl_absorpt_correction_type    multi-scan
_exptl_absorpt_process_details
;
CrysAlisPro 1.171.42.63a (Rigaku Oxford Diffraction, 2022)
Empirical absorption correction using spherical harmonics,
implemented in SCALE3 ABSPACK scaling algorithm.
;
_exptl_absorpt_special_details    ?
_exptl_crystal_colour             colourless
_exptl_crystal_colour_primary     colourless
_exptl_crystal_density_diffrn     1.154
_exptl_crystal_density_meas       ?
_exptl_crystal_density_method     ?
_exptl_crystal_description        block
_exptl_crystal_F_000              624
_exptl_crystal_size_max           0.1
_exptl_crystal_size_mid           0.1
_exptl_crystal_size_min           0.1
_exptl_transmission_factor_max    ?
_exptl_transmission_factor_min    ?
_diffrn_reflns_av_R_equivalents   0.0311
_diffrn_reflns_av_unetI/netI      0.0305
_diffrn_reflns_Laue_measured_fraction_full 0.995
_diffrn_reflns_Laue_measured_fraction_max 0.947
_diffrn_reflns_limit_h_max        13
_diffrn_reflns_limit_h_min        -13
_diffrn_reflns_limit_k_max        13
_diffrn_reflns_limit_k_min        -15
_diffrn_reflns_limit_l_max        17
_diffrn_reflns_limit_l_min        -17
_diffrn_reflns_number             22880
_diffrn_reflns_point_group_measured_fraction_full 0.995
_diffrn_reflns_point_group_measured_fraction_max 0.947
_diffrn_reflns_theta_full         67.684
_diffrn_reflns_theta_max          76.337
_diffrn_reflns_theta_min          3.831
_diffrn_ambient_environment       air
_diffrn_ambient_temperature       300.26(10)
_diffrn_detector                  'Hybrid Pixel Array Detector'
_diffrn_detector_area_resol_mean  10.0000
_diffrn_detector_type             HyPix
_diffrn_measured_fraction_theta_full 0.995
_diffrn_measured_fraction_theta_max 0.947
_diffrn_measurement_details
;
List of Runs (angles in degrees, time in seconds):

  # Type    Start    End  Width  t~exp~   \w     \q     \k     \f   Frames
--------------------------------------------------------------------------
  1  \w    -23.00  27.00   0.50    0.05    --  -47.23  19.00 120.00  100
  2  \w    -38.00  25.00   0.50    0.05    --  -47.23  37.00 -30.00  126
  3  \w    -22.00  27.00   0.50    0.05    --  -47.23  19.00-150.00   98
  4  \w    -39.00  25.00   0.50    0.05    --  -47.23  37.00-120.00  128
  5  \w     43.00  68.00   0.50    0.05    --   47.23-141.00 -46.00   50
  6  \w     31.00 123.00   0.50    0.16    --  103.33-141.00 -46.00  184
  7  \w     40.00 112.00   0.50    0.16    --  103.33-125.00 -30.00  144
  8  \w     77.00 103.00   0.50    0.16    --  103.33 -94.00   0.00   52
  9  \w     52.00  77.00   0.50    0.05    --   47.23-129.00 125.00   50
 10  \w     73.00 114.00   0.50    0.16    --  103.33-129.00 125.00   82
 11  \w     36.00  80.00   0.50    0.16    --  103.33 -77.00  90.00   88
 12  \w     32.00  71.00   0.50    0.16    --  103.33 -61.00  90.00   78
 13  \w     39.00  70.00   0.50    0.16    --  103.33 -61.00 -60.00   62
 14  \w     33.00  72.00   0.50    0.16    --  103.33 -61.00 -90.00   78
 15  \w    113.00 138.00   0.50    0.16    --  103.33  45.00 -90.00   50
 16  \w    146.00 175.00   0.50    0.16    --  103.33  45.00 -90.00   58
 17  \w     81.00 132.00   0.50    0.16    --  103.33 129.00-160.00  102
 18  \w     97.00 122.00   0.50    0.16    --  103.33 141.00  11.00   50
 19  \w    102.00 172.00   0.50    0.16    --  103.33  77.00 120.00  140
 20  \w     73.00 107.00   0.50    0.05    --   47.23 141.00  11.00   68
 21  \w    -99.00 -61.00   0.50    0.05    --  -47.23 141.00  11.00   76
 22  \w   -102.00 -76.00   0.50    0.16    -- -100.00  77.00  30.00   52
 23  \w    -70.00 -28.00   0.50    0.16    -- -100.00  77.00  30.00   84
 24  \w    -82.00 -56.00   0.50    0.05    --  -47.23 129.00-160.00   52
 25  \w   -120.00 -29.00   0.50    0.16    -- -100.00 141.00  11.00  182
 26  \w   -110.00 -42.00   0.50    0.16    -- -100.00 125.00 120.00  136
 27  \w   -105.00 -66.00   0.50    0.16    -- -100.00 125.00 -30.00   78
 28  \w    -84.00 -41.00   0.50    0.16    -- -100.00 129.00-160.00   86
 29  \w   -102.00 -32.00   0.50    0.16    -- -100.00 125.00-180.00  140
 30  \w    -62.00 -31.00   0.50    0.16    -- -100.00 125.00 -30.00   62
 31  \w   -111.00 -52.00   0.50    0.16    -- -100.00 125.00 150.00  118
 32  \w    -66.00 -33.00   0.50    0.05    --  -47.23 -57.00 120.00   66
 33  \w   -116.00 -89.00   0.50    0.05    --  -47.23 -57.00 120.00   54
 34  \w   -170.00 -94.00   0.50    0.16    -- -100.00 -45.00 150.00  152
 35  \w   -173.00-143.00   0.50    0.16    -- -100.00 -15.00 -60.00   60
 36  \w   -136.00 -89.00   0.50    0.16    -- -100.00 -15.00 -60.00   94
 37  \w   -166.00 -95.00   0.50    0.16    -- -100.00 -30.00-180.00  142
 38  \w   -172.00 -86.00   0.50    0.16    -- -100.00 -94.00 -90.00  172
 39  \w   -117.00 -65.00   0.50    0.05    --  -47.23-141.00 -46.00  104
 40  \w   -137.00-106.00   0.50    0.16    -- -100.00 -94.00  60.00   62
 41  \w   -101.00 -75.00   0.50    0.16    -- -100.00-129.00 125.00   52
;
_diffrn_measurement_device        'four-circle diffractometer'
_diffrn_measurement_device_type   'ROD, Synergy Custom system, HyPix'
_diffrn_measurement_method        '\w scans'
_diffrn_orient_matrix_type
'CrysAlisPro convention (1999,Acta A55,543-557)'
_diffrn_orient_matrix_UB_11       -0.0207145000
_diffrn_orient_matrix_UB_12       -0.0579272000
_diffrn_orient_matrix_UB_13       -0.1202009000
_diffrn_orient_matrix_UB_21       0.1417319000
_diffrn_orient_matrix_UB_22       -0.0264885000
_diffrn_orient_matrix_UB_23       0.0369307000
_diffrn_orient_matrix_UB_31       -0.0593065000
_diffrn_orient_matrix_UB_32       -0.1173510000
_diffrn_orient_matrix_UB_33       -0.0051961000
_diffrn_radiation_monochromator   mirror
_diffrn_radiation_probe           x-ray
_diffrn_radiation_type            CuK\a
_diffrn_radiation_wavelength      1.54184
_diffrn_source                    'Rotating-anode X-ray tube'
_diffrn_source_type               'Rigaku (Cu) X-ray Source'
_reflns_Friedel_coverage          0.000
_reflns_Friedel_fraction_full     .
_reflns_Friedel_fraction_max      .
_reflns_number_gt                 5483
_reflns_number_total              6648
_reflns_odcompleteness_completeness 99.67
_reflns_odcompleteness_iscentric  1
_reflns_odcompleteness_theta      66.97
_reflns_special_details
;
 Reflections were merged by SHELXL according to the crystal
 class for the calculation of statistics and refinement.
 
 _reflns_Friedel_fraction is defined as the number of unique
 Friedel pairs measured divided by the number that would be
 possible theoretically, ignoring centric projections and
 systematic absences.
;
_reflns_threshold_expression      'I > 2\s(I)'
_computing_cell_refinement        'CrysAlisPro 1.171.42.63a (Rigaku OD, 2022)'
_computing_data_collection        'CrysAlisPro 1.171.42.63a (Rigaku OD, 2022)'
_computing_data_reduction         'CrysAlisPro 1.171.42.63a (Rigaku OD, 2022)'
_computing_molecular_graphics     'Olex2 (Dolomanov et al., 2009)'
_computing_publication_material   'Olex2 (Dolomanov et al., 2009)'
_computing_structure_refinement   'ShelXL (Sheldrick, 2015)'
_computing_structure_solution     'ShelXT (Sheldrick, 2015)'
_refine_diff_density_max          0.156
_refine_diff_density_min          -0.139
_refine_diff_density_rms          0.026
_refine_ls_extinction_coef        0.0054(9)
_refine_ls_extinction_expression  'Fc^*^=kFc[1+0.001xFc^2^\l^3^/sin(2\q)]^-1/4^'
_refine_ls_extinction_method      'SHELXL-2018/1 (Sheldrick 2018)'
_refine_ls_goodness_of_fit_ref    1.070
_refine_ls_hydrogen_treatment     constr
_refine_ls_matrix_type            full
_refine_ls_number_parameters      437
_refine_ls_number_reflns          6648
_refine_ls_number_restraints      4
_refine_ls_R_factor_all           0.0536
_refine_ls_R_factor_gt            0.0462
_refine_ls_restrained_S_all       1.084
_refine_ls_shift/su_max           0.000
_refine_ls_shift/su_mean          0.000
_refine_ls_structure_factor_coef  Fsqd
_refine_ls_weighting_details
'w=1/[\s^2^(Fo^2^)+(0.0740P)^2^+0.1483P] where P=(Fo^2^+2Fc^2^)/3'
_refine_ls_weighting_scheme       calc
_refine_ls_wR_factor_gt           0.1357
_refine_ls_wR_factor_ref          0.1430
_refine_special_details           ?
_olex2_refinement_description
;
1. Fixed Uiso
 At 1.2 times of:
  All C(H) groups
 At 1.5 times of:
  All C(H,H,H) groups
2. Restrained distances
 C00V-C0AA \\sim C00V-C0AB
 with sigma of 0.02
 C2-C4 \\sim C2A-C4A
 with sigma of 0.02
 C00V-C2 \\sim C00V-C2A
 with sigma of 0.04
 C00V-C4 \\sim C00V-C4A
 with sigma of 0.04
3. Rigid body (RIGU) restrains
 C2, C4, C0AA
 with sigma for 1-2 distances of 0.004 and sigma for 1-3 distances of 0.004
 C2A, C4A, C0AB
 with sigma for 1-2 distances of 0.004 and sigma for 1-3 distances of 0.004
4. Others
 Sof(C0AB)=Sof(H0AD)=Sof(H0AE)=Sof(H0AF)=Sof(C4A)=Sof(H4AA)=Sof(H4AB)=
 Sof(H4AC)=Sof(C2A)=Sof(H2AA)=Sof(H2AB)=Sof(H2AC)=1-FVAR(1)
 Sof(C2)=Sof(H2A)=Sof(H2B)=Sof(H2C)=Sof(C4)=Sof(H4A)=Sof(H4B)=Sof(H4C)=
 Sof(C0AA)=Sof(H0AA)=Sof(H0AB)=Sof(H0AC)=FVAR(1)
5.a Aromatic/amide H refined with riding coordinates:
 C005(H005), C00C(H00C), C00E(H00E), C00G(H00I), C00H(H00K), C00J(H00J),
 C00L(H00L), C00O(H00O), C00P(H00P), C00Q(H00Q), C00U(H00U), C00Y(H00Y),
 C00Z(H00Z), C010(H010), C012(H012), C013(H013), C014(H014), C015(H015)
5.b Idealised Me refined as rotating group:
 C00D(H00F,H00G,H00H), C00T(H00A,H00B,H00D), C00W(H00M,H00N,H00R), C00X(H00S,
 H00T,H00V), C011(H01A,H01B,H01C), C2(H2A,H2B,H2C), C4(H4A,H4B,H4C), C0AA(H0AA,
 H0AB,H0AC), C0AB(H0AD,H0AE,H0AF), C4A(H4AA,H4AB,H4AC), C2A(H2AA,H2AB,H2AC)
;
_atom_sites_solution_hydrogens    geom
_atom_sites_solution_primary      dual
_atom_sites_solution_secondary    ?
loop_
  _atom_site_label
  _atom_site_type_symbol
  _atom_site_fract_x
  _atom_site_fract_y
  _atom_site_fract_z
  _atom_site_U_iso_or_equiv
  _atom_site_adp_type
  _atom_site_occupancy
  _atom_site_site_symmetry_order
  _atom_site_calc_flag
  _atom_site_refinement_flags_posn
  _atom_site_refinement_flags_adp
  _atom_site_refinement_flags_occupancy
  _atom_site_disorder_assembly
  _atom_site_disorder_group
 O001 O 0.71776(10) 0.44091(9) 0.27852(8) 0.0743(3) Uani 1 1 d . . . . .
 O002 O 0.73834(12) 0.95131(10) 0.64058(8) 0.0803(3) Uani 1 1 d . . . . .
 N003 N 0.64690(10) 0.34946(9) 0.36775(8) 0.0559(3) Uani 1 1 d . . . . .
 N004 N 0.75705(10) 0.98554(9) 0.49975(8) 0.0567(3) Uani 1 1 d . . . . .
 C005 C 0.52000(13) 0.90228(11) 0.37470(11) 0.0590(3) Uani 1 1 d . . . . .
 H005 H 0.501814 0.976164 0.393983 0.071 Uiso 1 1 calc R . . . .
 C006 C 0.56529(13) 0.25861(11) 0.36722(11) 0.0582(3) Uani 1 1 d . . . . .
 C007 C 0.88396(13) 0.63110(11) 0.66898(10) 0.0569(3) Uani 1 1 d . . . . .
 C008 C 0.64755(12) 0.88684(10) 0.42366(10) 0.0537(3) Uani 1 1 d . . . . .
 C009 C 0.72939(12) 0.44560(11) 0.46983(10) 0.0553(3) Uani 1 1 d . . . . .
 C00A C 0.64644(13) 0.35786(12) 0.27320(11) 0.0590(3) Uani 1 1 d . . . . .
 C00B C 0.44211(15) 0.69633(11) 0.26621(10) 0.0625(3) Uani 1 1 d . . . . .
 C00C C 0.41842(14) 0.80768(11) 0.29656(11) 0.0636(3) Uani 1 1 d . . . . .
 H00C H 0.332359 0.819041 0.263678 0.076 Uiso 1 1 calc R . . . .
 C00D C 0.57881(16) 0.25910(13) 0.47515(12) 0.0697(4) Uani 1 1 d . . . . .
 H00F H 0.666286 0.247107 0.512571 0.105 Uiso 1 1 calc GR . . . .
 H00G H 0.511020 0.198137 0.463992 0.105 Uiso 1 1 calc GR . . . .
 H00H H 0.567819 0.332383 0.518283 0.105 Uiso 1 1 calc GR . . . .
 C00E C 0.67354(14) 0.77726(11) 0.39768(12) 0.0635(3) Uani 1 1 d . . . . .
 H00E H 0.759093 0.766378 0.432912 0.076 Uiso 1 1 calc R . . . .
 C00F C 0.55578(13) 0.26383(12) 0.17038(11) 0.0629(3) Uani 1 1 d . . . . .
 C00G C 0.67625(14) 0.53872(12) 0.50780(11) 0.0664(3) Uani 1 1 d . . . . .
 H00I H 0.588203 0.540357 0.467266 0.080 Uiso 1 1 calc R . . . .
 C00H C 0.75272(14) 0.63016(12) 0.60592(12) 0.0682(4) Uani 1 1 d . . . . .
 H00K H 0.715015 0.692678 0.630217 0.082 Uiso 1 1 calc R . . . .
 C00I C 0.79781(14) 1.00952(12) 0.61052(11) 0.0635(3) Uani 1 1 d . . . . .
 C00J C 0.57191(16) 0.68333(11) 0.31893(12) 0.0670(4) Uani 1 1 d . . . . .
 H00J H 0.590717 0.609635 0.300722 0.080 Uiso 1 1 calc R . . . .
 C00K C 0.97051(14) 0.73336(12) 0.77674(12) 0.0663(3) Uani 1 1 d . . . . .
 C00L C 0.48026(14) 0.17484(12) 0.27167(12) 0.0673(3) Uani 1 1 d . . . . .
 H00L H 0.425408 0.115488 0.271978 0.081 Uiso 1 1 calc R . . . .
 C00M C 0.81787(13) 1.04905(11) 0.45882(12) 0.0611(3) Uani 1 1 d . . . . .
 C00N C 0.47216(14) 0.17483(13) 0.16979(12) 0.0669(3) Uani 1 1 d . . . . .
 C00O C 0.91956(15) 1.14049(12) 0.52861(14) 0.0716(4) Uani 1 1 d . . . . .
 H00O H 0.957818 1.183874 0.501136 0.086 Uiso 1 1 calc R . . . .
 C00P C 0.93603(14) 0.53722(13) 0.62732(13) 0.0739(4) Uani 1 1 d . . . . .
 H00P H 1.024640 0.535826 0.666664 0.089 Uiso 1 1 calc R . . . .
 C00Q C 0.86048(14) 0.44569(13) 0.52924(13) 0.0725(4) Uani 1 1 d . . . . .
 H00Q H 0.898459 0.384006 0.503379 0.087 Uiso 1 1 calc R . . . .
 C00R C 0.91277(15) 1.10622(13) 0.68433(12) 0.0728(4) Uani 1 1 d . . . . .
 C00S C 0.97050(14) 1.17286(13) 0.64387(14) 0.0759(4) Uani 1 1 d . . . . .
 C00T C 0.76594(17) 1.00962(14) 0.33742(13) 0.0761(4) Uani 1 1 d . . . . .
 H00A H 0.769920 0.929755 0.306113 0.114 Uiso 1 1 calc GR . . . .
 H00B H 0.820148 1.055922 0.319717 0.114 Uiso 1 1 calc GR . . . .
 H00D H 0.674405 1.017865 0.308513 0.114 Uiso 1 1 calc GR . . . .
 C00U C 0.55102(17) 0.26553(17) 0.07178(13) 0.0821(4) Uani 1 1 d . . . . .
 H00U H 0.607677 0.324461 0.072567 0.099 Uiso 1 1 calc R . . . .
 C00V C 0.3300(2) 0.59291(13) 0.17710(12) 0.0914(6) Uani 1 1 d D . . . .
 C00W C 0.88486(19) 0.80601(15) 0.82494(14) 0.0871(5) Uani 1 1 d . . . . .
 H00M H 0.834010 0.839034 0.775555 0.131 Uiso 1 1 calc GR . . . .
 H00N H 0.942285 0.866992 0.893655 0.131 Uiso 1 1 calc GR . . . .
 H00R H 0.824385 0.757712 0.835931 0.131 Uiso 1 1 calc GR . . . .
 C00X C 1.0601(2) 0.69040(18) 0.86080(15) 0.0982(6) Uani 1 1 d . . . . .
 H00S H 1.004760 0.640293 0.874345 0.147 Uiso 1 1 calc GR . . . .
 H00T H 1.113319 0.755485 0.927670 0.147 Uiso 1 1 calc GR . . . .
 H00V H 1.118337 0.648470 0.833109 0.147 Uiso 1 1 calc GR . . . .
 C00Y C 0.9650(2) 1.13080(18) 0.79653(15) 0.1002(6) Uani 1 1 d . . . . .
 H00Y H 0.927286 1.085929 0.823104 0.120 Uiso 1 1 calc R . . . .
 C00Z C 0.38315(18) 0.08948(17) 0.06799(15) 0.0905(5) Uani 1 1 d . . . . .
 H00Z H 0.325740 0.029703 0.065357 0.109 Uiso 1 1 calc R . . . .
 C010 C 0.4635(2) 0.1810(2) -0.02596(14) 0.0997(6) Uani 1 1 d . . . . .
 H010 H 0.460416 0.182817 -0.091285 0.120 Uiso 1 1 calc R . . . .
 C011 C 1.0592(2) 0.80941(17) 0.75224(18) 0.1031(6) Uani 1 1 d . . . . .
 H01A H 1.113205 0.764331 0.721543 0.155 Uiso 1 1 calc GR . . . .
 H01B H 1.116687 0.873305 0.818649 0.155 Uiso 1 1 calc GR . . . .
 H01C H 1.003326 0.838336 0.701134 0.155 Uiso 1 1 calc GR . . . .
 C012 C 1.07845(18) 1.26722(17) 0.71869(19) 0.1047(7) Uani 1 1 d . . . . .
 H012 H 1.116007 1.314530 0.694056 0.126 Uiso 1 1 calc R . . . .
 C013 C 0.3805(2) 0.0938(2) -0.02692(15) 0.1050(6) Uani 1 1 d . . . . .
 H013 H 0.321344 0.036620 -0.093410 0.126 Uiso 1 1 calc R . . . .
 C014 C 1.0727(3) 1.2220(2) 0.86689(19) 0.1307(9) Uani 1 1 d . . . . .
 H014 H 1.108618 1.238574 0.941402 0.157 Uiso 1 1 calc R . . . .
 C015 C 1.1278(2) 1.2891(2) 0.8273(2) 0.1321(10) Uani 1 1 d . . . . .
 H015 H 1.200293 1.350669 0.876000 0.159 Uiso 1 1 calc R . . . .
 C2 C 0.2221(7) 0.6116(5) 0.1149(7) 0.166(6) Uani 0.438(5) 1 d D U P A 1
 H2A H 0.164245 0.631102 0.152365 0.249 Uiso 0.438(5) 1 calc GR . P A 1
 H2B H 0.176569 0.543093 0.049364 0.249 Uiso 0.438(5) 1 calc GR . P A 1
 H2C H 0.244643 0.674542 0.096548 0.249 Uiso 0.438(5) 1 calc GR . P A 1
 C4 C 0.4189(6) 0.5315(4) 0.0931(4) 0.118(2) Uani 0.438(5) 1 d D U P A 1
 H4A H 0.438354 0.584836 0.063239 0.177 Uiso 0.438(5) 1 calc GR . P A 1
 H4B H 0.363821 0.459894 0.034713 0.177 Uiso 0.438(5) 1 calc GR . P A 1
 H4C H 0.501452 0.517336 0.136931 0.177 Uiso 0.438(5) 1 calc GR . P A 1
 C0AA C 0.3349(8) 0.4969(5) 0.2205(5) 0.102(2) Uani 0.438(5) 1 d D U P A 1
 H0AA H 0.424984 0.484321 0.245552 0.153 Uiso 0.438(5) 1 calc GR . P A 1
 H0AB H 0.275000 0.426644 0.163226 0.153 Uiso 0.438(5) 1 calc GR . P A 1
 H0AC H 0.307855 0.519463 0.280101 0.153 Uiso 0.438(5) 1 calc GR . P A 1
 C0AB C 0.1976(4) 0.5993(4) 0.2118(5) 0.128(2) Uani 0.562(5) 1 d D U P A 2
 H0AD H 0.225790 0.603212 0.285062 0.192 Uiso 0.562(5) 1 calc GR . P A 2
 H0AE H 0.127948 0.531367 0.162538 0.192 Uiso 0.562(5) 1 calc GR . P A 2
 H0AF H 0.163808 0.667031 0.207517 0.192 Uiso 0.562(5) 1 calc GR . P A 2
 C4A C 0.3493(7) 0.4784(4) 0.1672(5) 0.122(2) Uani 0.562(5) 1 d D U P A 2
 H4AA H 0.418366 0.461614 0.141236 0.183 Uiso 0.562(5) 1 calc GR . P A 2
 H4AB H 0.266752 0.423202 0.116382 0.183 Uiso 0.562(5) 1 calc GR . P A 2
 H4AC H 0.375621 0.473633 0.237203 0.183 Uiso 0.562(5) 1 calc GR . P A 2
 C2A C 0.2802(9) 0.6097(7) 0.0722(4) 0.184(5) Uani 0.562(5) 1 d D U P A 2
 H2AA H 0.255907 0.683799 0.084008 0.277 Uiso 0.562(5) 1 calc GR . P A 2
 H2AB H 0.202857 0.549591 0.019184 0.277 Uiso 0.562(5) 1 calc GR . P A 2
 H2AC H 0.349788 0.606522 0.046012 0.277 Uiso 0.562(5) 1 calc GR . P A 2

loop_
  _atom_site_aniso_label
  _atom_site_aniso_U_11
  _atom_site_aniso_U_22
  _atom_site_aniso_U_33
  _atom_site_aniso_U_23
  _atom_site_aniso_U_13
  _atom_site_aniso_U_12
 O001 0.0753(6) 0.0833(7) 0.0672(6) 0.0350(5) 0.0294(5) 0.0046(5)
 O002 0.0883(7) 0.0882(7) 0.0627(6) 0.0351(5) 0.0265(5) 0.0040(6)
 N003 0.0551(5) 0.0610(6) 0.0542(6) 0.0242(5) 0.0235(5) 0.0136(4)
 N004 0.0556(6) 0.0544(5) 0.0554(6) 0.0203(5) 0.0201(5) 0.0048(4)
 C005 0.0641(7) 0.0507(6) 0.0590(7) 0.0224(5) 0.0215(6) 0.0099(5)
 C006 0.0580(7) 0.0599(7) 0.0647(7) 0.0288(6) 0.0289(6) 0.0178(5)
 C007 0.0566(7) 0.0614(7) 0.0568(7) 0.0297(6) 0.0224(5) 0.0071(5)
 C008 0.0580(7) 0.0514(6) 0.0515(6) 0.0205(5) 0.0229(5) 0.0058(5)
 C009 0.0549(6) 0.0609(7) 0.0542(7) 0.0268(6) 0.0229(5) 0.0128(5)
 C00A 0.0541(6) 0.0712(8) 0.0587(7) 0.0303(6) 0.0257(6) 0.0177(6)
 C00B 0.0791(9) 0.0555(7) 0.0464(6) 0.0210(5) 0.0199(6) 0.0015(6)
 C00C 0.0630(7) 0.0608(7) 0.0588(7) 0.0263(6) 0.0147(6) 0.0068(6)
 C00D 0.0782(9) 0.0717(8) 0.0705(9) 0.0355(7) 0.0354(7) 0.0161(7)
 C00E 0.0640(7) 0.0592(7) 0.0699(8) 0.0269(6) 0.0287(6) 0.0148(6)
 C00F 0.0569(7) 0.0758(8) 0.0555(7) 0.0247(6) 0.0229(6) 0.0191(6)
 C00G 0.0579(7) 0.0747(8) 0.0593(7) 0.0247(6) 0.0162(6) 0.0242(6)
 C00H 0.0674(8) 0.0671(8) 0.0632(8) 0.0225(6) 0.0208(6) 0.0240(6)
 C00I 0.0625(7) 0.0641(7) 0.0587(7) 0.0224(6) 0.0209(6) 0.0123(6)
 C00J 0.0863(9) 0.0496(6) 0.0677(8) 0.0222(6) 0.0355(7) 0.0139(6)
 C00K 0.0631(7) 0.0671(8) 0.0627(8) 0.0270(6) 0.0201(6) 0.0015(6)
 C00L 0.0655(8) 0.0641(8) 0.0716(9) 0.0258(7) 0.0288(7) 0.0101(6)
 C00M 0.0597(7) 0.0569(7) 0.0711(8) 0.0264(6) 0.0305(6) 0.0105(5)
 C00N 0.0598(7) 0.0704(8) 0.0651(8) 0.0212(6) 0.0248(6) 0.0160(6)
 C00O 0.0656(8) 0.0587(7) 0.0885(10) 0.0229(7) 0.0365(8) 0.0052(6)
 C00P 0.0513(7) 0.0779(9) 0.0775(9) 0.0262(7) 0.0141(6) 0.0164(6)
 C00Q 0.0591(7) 0.0711(8) 0.0779(9) 0.0231(7) 0.0225(7) 0.0232(6)
 C00R 0.0618(8) 0.0704(8) 0.0643(8) 0.0111(7) 0.0172(7) 0.0121(6)
 C00S 0.0567(7) 0.0620(8) 0.0872(11) 0.0074(7) 0.0276(7) 0.0069(6)
 C00T 0.0823(10) 0.0818(9) 0.0753(9) 0.0384(8) 0.0389(8) 0.0076(7)
 C00U 0.0784(10) 0.1049(12) 0.0618(9) 0.0325(8) 0.0284(7) 0.0147(9)
 C00V 0.1234(14) 0.0624(8) 0.0537(8) 0.0189(7) 0.0090(9) -0.0173(9)
 C00W 0.0897(11) 0.0813(10) 0.0690(9) 0.0132(8) 0.0269(8) 0.0062(8)
 C00X 0.0923(12) 0.1019(13) 0.0687(10) 0.0315(9) 0.0030(9) 0.0085(10)
 C00Y 0.0907(12) 0.1061(13) 0.0656(10) 0.0093(9) 0.0154(9) 0.0120(10)
 C00Z 0.0811(10) 0.0906(11) 0.0743(10) 0.0154(9) 0.0235(8) -0.0002(9)
 C010 0.0983(13) 0.1275(16) 0.0569(9) 0.0269(10) 0.0249(9) 0.0112(12)
 C011 0.1032(13) 0.0898(12) 0.1019(13) 0.0291(10) 0.0414(11) -0.0227(10)
 C012 0.0746(10) 0.0799(11) 0.1128(16) -0.0109(10) 0.0376(10) -0.0070(8)
 C013 0.0974(13) 0.1177(15) 0.0598(10) 0.0092(9) 0.0174(9) -0.0025(11)
 C014 0.1001(15) 0.142(2) 0.0727(12) -0.0129(13) 0.0078(11) 0.0022(15)
 C015 0.0832(13) 0.1163(17) 0.1095(18) -0.0302(14) 0.0218(12) -0.0172(12)
 C2 0.118(5) 0.084(3) 0.151(8) 0.035(4) -0.083(6) -0.019(4)
 C4 0.161(5) 0.095(3) 0.055(2) 0.002(2) 0.030(3) -0.010(3)
 C0AA 0.110(4) 0.069(3) 0.082(4) 0.017(3) 0.012(3) -0.039(3)
 C0AB 0.089(2) 0.101(3) 0.146(4) -0.001(3) 0.052(3) -0.031(2)
 C4A 0.118(4) 0.0576(19) 0.116(4) 0.012(3) -0.008(3) 0.0050(19)
 C2A 0.257(10) 0.143(5) 0.058(2) 0.042(3) -0.018(3) -0.092(6)

_geom_special_details
;
 All esds (except the esd in the dihedral angle between two l.s. planes)
 are estimated using the full covariance matrix.  The cell esds are taken
 into account individually in the estimation of esds in distances, angles
 and torsion angles; correlations between esds in cell parameters are only
 used when they are defined by crystal symmetry.  An approximate (isotropic)
 treatment of cell esds is used for estimating esds involving l.s. planes.
;
loop_
  _geom_bond_atom_site_label_1
  _geom_bond_atom_site_label_2
  _geom_bond_distance
  _geom_bond_site_symmetry_2
  _geom_bond_publ_flag
 O001 C00A 1.2269(16) . ?
 O002 C00I 1.2259(17) . ?
 N003 C006 1.4011(16) . ?
 N003 C009 1.4494(16) . ?
 N003 C00A 1.3896(17) . ?
 N004 C008 1.4482(15) . ?
 N004 C00I 1.3923(17) . ?
 N004 C00M 1.3999(17) . ?
 C005 H005 0.9300 . ?
 C005 C008 1.3722(18) . ?
 C005 C00C 1.3845(18) . ?
 C006 C00D 1.4931(19) . ?
 C006 C00L 1.3440(19) . ?
 C007 C00H 1.3838(19) . ?
 C007 C00K 1.5333(19) . ?
 C007 C00P 1.385(2) . ?
 C008 C00E 1.3747(18) . ?
 C009 C00G 1.3710(18) . ?
 C009 C00Q 1.3722(19) . ?
 C00A C00F 1.4637(19) . ?
 C00B C00C 1.387(2) . ?
 C00B C00J 1.392(2) . ?
 C00B C00V 1.5311(19) . ?
 C00C H00C 0.9300 . ?
 C00D H00F 0.9600 . ?
 C00D H00G 0.9600 . ?
 C00D H00H 0.9600 . ?
 C00E H00E 0.9300 . ?
 C00E C00J 1.3822(19) . ?
 C00F C00N 1.396(2) . ?
 C00F C00U 1.399(2) . ?
 C00G H00I 0.9300 . ?
 C00G C00H 1.382(2) . ?
 C00H H00K 0.9300 . ?
 C00I C00R 1.461(2) . ?
 C00J H00J 0.9300 . ?
 C00K C00W 1.526(2) . ?
 C00K C00X 1.531(2) . ?
 C00K C011 1.529(2) . ?
 C00L H00L 0.9300 . ?
 C00L C00N 1.427(2) . ?
 C00M C00O 1.3415(19) . ?
 C00M C00T 1.496(2) . ?
 C00N C00Z 1.409(2) . ?
 C00O H00O 0.9300 . ?
 C00O C00S 1.426(2) . ?
 C00P H00P 0.9300 . ?
 C00P C00Q 1.380(2) . ?
 C00Q H00Q 0.9300 . ?
 C00R C00S 1.403(2) . ?
 C00R C00Y 1.402(2) . ?
 C00S C012 1.407(2) . ?
 C00T H00A 0.9600 . ?
 C00T H00B 0.9600 . ?
 C00T H00D 0.9600 . ?
 C00U H00U 0.9300 . ?
 C00U C010 1.370(2) . ?
 C00V C2 1.283(5) . ?
 C00V C4 1.813(6) . ?
 C00V C0AA 1.530(6) . ?
 C00V C0AB 1.690(5) . ?
 C00V C4A 1.434(5) . ?
 C00V C2A 1.491(5) . ?
 C00W H00M 0.9600 . ?
 C00W H00N 0.9600 . ?
 C00W H00R 0.9600 . ?
 C00X H00S 0.9600 . ?
 C00X H00T 0.9600 . ?
 C00X H00V 0.9600 . ?
 C00Y H00Y 0.9300 . ?
 C00Y C014 1.376(3) . ?
 C00Z H00Z 0.9300 . ?
 C00Z C013 1.366(3) . ?
 C010 H010 0.9300 . ?
 C010 C013 1.372(3) . ?
 C011 H01A 0.9600 . ?
 C011 H01B 0.9600 . ?
 C011 H01C 0.9600 . ?
 C012 H012 0.9300 . ?
 C012 C015 1.363(4) . ?
 C013 H013 0.9300 . ?
 C014 H014 0.9300 . ?
 C014 C015 1.380(4) . ?
 C015 H015 0.9300 . ?
 C2 H2A 0.9600 . ?
 C2 H2B 0.9600 . ?
 C2 H2C 0.9600 . ?
 C4 H4A 0.9600 . ?
 C4 H4B 0.9600 . ?
 C4 H4C 0.9600 . ?
 C0AA H0AA 0.9600 . ?
 C0AA H0AB 0.9600 . ?
 C0AA H0AC 0.9600 . ?
 C0AB H0AD 0.9600 . ?
 C0AB H0AE 0.9600 . ?
 C0AB H0AF 0.9600 . ?
 C4A H4AA 0.9600 . ?
 C4A H4AB 0.9600 . ?
 C4A H4AC 0.9600 . ?
 C2A H2AA 0.9600 . ?
 C2A H2AB 0.9600 . ?
 C2A H2AC 0.9600 . ?

loop_
  _geom_angle_atom_site_label_1
  _geom_angle_atom_site_label_2
  _geom_angle_atom_site_label_3
  _geom_angle
  _geom_angle_site_symmetry_1
  _geom_angle_site_symmetry_3
  _geom_angle_publ_flag
 C006 N003 C009 119.96(10) . . ?
 C00A N003 C006 123.28(11) . . ?
 C00A N003 C009 116.58(10) . . ?
 C00I N004 C008 117.15(10) . . ?
 C00I N004 C00M 123.84(11) . . ?
 C00M N004 C008 118.99(10) . . ?
 C008 C005 H005 120.1 . . ?
 C008 C005 C00C 119.88(12) . . ?
 C00C C005 H005 120.1 . . ?
 N003 C006 C00D 117.50(12) . . ?
 C00L C006 N003 119.76(12) . . ?
 C00L C006 C00D 122.75(13) . . ?
 C00H C007 C00K 122.04(12) . . ?
 C00H C007 C00P 116.62(12) . . ?
 C00P C007 C00K 121.27(12) . . ?
 C005 C008 N004 120.61(11) . . ?
 C005 C008 C00E 120.08(11) . . ?
 C00E C008 N004 119.27(11) . . ?
 C00G C009 N003 119.64(11) . . ?
 C00G C009 C00Q 119.13(12) . . ?
 C00Q C009 N003 121.22(11) . . ?
 O001 C00A N003 120.44(12) . . ?
 O001 C00A C00F 123.67(12) . . ?
 N003 C00A C00F 115.88(12) . . ?
 C00C C00B C00J 117.21(12) . . ?
 C00C C00B C00V 120.99(14) . . ?
 C00J C00B C00V 121.80(13) . . ?
 C005 C00C C00B 121.49(13) . . ?
 C005 C00C H00C 119.3 . . ?
 C00B C00C H00C 119.3 . . ?
 C006 C00D H00F 109.5 . . ?
 C006 C00D H00G 109.5 . . ?
 C006 C00D H00H 109.5 . . ?
 H00F C00D H00G 109.5 . . ?
 H00F C00D H00H 109.5 . . ?
 H00G C00D H00H 109.5 . . ?
 C008 C00E H00E 120.2 . . ?
 C008 C00E C00J 119.68(13) . . ?
 C00J C00E H00E 120.2 . . ?
 C00N C00F C00A 120.78(12) . . ?
 C00N C00F C00U 120.01(14) . . ?
 C00U C00F C00A 119.19(14) . . ?
 C009 C00G H00I 119.8 . . ?
 C009 C00G C00H 120.40(12) . . ?
 C00H C00G H00I 119.8 . . ?
 C007 C00H H00K 119.1 . . ?
 C00G C00H C007 121.70(13) . . ?
 C00G C00H H00K 119.1 . . ?
 O002 C00I N004 120.28(12) . . ?
 O002 C00I C00R 124.26(13) . . ?
 N004 C00I C00R 115.47(13) . . ?
 C00B C00J H00J 119.2 . . ?
 C00E C00J C00B 121.61(12) . . ?
 C00E C00J H00J 119.2 . . ?
 C00W C00K C007 111.95(12) . . ?
 C00W C00K C00X 108.73(15) . . ?
 C00W C00K C011 108.85(15) . . ?
 C00X C00K C007 110.65(12) . . ?
 C011 C00K C007 107.35(13) . . ?
 C011 C00K C00X 109.26(15) . . ?
 C006 C00L H00L 119.2 . . ?
 C006 C00L C00N 121.54(13) . . ?
 C00N C00L H00L 119.2 . . ?
 N004 C00M C00T 117.46(11) . . ?
 C00O C00M N004 119.46(13) . . ?
 C00O C00M C00T 123.08(13) . . ?
 C00F C00N C00L 118.71(13) . . ?
 C00F C00N C00Z 118.07(15) . . ?
 C00Z C00N C00L 123.22(15) . . ?
 C00M C00O H00O 119.2 . . ?
 C00M C00O C00S 121.68(14) . . ?
 C00S C00O H00O 119.2 . . ?
 C007 C00P H00P 119.0 . . ?
 C00Q C00P C007 122.04(12) . . ?
 C00Q C00P H00P 119.0 . . ?
 C009 C00Q C00P 120.08(13) . . ?
 C009 C00Q H00Q 120.0 . . ?
 C00P C00Q H00Q 120.0 . . ?
 C00S C00R C00I 120.78(14) . . ?
 C00Y C00R C00I 118.72(17) . . ?
 C00Y C00R C00S 120.50(16) . . ?
 C00R C00S C00O 118.66(13) . . ?
 C00R C00S C012 118.54(18) . . ?
 C012 C00S C00O 122.78(18) . . ?
 C00M C00T H00A 109.5 . . ?
 C00M C00T H00B 109.5 . . ?
 C00M C00T H00D 109.5 . . ?
 H00A C00T H00B 109.5 . . ?
 H00A C00T H00D 109.5 . . ?
 H00B C00T H00D 109.5 . . ?
 C00F C00U H00U 119.7 . . ?
 C010 C00U C00F 120.53(17) . . ?
 C010 C00U H00U 119.7 . . ?
 C00B C00V C4 98.4(2) . . ?
 C00B C00V C0AB 106.40(18) . . ?
 C2 C00V C00B 119.1(3) . . ?
 C2 C00V C4 106.7(6) . . ?
 C2 C00V C0AA 124.7(5) . . ?
 C0AA C00V C00B 106.8(2) . . ?
 C0AA C00V C4 94.5(4) . . ?
 C4A C00V C00B 118.5(3) . . ?
 C4A C00V C0AB 101.5(4) . . ?
 C4A C00V C2A 114.8(4) . . ?
 C2A C00V C00B 109.9(3) . . ?
 C2A C00V C0AB 103.9(5) . . ?
 C00K C00W H00M 109.5 . . ?
 C00K C00W H00N 109.5 . . ?
 C00K C00W H00R 109.5 . . ?
 H00M C00W H00N 109.5 . . ?
 H00M C00W H00R 109.5 . . ?
 H00N C00W H00R 109.5 . . ?
 C00K C00X H00S 109.5 . . ?
 C00K C00X H00T 109.5 . . ?
 C00K C00X H00V 109.5 . . ?
 H00S C00X H00T 109.5 . . ?
 H00S C00X H00V 109.5 . . ?
 H00T C00X H00V 109.5 . . ?
 C00R C00Y H00Y 120.4 . . ?
 C014 C00Y C00R 119.3(2) . . ?
 C014 C00Y H00Y 120.4 . . ?
 C00N C00Z H00Z 119.7 . . ?
 C013 C00Z C00N 120.51(18) . . ?
 C013 C00Z H00Z 119.7 . . ?
 C00U C010 H010 120.2 . . ?
 C00U C010 C013 119.64(18) . . ?
 C013 C010 H010 120.2 . . ?
 C00K C011 H01A 109.5 . . ?
 C00K C011 H01B 109.5 . . ?
 C00K C011 H01C 109.5 . . ?
 H01A C011 H01B 109.5 . . ?
 H01A C011 H01C 109.5 . . ?
 H01B C011 H01C 109.5 . . ?
 C00S C012 H012 120.1 . . ?
 C015 C012 C00S 119.8(2) . . ?
 C015 C012 H012 120.1 . . ?
 C00Z C013 C010 121.24(17) . . ?
 C00Z C013 H013 119.4 . . ?
 C010 C013 H013 119.4 . . ?
 C00Y C014 H014 119.9 . . ?
 C00Y C014 C015 120.2(2) . . ?
 C015 C014 H014 119.9 . . ?
 C012 C015 C014 121.62(19) . . ?
 C012 C015 H015 119.2 . . ?
 C014 C015 H015 119.2 . . ?
 C00V C2 H2A 109.5 . . ?
 C00V C2 H2B 109.5 . . ?
 C00V C2 H2C 109.5 . . ?
 H2A C2 H2B 109.5 . . ?
 H2A C2 H2C 109.5 . . ?
 H2B C2 H2C 109.5 . . ?
 C00V C4 H4A 109.5 . . ?
 C00V C4 H4B 109.5 . . ?
 C00V C4 H4C 109.5 . . ?
 H4A C4 H4B 109.5 . . ?
 H4A C4 H4C 109.5 . . ?
 H4B C4 H4C 109.5 . . ?
 C00V C0AA H0AA 109.5 . . ?
 C00V C0AA H0AB 109.5 . . ?
 C00V C0AA H0AC 109.5 . . ?
 H0AA C0AA H0AB 109.5 . . ?
 H0AA C0AA H0AC 109.5 . . ?
 H0AB C0AA H0AC 109.5 . . ?
 C00V C0AB H0AD 109.5 . . ?
 C00V C0AB H0AE 109.5 . . ?
 C00V C0AB H0AF 109.5 . . ?
 H0AD C0AB H0AE 109.5 . . ?
 H0AD C0AB H0AF 109.5 . . ?
 H0AE C0AB H0AF 109.5 . . ?
 C00V C4A H4AA 109.5 . . ?
 C00V C4A H4AB 109.5 . . ?
 C00V C4A H4AC 109.5 . . ?
 H4AA C4A H4AB 109.5 . . ?
 H4AA C4A H4AC 109.5 . . ?
 H4AB C4A H4AC 109.5 . . ?
 C00V C2A H2AA 109.5 . . ?
 C00V C2A H2AB 109.5 . . ?
 C00V C2A H2AC 109.5 . . ?
 H2AA C2A H2AB 109.5 . . ?
 H2AA C2A H2AC 109.5 . . ?
 H2AB C2A H2AC 109.5 . . ?

_shelx_res_file
;
TITL hjx-20220815-2p-dj-a_auto_a.res in P-1
    hjx-20220815-2p-dj-a_auto.res
    created by SHELXL-2018/1 at 10:41:39 on 15-Aug-2022
REM Old TITL
REM SHELXT solution in P-1
REM R1 0.227, Rweak 0.015, Alpha 0.068, Orientation as input
REM Formula found by SHELXT: C39 N2 O F
CELL 1.54184 10.9245 12.5675 14.2956 110.018 111.417 93.506
ZERR 2 0.0001 0.0001 0.0002 0.001 0.001 0.001
LATT 1
SFAC C H N O
UNIT 80 84 4 4
SADI C00V C0AA C00V C0AB
SADI C2 C4 C2A C4A
SADI 0.04 C00V C2 C00V C2A
SADI 0.04 C00V C4 C00V C4A
RIGU C2 C4 C0AA
RIGU C2A C4A C0AB

L.S. 10
PLAN  20
SIZE 0.1 0.1 0.1
TEMP 27
BOND $H
list 4
fmap 2
ACTA
REM <olex2.extras>
REM <HklSrc "%.\\hjx-20220815-2p-DJ-a_auto.hkl">
REM </olex2.extras>

WGHT    0.074000    0.148300
EXTI    0.005368
FVAR       1.17177   0.43775
O001  4    0.717765    0.440909    0.278519    11.00000    0.07529    0.08327 =
         0.06724    0.03496    0.02943    0.00459
O002  4    0.738340    0.951310    0.640577    11.00000    0.08827    0.08821 =
         0.06272    0.03510    0.02650    0.00402
N003  3    0.646896    0.349461    0.367755    11.00000    0.05507    0.06100 =
         0.05416    0.02421    0.02353    0.01361
N004  3    0.757051    0.985539    0.499754    11.00000    0.05561    0.05440 =
         0.05543    0.02030    0.02011    0.00475
C005  1    0.519997    0.902281    0.374705    11.00000    0.06412    0.05070 =
         0.05897    0.02245    0.02149    0.00993
AFIX  43
H005  2    0.501814    0.976164    0.393983    11.00000   -1.20000
AFIX   0

C006  1    0.565294    0.258605    0.367219    11.00000    0.05805    0.05994 =
         0.06467    0.02883    0.02891    0.01778
C007  1    0.883958    0.631102    0.668978    11.00000    0.05658    0.06138 =
         0.05681    0.02970    0.02242    0.00707
C008  1    0.647548    0.886837    0.423659    11.00000    0.05803    0.05139 =
         0.05147    0.02050    0.02289    0.00579
C009  1    0.729391    0.445598    0.469832    11.00000    0.05488    0.06094 =
         0.05419    0.02677    0.02292    0.01283
C00A  1    0.646440    0.357858    0.273203    11.00000    0.05415    0.07124 =
         0.05874    0.03032    0.02574    0.01774
C00B  1    0.442111    0.696327    0.266206    11.00000    0.07908    0.05548 =
         0.04641    0.02105    0.01994    0.00147
C00C  1    0.418419    0.807677    0.296560    11.00000    0.06301    0.06079 =
         0.05876    0.02635    0.01466    0.00676
AFIX  43
H00C  2    0.332359    0.819041    0.263678    11.00000   -1.20000
AFIX   0

C00D  1    0.578811    0.259102    0.475150    11.00000    0.07822    0.07169 =
         0.07045    0.03548    0.03543    0.01614
AFIX 137
H00F  2    0.666286    0.247107    0.512571    11.00000   -1.50000
H00G  2    0.511020    0.198137    0.463992    11.00000   -1.50000
H00H  2    0.567819    0.332383    0.518283    11.00000   -1.50000
AFIX   0

C00E  1    0.673541    0.777258    0.397676    11.00000    0.06397    0.05917 =
         0.06987    0.02686    0.02869    0.01485
AFIX  43
H00E  2    0.759093    0.766378    0.432912    11.00000   -1.20000
AFIX   0

C00F  1    0.555779    0.263829    0.170383    11.00000    0.05687    0.07584 =
         0.05551    0.02474    0.02286    0.01913
C00G  1    0.676249    0.538719    0.507798    11.00000    0.05795    0.07470 =
         0.05929    0.02472    0.01622    0.02425
AFIX  43
H00I  2    0.588203    0.540357    0.467266    11.00000   -1.20000
AFIX   0
C00H  1    0.752720    0.630157    0.605923    11.00000    0.06741    0.06711 =
         0.06319    0.02250    0.02078    0.02397
AFIX  43
H00K  2    0.715015    0.692678    0.630217    11.00000   -1.20000
AFIX   0

C00I  1    0.797809    1.009521    0.610519    11.00000    0.06245    0.06409 =
         0.05866    0.02238    0.02093    0.01225
C00J  1    0.571913    0.683326    0.318928    11.00000    0.08630    0.04957 =
         0.06773    0.02219    0.03546    0.01390
AFIX  43
H00J  2    0.590717    0.609635    0.300722    11.00000   -1.20000
AFIX   0

C00K  1    0.970512    0.733361    0.776742    11.00000    0.06313    0.06709 =
         0.06271    0.02698    0.02015    0.00147
C00L  1    0.480257    0.174838    0.271669    11.00000    0.06550    0.06413 =
         0.07156    0.02583    0.02877    0.01007
AFIX  43
H00L  2    0.425408    0.115488    0.271978    11.00000   -1.20000
AFIX   0

C00M  1    0.817871    1.049053    0.458823    11.00000    0.05966    0.05688 =
         0.07109    0.02639    0.03050    0.01053
C00N  1    0.472163    0.174835    0.169787    11.00000    0.05983    0.07038 =
         0.06514    0.02125    0.02476    0.01597
C00O  1    0.919563    1.140489    0.528614    11.00000    0.06565    0.05872 =
         0.08851    0.02285    0.03647    0.00515
AFIX  43
H00O  2    0.957818    1.183874    0.501136    11.00000   -1.20000
AFIX   0

C00P  1    0.936031    0.537224    0.627324    11.00000    0.05127    0.07786 =
         0.07747    0.02616    0.01413    0.01639
AFIX  43
H00P  2    1.024640    0.535826    0.666664    11.00000   -1.20000
AFIX   0
C00Q  1    0.860479    0.445689    0.529238    11.00000    0.05906    0.07107 =
         0.07791    0.02308    0.02249    0.02320
AFIX  43
H00Q  2    0.898459    0.384006    0.503379    11.00000   -1.20000
AFIX   0

C00R  1    0.912769    1.106219    0.684329    11.00000    0.06179    0.07036 =
         0.06425    0.01109    0.01716    0.01210
C00S  1    0.970501    1.172857    0.643867    11.00000    0.05672    0.06199 =
         0.08722    0.00738    0.02757    0.00689
C00T  1    0.765936    1.009617    0.337421    11.00000    0.08231    0.08184 =
         0.07526    0.03838    0.03886    0.00759
AFIX 137
H00A  2    0.769920    0.929755    0.306113    11.00000   -1.50000
H00B  2    0.820148    1.055922    0.319717    11.00000   -1.50000
H00D  2    0.674405    1.017865    0.308513    11.00000   -1.50000
AFIX   0

C00U  1    0.551015    0.265530    0.071778    11.00000    0.07845    0.10490 =
         0.06176    0.03254    0.02844    0.01474
AFIX  43
H00U  2    0.607677    0.324461    0.072567    11.00000   -1.20000
AFIX   0

C00V  1    0.330016    0.592908    0.177097    11.00000    0.12341    0.06243 =
         0.05366    0.01885    0.00904   -0.01734
C00W  1    0.884855    0.806011    0.824940    11.00000    0.08973    0.08134 =
         0.06895    0.01319    0.02690    0.00619
AFIX 137
H00M  2    0.834010    0.839034    0.775555    11.00000   -1.50000
H00N  2    0.942285    0.866992    0.893655    11.00000   -1.50000
H00R  2    0.824385    0.757712    0.835931    11.00000   -1.50000
AFIX   0
C00X  1    1.060081    0.690398    0.860802    11.00000    0.09228    0.10185 =
         0.06873    0.03155    0.00299    0.00849
AFIX 137
H00S  2    1.004760    0.640293    0.874345    11.00000   -1.50000
H00T  2    1.113319    0.755485    0.927670    11.00000   -1.50000
H00V  2    1.118337    0.648470    0.833109    11.00000   -1.50000
AFIX   0

C00Y  1    0.965024    1.130798    0.796528    11.00000    0.09074    0.10607 =
         0.06558    0.00932    0.01544    0.01200
AFIX  43
H00Y  2    0.927286    1.085929    0.823104    11.00000   -1.20000
AFIX   0

C00Z  1    0.383150    0.089479    0.067990    11.00000    0.08107    0.09063 =
         0.07429    0.01542    0.02352   -0.00025
AFIX  43
H00Z  2    0.325740    0.029703    0.065357    11.00000   -1.20000
AFIX   0
C010  1    0.463519    0.181050   -0.025960    11.00000    0.09828    0.12747 =
         0.05688    0.02693    0.02488    0.01121
AFIX  43
H010  2    0.460416    0.182817   -0.091285    11.00000   -1.20000
AFIX   0
C011  1    1.059183    0.809410    0.752237    11.00000    0.10316    0.08975 =
         0.10188    0.02907    0.04145   -0.02275
AFIX 137
H01A  2    1.113205    0.764331    0.721543    11.00000   -1.50000
H01B  2    1.116687    0.873305    0.818649    11.00000   -1.50000
H01C  2    1.003326    0.838336    0.701134    11.00000   -1.50000
AFIX   0

C012  1    1.078446    1.267220    0.718688    11.00000    0.07465    0.07987 =
         0.11284   -0.01086    0.03759   -0.00705
AFIX  43
H012  2    1.116007    1.314530    0.694056    11.00000   -1.20000
AFIX   0

C013  1    0.380511    0.093837   -0.026918    11.00000    0.09743    0.11765 =
         0.05981    0.00923    0.01737   -0.00247
AFIX  43
H013  2    0.321344    0.036620   -0.093410    11.00000   -1.20000
AFIX   0

C014  1    1.072746    1.222024    0.866893    11.00000    0.10012    0.14188 =
         0.07271   -0.01288    0.00775    0.00216
AFIX  43
H014  2    1.108618    1.238574    0.941402    11.00000   -1.20000
AFIX   0
C015  1    1.127766    1.289063    0.827326    11.00000    0.08323    0.11629 =
         0.10951   -0.03021    0.02181   -0.01716
AFIX  43
H015  2    1.200293    1.350669    0.876000    11.00000   -1.20000
AFIX   0
PART 1
C2    1    0.222069    0.611588    0.114928    21.00000    0.11815    0.08355 =
         0.15105    0.03486   -0.08332   -0.01939
AFIX 137
H2A   2    0.164245    0.631102    0.152365    21.00000   -1.50000
H2B   2    0.176569    0.543093    0.049364    21.00000   -1.50000
H2C   2    0.244643    0.674542    0.096548    21.00000   -1.50000
AFIX   0
C4    1    0.418861    0.531523    0.093117    21.00000    0.16110    0.09524 =
         0.05474    0.00233    0.02978   -0.01024
AFIX 137
H4A   2    0.438354    0.584836    0.063239    21.00000   -1.50000
H4B   2    0.363821    0.459894    0.034713    21.00000   -1.50000
H4C   2    0.501452    0.517336    0.136931    21.00000   -1.50000
AFIX   0
C0AA  1    0.334921    0.496889    0.220541    21.00000    0.10951    0.06878 =
         0.08210    0.01704    0.01196   -0.03876
AFIX 137
H0AA  2    0.424984    0.484321    0.245552    21.00000   -1.50000
H0AB  2    0.275000    0.426644    0.163226    21.00000   -1.50000
H0AC  2    0.307855    0.519463    0.280101    21.00000   -1.50000
AFIX   0
PART 0
PART 2
C0AB  1    0.197588    0.599322    0.211802   -21.00000    0.08897    0.10141 =
         0.14642   -0.00099    0.05165   -0.03087
AFIX 137
H0AD  2    0.225790    0.603212    0.285062   -21.00000   -1.50000
H0AE  2    0.127948    0.531367    0.162538   -21.00000   -1.50000
H0AF  2    0.163808    0.667031    0.207517   -21.00000   -1.50000
AFIX   0
C4A   1    0.349280    0.478382    0.167159   -21.00000    0.11815    0.05756 =
         0.11592    0.01164   -0.00827    0.00505
AFIX 137
H4AA  2    0.418366    0.461614    0.141236   -21.00000   -1.50000
H4AB  2    0.266752    0.423202    0.116382   -21.00000   -1.50000
H4AC  2    0.375621    0.473633    0.237203   -21.00000   -1.50000
AFIX   0
C2A   1    0.280208    0.609700    0.072242   -21.00000    0.25713    0.14312 =
         0.05759    0.04191   -0.01805   -0.09236
AFIX 137
H2AA  2    0.255907    0.683799    0.084008   -21.00000   -1.50000
H2AB  2    0.202857    0.549591    0.019184   -21.00000   -1.50000
H2AC  2    0.349788    0.606522    0.046012   -21.00000   -1.50000
AFIX   0
HKLF 4


REM  hjx-20220815-2p-dj-a_auto_a.res in P-1
REM R1 =  0.0462 for    5483 Fo > 4sig(Fo)  and  0.0536 for all    6648 data
REM    437 parameters refined using      4 restraints

END

WGHT      0.0740      0.1483

REM Highest difference peak  0.156,  deepest hole -0.139,  1-sigma level  0.026
Q1    1   0.8792  1.0588  0.6513  11.00000  0.05    0.15
Q2    1   0.3807  0.5634  0.1538  11.00000  0.05    0.14
Q3    1   0.9236  0.6816  0.7234  11.00000  0.05    0.14
Q4    1   0.5055  0.2403  0.1750  11.00000  0.05    0.13
Q5    1   0.2957  0.6834  0.0554  11.00000  0.05    0.13
Q6    1   0.8354  1.1155  0.5009  11.00000  0.05    0.13
Q7    1   0.5841  0.3213  0.2137  11.00000  0.05    0.12
Q8    1   0.9016  1.0670  0.4975  11.00000  0.05    0.12
Q9    1   0.6923  0.9346  0.4574  11.00000  0.05    0.12
Q10   1   0.1759  0.6865  0.1263  11.00000  0.05    0.12
Q11   1   0.7782  0.5074  0.3275  11.00000  0.05    0.12
Q12   1   0.7966  0.4626  0.4879  11.00000  0.05    0.12
Q13   1   0.3802  0.6552  0.2253  11.00000  0.05    0.11
Q14   1   0.6768  0.3049  0.5392  11.00000  0.05    0.11
Q15   1   1.0458  1.1945  0.6802  11.00000  0.05    0.11
Q16   1   0.2689  0.5939  0.1334  11.00000  0.05    0.10
Q17   1   0.9221  1.1566  0.6641  11.00000  0.05    0.10
Q18   1   0.8048  0.6040  0.6490  11.00000  0.05    0.10
Q19   1   0.4437  0.7574  0.2573  11.00000  0.05    0.10
Q20   1   0.5612  0.1959  0.3172  11.00000  0.05    0.10
;
_shelx_res_checksum               28543
_shelx_hkl_file
;
   0   0   2 2666.70   97.82
   0   0   2 2644.35   97.93
   0   0   3    7.44    1.28
   0   0   3    5.44    1.02
   0   0  -4   75.16    4.00
   0   0   4   78.83    4.11
   0   0   4   67.98    3.74
   0   0  -5  515.44   22.17
   0   0   5  565.09   22.32
   0   0   5  590.03   22.05
   0   0  -6 1492.26   59.56
   0   0   6 1610.27   59.36
   0   0   6 1597.90   59.83
   0   0  -7  401.02   16.30
   0   0  -7  435.90   18.20
   0   0  -8  132.78    5.68
   0   0  -8  128.06    7.52
   0   0  -8  126.42    5.85
   0   0   8  147.30    7.93
   0   0   9  882.36   33.61
   0   0  -9  874.22   33.52
   0   0  -9  868.02   33.78
   0   0 -10   -0.21    0.92
   0   0  10    0.34    0.85
   0   0 -10    0.43    0.94
   0   0 -10    0.28    0.96
   0   0  10    0.41    1.79
   0   0 -11  108.35    5.29
   0   0 -11  115.63    5.67
   0   0 -11  117.99    5.69
   0   0  11  115.32    7.65
   0   0 -12    0.78    0.84
   0   0 -12    0.44    1.02
   0   0 -12    0.14    0.90
   0   0 -13    2.70    0.93
   0   0 -13    1.28    0.83
   0   0  13    1.85    0.78
   0   0 -13    1.20    0.82
   0   0 -14   -0.72    0.66
   0   0  14   -0.37    0.60
   0   0 -14   -0.59    0.69
   0   0 -15   -0.27    0.37
   0   0  15   -0.23    0.38
   0   0 -15   -0.30    0.44
   0   1 -15    2.42    0.55
   0   1 -15    2.53    0.66
   0  -1  15    3.97    0.60
   0   1 -14    0.88    0.73
   0  -1  14    1.54    0.70
   0   1 -14    2.19    0.84
   0   1 -14    2.04    0.83
   0   1 -13   11.57    1.27
   0   1 -13    9.69    1.38
   0  -1  13    9.70    1.20
   0   1 -13   10.31    1.46
   0   1 -12    2.88    0.95
   0   1 -12    2.35    1.00
   0   1 -12    1.41    1.04
   0  -1  12    2.56    1.68
   0   1 -11  162.17    7.36
   0  -1  11  173.87    7.62
   0   1 -11  171.01    7.88
   0   1 -11  170.15    7.77
   0   1 -10  310.05   11.95
   0  -1  10  288.45   12.11
   0   1 -10  284.23   12.19
   0   1 -10  281.81   14.76
   0  -1  10  316.68   14.92
   0  -1   9  292.34   11.71
   0   1  -9  288.43   14.29
   0   1  -9  269.76   11.71
   0   1  -8  191.59    9.81
   0   1  -8  167.70    7.44
   0  -1   8  200.22    9.67
   0   1  -7  290.20   14.24
   0  -1   7  342.09   14.32
   0   1  -6  392.40   17.33
   0  -1   6  426.31   17.29
   0   1  -5   96.85    5.58
   0  -1   5  113.13    5.55
   0  -1   5  106.89    5.33
   0  -1   4 1072.00   40.45
   0  -1   4 1069.13   40.58
   0  -1   3 1591.57   58.78
   0  -1   3 1679.49   58.97
   0  -1   3 1493.91   59.53
   0  -1   3 1557.96   59.52
   0  -1   2 2261.48   86.65
   0  -1   2 2384.71   86.27
   0  -1   1    0.25    0.26
   0  -1   0   24.12    1.09
   0  -1  -1 1368.30   48.86
   0  -1  -1 1290.29   48.89
   0   1   1 1322.48   49.02
   0  -1  -2   93.74    3.71
   0  -1  -2  109.11    4.09
   0   1   2  103.56    4.16
   0  -1  -2   88.11    3.88
   0  -1  -3 1724.62   63.37
   0   1   3 1733.81   64.51
   0   1   3 1802.29   64.18
   0  -1  -3 1678.63   64.13
   0   1   4   24.46    2.11
   0   1   4   23.40    1.78
   0  -1  -4   19.48    1.68
   0   1   5  739.15   28.15
   0   1   5  775.34   28.82
   0  -1  -5  681.76   28.12
   0   1   6   49.53    3.74
   0  -1  -6   40.45    3.08
   0   1   7    1.15    1.36
   0  -1  -7    1.17    0.69
   0  -1  -7   -0.23    0.94
   0  -1  -8   38.58    2.33
   0   1   8   43.94    4.00
   0  -1  -9   14.36    1.45
   0  -1  -9   15.21    1.62
   0   1   9   19.33    2.95
   0  -1 -10  183.87    8.14
   0  -1 -10  193.86    8.46
   0   1  10  207.58   10.90
   0  -1 -11    9.78    1.25
   0  -1 -11    9.95    1.42
   0   1  11    9.97    2.33
   0  -1 -12    1.96    0.92
   0  -1 -12    1.47    0.91
   0  -1 -13    0.09    0.70
   0  -1 -14    0.12    0.57
   0   2 -15    9.30    0.95
   0   2 -15   10.89    1.10
   0   2 -15   10.29    1.15
   0   2 -14    0.08    0.70
   0   2 -14    0.46    0.83
   0   2 -14    0.13    0.83
   0  -2  14    0.42    0.63
   0   2 -13    0.20    0.76
   0   2 -13    0.15    0.95
   0  -2  13    0.10    0.66
   0   2 -13   -0.41    0.93
   0   2 -12    0.11    0.80
   0   2 -12    0.33    1.08
   0   2 -12    0.57    0.92
   0  -2  12   -0.22    0.81
   0  -2  12   -0.44    1.39
   0  -2  11  203.85    8.86
   0   2 -11  196.21    8.54
   0   2 -11  204.51    8.90
   0   2 -11  193.01   11.69
   0  -2  10    3.93    1.10
   0  -2  10    6.53    2.07
   0   2 -10    4.67    1.05
   0   2 -10    4.22    1.99
   0  -2   9   17.28    1.57
   0  -2   9   20.43    2.86
   0   2  -9   16.46    1.52
   0   2  -9   17.14    2.86
   0  -2   8    1.15    1.34
   0   2  -8    0.26    0.55
   0   2  -8    0.36    1.35
   0   2  -7  359.56   16.88
   0  -2   7  398.55   16.54
   0   2  -6    1.25    1.30
   0  -2   5    2.08    0.32
   0   2  -5    1.22    1.04
   0  -2   5    1.20    0.93
   0  -2   4   11.22    0.74
   0  -2   4   11.12    1.39
   0  -2   4   10.32    1.01
   0  -2   3  847.41   32.90
   0  -2   3  889.80   32.49
   0  -2   1 8226.49  301.94
   0  -2   0 1488.46   54.93
   0  -2  -1 1056.72   39.79
   0   2   1 1090.59   39.74
   0  -2  -2  113.42    4.79
   0  -2  -2  111.49    5.14
   0  -2  -3 1256.64   47.74
   0  -2  -3 1249.79   48.11
   0  -2  -4  203.56    8.58
   0   2   4  217.76    8.86
   0   2   4  212.34    9.45
   0   2   5  406.94   16.80
   0   2   5  392.20   15.99
   0  -2  -6  241.83    9.99
   0   2   6  279.79   11.95
   0  -2  -7  545.83   20.32
   0  -2  -7  492.59   19.98
   0  -2  -7  548.10   20.48
   0  -2  -8   91.26    4.17
   0  -2  -8   92.99    4.52
   0  -2  -8   97.79    4.73
   0  -2  -8   99.92    4.66
   0   2   8  108.83    6.66
   0  -2  -9  120.75    5.37
   0  -2  -9  119.01    5.45
   0  -2  -9  122.02    5.58
   0   2   9  139.28    7.89
   0  -2 -10  112.01    5.19
   0  -2 -10   98.31    4.67
   0  -2 -10  112.38    5.42
   0  -2 -10  108.32    5.22
   0  -2 -11   83.46    4.24
   0  -2 -11   84.47    4.27
   0  -2 -11   86.38    4.51
   0  -2 -12    0.81    0.85
   0  -2 -12    0.37    0.84
   0  -2 -13   10.82    1.10
   0  -2 -13   12.12    1.22
   0   2  13    9.30    1.04
   0  -2 -14    0.09    0.40
   0  -2 -14   -0.41    0.49
   0   2  14    0.10    0.40
   0   3 -16   19.97    1.31
   0   3 -15   20.40    1.39
   0   3 -15   21.46    1.67
   0   3 -15   21.30    1.56
   0   3 -14   13.28    1.30
   0  -3  14   14.60    1.27
   0   3 -14   13.24    1.41
   0   3 -13    5.81    1.06
   0  -3  13    6.92    1.03
   0   3 -13    7.54    1.19
   0  -3  12   30.68    2.39
   0   3 -12   35.27    2.24
   0  -3  12   33.96    3.99
   0   3 -12   28.77    2.26
   0  -3  12   29.70    2.06
   0  -3  11    1.27    0.80
   0  -3  11   -0.28    0.90
   0  -3  11    0.83    1.67
   0  -3  11    0.68    0.70
   0   3 -11    2.45    0.86
   0   3 -11   -0.54    1.66
   0  -3  10   58.17    3.06
   0  -3  10   52.53    3.18
   0   3 -10   52.33    3.09
   0   3 -10   52.69    5.30
   0  -3   9   67.01    3.27
   0  -3   9   60.85    3.33
   0   3  -9   60.36    5.54
   0   3  -9   57.52    3.18
   0   3  -8  316.98   14.72
   0   3  -8  287.38   11.53
   0   3  -7 1069.42   42.59
   0  -3   6  409.08   15.61
   0  -3   6  418.95   17.05
   0  -3   5  283.57   10.56
   0  -3   5  277.89   11.08
   0  -3   5  259.64   11.36
   0  -3   4   32.33    1.71
   0  -3   4   29.75    2.07
   0  -3   4   29.49    2.07
   0  -3   3  671.22   24.42
   0  -3   3  621.59   24.50
   0  -3   2 3065.93  112.65
   0  -3   1  517.21   19.19
   0  -3   1  497.31   18.89
   0   3   0  164.27    6.12
   0  -3   0  147.07    6.47
   0   3   1  344.20   13.00
   0  -3  -2 1448.88   57.13
   0  -3  -2 1411.02   56.53
   0  -3  -3 1016.26   39.66
   0  -3  -3  992.85   39.05
   0   3   4 3170.03  111.48
   0   3   4 3156.25  112.56
   0  -3  -4 2908.18  110.95
   0   3   5   27.72    2.69
   0  -3  -6  248.53   10.02
   0  -3  -6  268.53   10.28
   0  -3  -6  260.80   10.31
   0  -3  -6  240.23    9.93
   0  -3  -7    4.23    0.94
   0  -3  -7    5.17    0.80
   0  -3  -7    4.56    0.66
   0  -3  -7    4.00    0.91
   0  -3  -7    4.62    0.91
   0   3   7    2.74    1.64
   0  -3  -8    0.58    0.63
   0  -3  -8    1.46    0.55
   0  -3  -8   -0.11    0.84
   0   3   8    1.71    1.57
   0  -3  -8    2.06    0.79
   0  -3  -8    2.32    1.01
   0  -3  -9   23.25    1.71
   0  -3  -9   29.42    2.13
   0   3   9   27.55    3.26
   0  -3  -9   28.69    2.15
   0  -3  -9   22.99    1.87
   0  -3  -9   27.02    1.72
   0  -3 -10   -0.16    0.60
   0  -3 -10   -0.24    0.95
   0  -3 -10   -0.37    1.13
   0  -3 -10   -0.55    0.95
   0  -3 -10    0.07    0.49
   0  -3 -11    5.88    1.17
   0  -3 -11    5.21    1.08
   0  -3 -12    1.98    0.82
   0  -3 -12    0.83    0.67
   0   3  12    1.89    0.70
   0  -3 -13    7.16    0.87
   0   3  13    8.67    0.86
   0  -3 -13    9.90    0.99
   0   4 -16    2.21    0.43
   0  -4  16    2.94    0.50
   0   4 -15    1.31    0.62
   0   4 -15    0.08    0.57
   0   4 -14   20.39    1.58
   0   4 -14   23.91    2.07
   0   4 -14   18.72    1.63
   0   4 -13    5.52    1.02
   0  -4  13    9.56    1.11
   0   4 -13    6.60    1.14
   0   4 -13    6.61    1.40
   0  -4  12    1.26    0.82
   0  -4  12    0.74    1.01
   0   4 -12    2.42    0.90
   0  -4  12    2.37    0.73
   0   4 -12    0.59    1.89
   0  -4  11    2.58    0.91
   0  -4  11    2.68    1.16
   0  -4  11    4.03    1.92
   0   4 -11    2.03    0.85
   0  -4  11    1.80    0.72
   0   4 -11    1.16    1.84
   0  -4  10   27.61    2.00
   0  -4  10   25.01    2.07
   0  -4  10   26.58    3.32
   0  -4  10   23.71    1.64
   0   4 -10   22.59    1.80
   0   4 -10   26.49    3.96
   0  -4   9    4.89    0.87
   0  -4   9    4.02    0.97
   0  -4   9    5.09    0.97
   0  -4   9    6.46    1.77
   0  -4   9    4.32    0.73
   0   4  -9    3.21    0.74
   0   4  -9    1.40    1.89
   0  -4   8   12.32    1.26
   0  -4   8   12.59    1.98
   0  -4   7  152.44    6.44
   0  -4   7  164.50    7.83
   0  -4   6  841.95   31.08
   0   4  -6  736.31   32.94
   0  -4   6  814.70   32.04
   0  -4   6  855.35   31.87
   0  -4   5  668.90   24.65
   0   4  -5  634.82   26.22
   0  -4   5  680.00   25.47
   0  -4   5  601.58   25.12
   0  -4   4  145.60    6.18
   0  -4   3  838.40   31.64
   0  -4   2  303.03   11.66
   0  -4   1  929.07   36.44
   0  -4   1  938.64   36.06
   0  -4   0  289.78   10.93
   0  -4  -1   13.72    1.20
   0  -4  -2   83.26    3.81
   0  -4  -2   70.52    4.32
   0  -4  -3 3718.86  142.98
   0  -4  -3 3898.24  143.89
   0   4   3 4204.41  143.95
   0  -4  -4    1.34    0.46
   0   4   4    2.54    1.16
   0  -4  -5    0.24    0.41
   0  -4  -5    0.49    0.62
   0  -4  -5    0.07    0.50
   0   4   5    0.70    1.15
   0  -4  -5    1.01    0.59
   0  -4  -5    0.29    0.37
   0  -4  -6   10.84    1.10
   0  -4  -6   12.55    1.34
   0   4   6   15.36    2.27
   0  -4  -6   11.37    1.20
   0  -4  -6   11.70    1.00
   0  -4  -6   12.18    1.03
   0  -4  -7   27.76    2.02
   0  -4  -7   24.90    1.72
   0  -4  -7   25.48    1.82
   0   4   7   30.85    3.16
   0  -4  -7   26.84    1.96
   0  -4  -7   25.11    1.66
   0  -4  -7   22.29    1.57
   0  -4  -8  366.23   14.99
   0  -4  -8  397.72   15.34
   0  -4  -8  397.42   15.41
   0  -4  -8  379.98   14.93
   0  -4  -8  382.73   14.85
   0  -4  -9   55.37    3.22
   0  -4  -9   55.93    2.91
   0  -4  -9   58.35    4.71
   0  -4  -9   55.82    3.27
   0  -4  -9   52.43    2.81
   0  -4 -10    5.88    1.17
   0  -4 -10    5.05    0.86
   0  -4 -10    6.40    1.11
   0  -4 -10    6.50    0.80
   0  -4 -11    3.54    0.62
   0  -4 -11    3.70    0.95
   0  -4 -11    3.13    0.86
   0  -4 -12    5.64    0.91
   0   4  12    6.54    0.82
   0  -4 -13   27.03    1.42
   0   5 -16   26.67    1.62
   0  -5  16   26.53    1.37
   0   5 -15   15.73    1.25
   0   5 -15   19.14    1.63
   0   5 -15   17.20    1.28
   0  -5  15   19.14    1.40
   0   5 -14    7.65    1.02
   0   5 -14    5.23    1.21
   0   5 -14    7.04    1.03
   0   5 -13   29.55    2.45
   0   5 -13   28.83    2.05
   0  -5  12    6.29    1.25
   0  -5  12    7.79    1.20
   0  -5  12    6.77    0.93
   0   5 -12    8.52    1.13
   0   5 -12    9.39    2.66
   0  -5  11   19.87    1.81
   0  -5  11   17.80    1.58
   0  -5  11   16.04    1.75
   0  -5  11   15.43    1.32
   0   5 -11   13.21    1.40
   0   5 -11   22.95    3.96
   0  -5  10    1.79    0.96
   0  -5  10    1.41    0.92
   0  -5  10    1.69    0.84
   0   5 -10    1.34    0.66
   0  -5  10    1.54    0.59
   0   5 -10    2.77    2.02
   0  -5   9    1.88    0.82
   0  -5   9    2.03    0.93
   0  -5   9    2.97    0.63
   0   5  -9    3.30    0.72
   0  -5   9    2.71    1.36
   0  -5   8  399.58   15.05
   0  -5   8  356.57   15.00
   0  -5   8  393.29   15.11
   0   5  -8  354.33   18.01
   0  -5   8  409.09   16.82
   0  -5   7  698.97   26.24
   0   5  -7  618.99   28.52
   0  -5   7  710.17   27.26
   0  -5   7  676.40   27.31
   0  -5   6  121.98    5.29
   0   5  -6  106.78    6.74
   0  -5   6  105.16    5.96
   0  -5   5  111.69    5.14
   0   5  -5  117.27    6.53
   0  -5   5  104.83    5.86
   0  -5   4    1.86    0.62
   0   5  -4    2.70    1.04
   0  -5   4    2.19    0.60
   0  -5   4    2.91    1.19
   0   5  -3   99.45    5.09
   0  -5   3   89.74    4.03
   0   5  -2  246.00    9.65
   0  -5   2  216.68    8.89
   0   5  -1   13.56    1.12
   0  -5   0   74.18    3.02
   0  -5   0   74.87    4.64
   0  -5   0   76.62    3.84
   0  -5  -1  558.16   21.13
   0  -5  -1  541.27   22.68
   0  -5  -1  570.24   21.73
   0  -5  -2   54.39    3.90
   0  -5  -2   54.88    3.08
   0  -5  -3  107.72    5.24
   0  -5  -3  114.12    6.22
   0   5   3  121.50    5.85
   0  -5  -3  114.73    4.77
   0  -5  -3  114.48    4.77
   0  -5  -3  111.30    4.73
   0  -5  -4   -0.06    0.41
   0  -5  -4    0.14    0.53
   0  -5  -4    0.51    0.72
   0  -5  -4   -0.15    0.60
   0   5   4    0.99    1.02
   0  -5  -4    0.39    0.41
   0  -5  -4    0.59    0.46
   0  -5  -5   43.13    2.30
   0  -5  -5   40.56    2.24
   0  -5  -5   39.06    2.38
   0   5   5   37.91    3.19
   0  -5  -5   36.79    2.08
   0  -5  -5   38.32    2.21
   0  -5  -5   36.03    2.10
   0  -5  -5   37.05    2.13
   0  -5  -6    4.08    1.04
   0  -5  -6    3.27    0.80
   0  -5  -6    4.76    0.77
   0  -5  -6    2.36    0.84
   0  -5  -6    4.87    0.91
   0  -5  -6    4.35    0.70
   0  -5  -6    4.33    0.74
   0  -5  -7  117.97    5.38
   0  -5  -7  109.37    5.05
   0  -5  -7  112.65    6.61
   0  -5  -7  117.34    5.25
   0  -5  -7  108.85    4.83
   0  -5  -7  107.64    4.96
   0  -5  -7  106.95    4.90
   0  -5  -8  230.09    9.75
   0  -5  -8  247.65   10.14
   0  -5  -8  231.28   11.61
   0  -5  -8  247.59   10.03
   0  -5  -8  237.89    9.70
   0  -5  -8  238.46    9.62
   0  -5  -9   46.97    2.84
   0  -5  -9   40.20    2.43
   0  -5  -9   44.28    2.30
   0  -5  -9   45.38    2.70
   0  -5  -9   44.74    2.42
   0  -5 -10   10.20    1.02
   0  -5 -10   11.96    1.38
   0  -5 -10   12.01    0.98
   0  -5 -11   -0.58    0.70
   0   5  11    0.14    0.54
   0  -5 -12    2.07    0.56
   0   5  12    1.49    0.46
   0   6 -16    3.05    0.48
   0   6 -16    2.91    0.70
   0   6 -15    3.81    0.72
   0   6 -15    4.10    0.96
   0  -6  15    4.82    0.83
   0   6 -14    8.69    1.09
   0   6 -14    7.07    1.28
   0  -6  14    9.12    1.19
   0  -6  13    5.77    1.14
   0   6 -13    8.07    1.39
   0  -6  12  127.89    6.52
   0  -6  12  146.69    6.56
   0  -6  12  147.94    6.34
   0   6 -12  119.38    9.64
   0  -6  11  134.52    6.07
   0  -6  11  128.73    6.16
   0  -6  10   20.32    1.78
   0  -6  10   21.86    1.87
   0  -6  10   17.21    1.78
   0   6 -10   18.98    3.73
   0  -6   9   10.83    1.38
   0  -6   9   11.17    1.34
   0  -6   9   11.66    1.37
   0   6  -9    7.66    2.62
   0  -6   8   11.21    1.34
   0  -6   8   12.95    1.35
   0  -6   8   11.70    1.30
   0  -6   8   14.98    1.37
   0   6  -8    8.92    2.43
   0  -6   8   11.94    1.18
   0  -6   7  159.57    7.10
   0  -6   7  161.59    8.20
   0   6  -7  145.03    8.98
   0  -6   7  157.35    6.59
   0  -6   6  128.06    6.12
   0   6  -6  134.21    7.81
   0  -6   6  139.79    7.27
   0  -6   5   86.26    4.45
   0   6  -5   88.06    5.59
   0  -6   5   86.45    4.12
   0  -6   5   89.00    5.45
   0  -6   4    0.26    0.76
   0   6  -4    0.45    0.92
   0  -6   4    1.47    1.30
   0  -6   4    3.67    0.74
   0   6  -3   37.36    2.72
   0  -6   3   31.39    3.08
   0  -6   3   30.49    1.80
   0  -6   2 2476.44   94.44
   0   6  -2 2602.61   94.41
   0  -6   1   43.45    3.64
   0  -6   1   44.17    2.81
   0  -6   0   20.39    2.52
   0  -6   0   17.85    1.70
   0  -6  -1  685.82   27.06
   0  -6  -1  708.80   28.52
   0  -6  -1  689.05   26.12
   0  -6  -1  694.73   26.11
   0  -6  -1  727.25   26.10
   0  -6  -1  673.84   26.23
   0  -6  -2   96.86    4.80
   0  -6  -2   90.51    5.77
   0  -6  -2   89.37    4.26
   0  -6  -2   88.33    3.99
   0  -6  -2   95.62    4.03
   0  -6  -2   89.13    3.95
   0  -6  -3  108.45    4.52
   0  -6  -3   96.25    4.93
   0  -6  -3   96.86    6.01
   0  -6  -3   91.89    4.82
   0  -6  -3   94.50    4.33
   0  -6  -3  101.08    4.35
   0  -6  -3   98.23    4.35
   0  -6  -4    1.12    0.83
   0  -6  -4    1.86    0.71
   0  -6  -4    1.29    0.58
   0  -6  -4    0.78    0.70
   0  -6  -4    2.04    0.89
   0  -6  -4    1.09    0.54
   0  -6  -4    1.57    0.60
   0  -6  -5   20.74    1.64
   0  -6  -5   16.78    1.63
   0  -6  -5   15.69    1.92
   0  -6  -5   17.03    1.36
   0  -6  -5   15.02    1.33
   0  -6  -5   18.78    1.43
   0  -6  -5   19.74    1.44
   0  -6  -6   40.19    2.64
   0  -6  -6   40.24    2.44
   0  -6  -6   42.36    2.30
   0  -6  -6   37.24    2.29
   0  -6  -6   42.41    2.34
   0  -6  -6   34.97    2.25
   0  -6  -7   26.48    1.89
   0  -6  -7   26.52    2.11
   0  -6  -7   22.46    1.60
   0  -6  -7   25.28    1.81
   0  -6  -7   23.56    1.72
   0  -6  -7   24.21    1.71
   0  -6  -8   43.39    2.55
   0  -6  -8   39.90    2.79
   0  -6  -8   47.41    2.52
   0  -6  -8   44.75    2.42
   0  -6  -9    0.06    0.47
   0  -6  -9    0.24    0.65
   0  -6  -9    0.78    0.89
   0  -6  -9   -0.29    0.53
   0  -6 -10    2.96    0.89
   0   6  10    2.55    0.62
   0  -6 -11    0.67    0.57
   0   6  11    1.67    0.40
   0   7 -16    3.77    0.48
   0   7 -16    4.75    0.72
   0  -7  16    5.58    0.58
   0   7 -15    1.78    0.57
   0   7 -15    2.75    0.82
   0  -7  15    2.57    0.67
   0   7 -14   -0.75    0.89
   0  -7  14   -0.09    0.69
   0  -7  13   16.56    1.72
   0   7 -13   14.80    1.66
   0  -7  13   15.50    1.47
   0  -7  12   78.63    4.00
   0  -7  12   75.09    4.11
   0  -7  12   72.46    4.15
   0   7 -12   69.77    4.08
   0  -7  12   77.78    3.94
   0  -7  11    9.98    1.47
   0  -7  11    5.32    1.30
   0  -7  11    7.95    1.32
   0  -7  11    7.83    1.20
   0   7 -11    6.35    2.58
   0  -7  10   10.32    1.44
   0  -7  10   12.00    1.54
   0  -7  10   14.65    1.64
   0   7 -10   10.64    3.16
   0  -7  10   12.25    1.36
   0  -7   9    6.57    1.16
   0  -7   9    5.38    1.15
   0  -7   9    5.03    0.96
   0  -7   9    5.56    1.12
   0  -7   9    5.40    1.01
   0   7  -9    2.13    1.83
   0  -7   9    3.84    0.94
   0  -7   8   21.16    2.65
   0  -7   8   19.48    1.68
   0  -7   8   19.28    1.85
   0  -7   8   22.65    1.82
   0  -7   8   18.15    1.58
   0  -7   8   20.88    1.24
   0  -7   8   24.39    1.71
   0  -7   7    2.86    0.88
   0  -7   7    1.89    0.85
   0  -7   7    2.88    0.85
   0  -7   7    4.38    0.92
   0  -7   7    2.33    0.72
   0  -7   7    2.14    1.64
   0   7  -7    4.85    1.96
   0  -7   7    3.20    0.73
   0  -7   7    3.37    1.01
   0  -7   7    2.65    0.84
   0  -7   7    3.23    0.53
   0  -7   6   37.20    2.75
   0  -7   6   42.24    3.83
   0  -7   6   39.25    2.36
   0  -7   6   44.63    2.23
   0   7  -6   48.65    4.14
   0  -7   6   42.91    2.52
   0  -7   6   37.27    2.19
   0  -7   6   38.46    1.95
   0  -7   6   36.54    2.28
   0  -7   5  407.58   16.07
   0  -7   5  419.21   17.58
   0  -7   5  392.94   15.13
   0   7  -5  414.59   17.40
   0  -7   5  390.60   15.38
   0  -7   5  389.98   15.08
   0  -7   5  388.53   14.80
   0  -7   5  366.31   15.16
   0  -7   4   45.71    3.86
   0  -7   4   41.01    2.15
   0   7  -4   42.15    3.34
   0  -7   4   35.43    2.23
   0  -7   4   41.26    1.96
   0  -7   4   38.47    2.42
   0  -7   4   38.27    2.14
   0  -7   3  630.35   23.86
   0  -7   3  603.27   25.26
   0   7  -3  665.68   24.12
   0  -7   3  610.53   22.55
   0  -7   3  568.27   23.06
   0  -7   3  573.26   22.91
   0  -7   2    0.50    0.81
   0  -7   2    0.21    0.55
   0  -7   2    0.45    0.38
   0  -7   2    0.09    0.70
   0  -7   2   -0.05    0.36
   0  -7   1  121.60    5.85
   0  -7   1  112.24    7.01
   0  -7   1  107.69    4.68
   0  -7   1  107.44    5.05
   0  -7   1  112.51    4.62
   0  -7   1  106.17    4.83
   0  -7   1  116.43    4.73
   0  -7   1  114.81    4.66
   0  -7   0  138.03    7.84
   0  -7   0  132.44    6.40
   0  -7   0  122.25    5.45
   0  -7   0  130.42    5.27
   0  -7   0  124.26    5.20
   0  -7  -1  499.19   18.33
   0  -7  -1  490.34   18.35
   0  -7  -1  478.63   19.39
   0  -7  -1  502.18   21.21
   0  -7  -1  480.17   18.27
   0  -7  -1  462.82   18.23
   0  -7  -1  476.35   18.09
   0  -7  -1  461.65   18.18
   0  -7  -2    2.74    0.76
   0  -7  -2    2.81    0.95
   0  -7  -2    0.34    1.51
   0  -7  -2    3.02    0.59
   0  -7  -2    2.38    0.62
   0  -7  -2    2.94    0.68
   0  -7  -2    2.67    0.54
   0  -7  -3  221.77    9.16
   0  -7  -3  230.94    9.19
   0  -7  -3  224.99    9.15
   0  -7  -4  539.20   20.40
   0  -7  -4  497.17   20.51
   0  -7  -4  532.28   20.29
   0  -7  -4  529.05   20.30
   0  -7  -4  535.33   20.27
   0  -7  -5    7.18    0.98
   0  -7  -5    7.71    1.32
   0  -7  -5    7.28    1.14
   0  -7  -5    5.90    0.95
   0  -7  -5    6.74    0.99
   0  -7  -6   27.17    2.19
   0  -7  -6   29.17    2.03
   0  -7  -6   29.36    1.89
   0  -7  -6   28.25    1.94
   0  -7  -6   27.17    1.88
   0  -7  -7   10.38    1.39
   0  -7  -7    8.99    1.14
   0  -7  -7    6.99    0.97
   0  -7  -7    9.61    1.09
   0  -7  -8   21.32    1.62
   0  -7  -8   24.88    1.59
   0  -7  -8   25.61    1.94
   0  -7  -8   21.60    1.54
   0  -7  -9    9.38    1.16
   0   7   9    8.04    0.86
   0  -7 -10    4.14    0.76
   0   8 -15    0.53    0.49
   0   8 -15    0.66    0.58
   0  -8  15    1.89    0.61
   0  -8  14   12.59    1.37
   0   8 -14   11.62    1.29
   0  -8  14   12.04    1.22
   0  -8  13    0.39    1.00
   0   8 -13    0.62    0.72
   0  -8  13    1.04    0.79
   0  -8  12   10.96    1.50
   0  -8  12    8.23    1.32
   0   8 -12    9.32    1.31
   0   8 -12    8.39    2.69
   0  -8  12    9.16    1.27
   0  -8  11   93.27    5.12
   0  -8  11  110.13    5.25
   0  -8  11  108.86    5.31
   0   8 -11   96.02    8.26
   0   8 -11   99.12    5.02
   0  -8  11  111.74    5.07
   0  -8  10  230.86   10.54
   0  -8  10  263.05   10.75
   0  -8  10  263.25   10.73
   0   8 -10  221.40   14.09
   0  -8  10  260.86   10.46
   0  -8   9    1.95    1.04
   0  -8   9    0.24    0.83
   0  -8   9    1.76    0.86
   0   8  -9   -1.09    1.73
   0  -8   9    1.60    0.88
   0  -8   9    0.91    0.44
   0  -8   9    0.54    0.77
   0  -8   8    1.43    1.65
   0  -8   8    4.97    1.05
   0  -8   8    2.25    0.89
   0  -8   8    3.43    1.07
   0  -8   8    2.99    1.02
   0  -8   8    3.09    1.02
   0   8  -8    2.90    2.01
   0  -8   8    2.50    1.05
   0  -8   8    3.52    1.01
   0  -8   8    2.71    0.54
   0  -8   8    2.40    0.92
   0  -8   7  226.84   10.32
   0  -8   7  230.91    9.58
   0  -8   7  212.43    9.55
   0  -8   7  206.47    9.29
   0  -8   7  234.96    9.07
   0  -8   7  237.28    9.33
   0  -8   7  235.11   11.96
   0   8  -7  249.73   12.58
   0  -8   7  224.03    9.50
   0  -8   7  227.52    9.39
   0  -8   7  235.29    9.02
   0  -8   7  244.19    9.77
   0  -8   6   18.95    1.31
   0  -8   6   19.79    1.40
   0  -8   6   20.95    1.52
   0  -8   6   26.46    3.31
   0  -8   6   19.99    1.67
   0  -8   6   18.89    1.66
   0  -8   6   19.08    2.06
   0  -8   6   19.51    1.84
   0   8  -6   25.90    3.15
   0  -8   6   18.41    1.52
   0  -8   6   17.33    1.61
   0  -8   6   21.40    1.35
   0  -8   6   20.67    1.31
   0  -8   5  225.09    9.37
   0  -8   5  239.62   10.46
   0  -8   5  227.71    9.49
   0  -8   5  236.86    9.17
   0  -8   5  228.31    9.09
   0  -8   5  241.93   12.08
   0   8  -5  249.58   11.54
   0  -8   5  225.92    9.73
   0  -8   5  230.21    9.09
   0  -8   5  215.11    9.47
   0  -8   5  234.90    9.34
   0  -8   5  227.58    9.04
   0  -8   4  268.29   10.69
   0  -8   4  286.92   13.52
   0  -8   4  256.80   10.21
   0   8  -4  292.81   12.27
   0  -8   4  266.41   10.34
   0  -8   4  269.94   10.57
   0  -8   4  249.83   10.73
   0  -8   4  256.52   10.96
   0  -8   3   30.29    2.61
   0  -8   3   30.83    1.74
   0  -8   3   29.61    1.76
   0  -8   3   30.27    1.68
   0  -8   3   29.14    1.73
   0  -8   3   27.88    1.85
   0  -8   3   33.89    1.75
   0  -8   3   28.97    2.07
   0  -8   3   29.81    1.55
   0  -8   3   26.92    2.23
   0  -8   2   20.57    2.11
   0  -8   2   18.56    1.31
   0  -8   2   18.48    3.08
   0  -8   2   20.27    1.30
   0  -8   2   19.04    1.27
   0  -8   2   19.90    1.21
   0  -8   2   17.88    1.25
   0  -8   2   17.89    1.44
   0  -8   2   16.03    1.62
   0  -8   1   71.57    4.43
   0  -8   1   75.53    3.42
   0  -8   1   70.19    3.23
   0  -8   1   65.50    5.59
   0  -8   1   75.14    3.33
   0  -8   1   71.72    3.33
   0  -8   1   71.95    3.26
   0  -8   1   73.73    3.38
   0  -8   1   66.23    3.72
   0  -8   1   67.47    3.47
   0  -8   1   69.34    3.23
   0  -8   0   -0.06    0.49
   0  -8   0    0.59    0.58
   0  -8   0    1.61    1.81
   0  -8   0    0.20    0.80
   0  -8   0    0.33    0.46
   0  -8   0    0.21    0.85
   0  -8   0    0.64    0.68
   0  -8   0    1.10    0.75
   0  -8   0   -0.25    0.46
   0  -8  -1    8.76    1.23
   0  -8  -1   10.63    1.14
   0  -8  -1    9.87    1.56
   0  -8  -1    8.84    0.89
   0  -8  -1   11.40    2.68
   0  -8  -1    6.61    0.78
   0  -8  -1    9.39    1.02
   0  -8  -1    9.64    0.97
   0  -8  -1    8.85    0.99
   0  -8  -1    8.41    0.85
   0  -8  -2   79.21    4.78
   0  -8  -2   81.37    4.03
   0  -8  -2   81.54    3.68
   0  -8  -2   83.64    4.25
   0  -8  -2   85.26    3.99
   0  -8  -2   83.65    3.94
   0  -8  -2   83.42    3.68
   0  -8  -3   28.14    1.94
   0  -8  -3   29.84    1.92
   0  -8  -3   28.22    1.93
   0  -8  -4   51.22    3.00
   0  -8  -4   55.14    2.95
   0  -8  -4   53.68    2.93
   0  -8  -4   52.44    2.87
   0  -8  -5   33.47    2.38
   0  -8  -5   29.14    2.08
   0  -8  -5   31.02    2.02
   0  -8  -5   29.46    2.01
   0  -8  -5   32.52    2.09
   0  -8  -6    0.92    0.62
   0  -8  -6   -0.13    0.94
   0  -8  -6   -0.60    0.83
   0  -8  -6    0.57    0.68
   0  -8  -7   16.82    1.60
   0  -8  -7   14.65    1.25
   0  -8  -7   17.80    1.42
   0  -8  -7   13.72    1.26
   0  -8  -8    0.88    0.49
   0  -8  -8    0.84    0.84
   0  -8  -9    2.68    0.72
   0   9 -15    1.75    0.47
   0   9 -15    2.14    0.54
   0  -9  15    0.84    0.49
   0  -9  14    0.73    0.78
   0   9 -14    1.07    0.60
   0  -9  14    0.95    0.65
   0  -9  13    0.90    0.88
   0   9 -13    2.08    0.77
   0  -9  13    1.84    0.82
   0  -9  12    1.53    1.18
   0  -9  12    2.62    1.08
   0   9 -12    2.23    0.80
   0  -9  12    2.92    0.93
   0  -9  11   13.33    1.63
   0  -9  11    9.40    1.47
   0  -9  11   14.32    1.47
   0   9 -11    9.91    2.92
   0  -9  10    3.06    1.04
   0  -9  10    4.98    1.36
   0  -9  10    3.31    0.94
   0   9 -10    5.91    2.50
   0  -9   9    0.70    0.85
   0  -9   9    0.47    0.78
   0  -9   9    3.24    1.16
   0  -9   9    2.04    0.94
   0  -9   9    3.90    1.36
   0  -9   9    1.36    0.54
   0   9  -9    2.18    1.80
   0  -9   9    1.52    0.88
   0  -9   9    2.90    0.94
   0  -9   8    8.60    1.33
   0  -9   8    4.17    2.00
   0  -9   8    6.56    1.25
   0  -9   8    8.81    1.47
   0  -9   8    6.72    1.10
   0  -9   8    6.51    1.42
   0  -9   8    6.30    1.24
   0   9  -8    7.31    2.45
   0  -9   8    6.22    1.17
   0  -9   8    6.26    0.79
   0  -9   7   65.33    3.84
   0  -9   7   75.57    4.64
   0  -9   7   67.32    3.77
   0  -9   7   73.82    3.62
   0  -9   7   77.64    3.45
   0  -9   7   79.51    6.19
   0   9  -7   80.44    6.12
   0  -9   7   66.02    3.64
   0  -9   7   69.63    3.80
   0  -9   7   75.04    3.39
   0  -9   7   72.81    3.35
   0  -9   6   31.92    2.79
   0  -9   6   31.36    2.12
   0  -9   6   31.08    2.23
   0  -9   6   30.19    1.88
   0  -9   6   27.93    1.75
   0  -9   6   30.53    3.91
   0  -9   6   27.87    1.93
   0   9  -6   31.43    3.49
   0  -9   6   28.50    1.72
   0  -9   6   27.49    1.69
   0  -9   6   25.35    1.96
   0  -9   6   25.49    2.11
   0  -9   6   26.89    2.34
   0  -9   5  229.11   10.00
   0  -9   5  235.44   10.18
   0  -9   5  254.76   11.38
   0  -9   5  256.12    9.82
   0  -9   5  280.66   13.57
   0  -9   5  235.62    9.59
   0  -9   5  257.66   10.61
   0  -9   5  249.37    9.80
   0  -9   5  239.64   10.27
   0  -9   5  258.11    9.79
   0  -9   5  245.28   10.06
   0  -9   4   97.10    5.64
   0  -9   4   95.20    4.44
   0  -9   4   97.82    4.66
   0  -9   4   93.24    4.27
   0  -9   4   86.74    6.91
   0  -9   4  100.42    4.38
   0  -9   4   95.73    4.19
   0  -9   4  104.82    4.62
   0  -9   4   95.77    4.30
   0  -9   4   91.59    4.74
   0  -9   3   36.02    2.36
   0  -9   3   45.37    3.39
   0  -9   3   39.96    2.14
   0  -9   3   40.29    2.19
   0  -9   3   40.06    2.11
   0  -9   3   36.53    2.13
   0  -9   3   38.97    2.13
   0  -9   3   37.80    2.34
   0  -9   3   36.32    1.94
   0  -9   3   37.81    2.61
   0  -9   2   25.20    2.55
   0  -9   2   23.84    1.80
   0  -9   2   26.51    1.71
   0  -9   2   26.38    1.63
   0  -9   2   25.81    3.83
   0  -9   2   24.86    1.64
   0  -9   2   28.44    1.61
   0  -9   2   26.25    1.65
   0  -9   2   27.19    1.73
   0  -9   2   28.99    2.18
   0  -9   2   24.00    1.84
   0  -9   1   21.13    1.54
   0  -9   1   15.78    2.14
   0  -9   1   21.11    1.44
   0  -9   1   16.58    1.30
   0  -9   1   19.67    3.45
   0  -9   1   19.45    1.43
   0  -9   1   16.56    1.52
   0  -9   1   20.30    1.38
   0  -9   1   19.57    1.38
   0  -9   0   12.25    3.02
   0  -9   0    8.22    0.93
   0  -9   0    9.67    1.01
   0  -9   0   10.21    1.71
   0  -9   0    7.80    1.07
   0  -9   0   11.88    1.05
   0  -9   0   10.54    1.02
   0  -9  -1  796.44   29.39
   0  -9  -1  744.01   29.56
   0  -9  -1  730.54   30.68
   0  -9  -1  816.48   29.86
   0  -9  -1  747.17   29.01
   0  -9  -1  785.93   29.31
   0  -9  -1  770.76   29.21
   0  -9  -1  781.51   29.06
   0  -9  -2  445.52   16.90
   0  -9  -2  406.55   16.39
   0  -9  -2  458.76   17.19
   0  -9  -2  427.62   16.81
   0  -9  -2  434.11   16.81
   0  -9  -3    6.17    0.94
   0  -9  -3    4.73    0.94
   0  -9  -3    5.40    0.99
   0  -9  -4   25.02    1.90
   0  -9  -4   25.27    1.78
   0  -9  -4   23.52    1.77
   0  -9  -4   25.96    1.80
   0  -9  -5    3.18    0.93
   0  -9  -5    3.49    0.87
   0  -9  -5    4.74    0.86
   0  -9  -6   11.28    1.25
   0  -9  -6   11.70    1.37
   0  -9  -6   12.16    1.13
   0  -9  -7    3.10    0.60
   0  -9  -7    3.14    0.60
   0  -9  -8    1.47    0.36
   0  10 -15   -0.07    0.30
   0 -10  15    0.35    0.38
   0 -10  14   -0.38    0.79
   0 -10  14   -0.07    0.54
   0 -10  13   54.30    3.07
   0 -10  13   54.97    3.16
   0 -10  13   53.84    2.87
   0 -10  12  123.62    5.80
   0 -10  12  131.00    5.92
   0 -10  12  115.35    5.49
   0 -10  11   73.51    3.95
   0 -10  11   66.33    3.58
   0 -10  10  105.07    5.18
   0 -10  10  101.07    5.09
   0  10 -10   96.85    7.83
   0 -10  10   98.93    4.80
   0 -10  10  105.87    4.87
   0 -10  10   94.51    4.26
   0 -10   9    5.28    1.20
   0 -10   9    4.78    1.23
   0 -10   9    2.94    1.14
   0 -10   9    6.24    1.38
   0 -10   9    4.31    0.73
   0 -10   9    3.70    1.11
   0 -10   9    5.92    1.16
   0 -10   8   64.17    3.69
   0 -10   8   69.54    4.54
   0 -10   8   63.64    3.77
   0  10  -8   59.61    5.60
   0 -10   8   68.72    3.77
   0 -10   8   68.84    3.23
   0 -10   8   69.62    3.62
   0 -10   7   67.61    3.86
   0 -10   7   65.02    3.19
   0 -10   7   75.46    6.27
   0 -10   7   61.70    3.37
   0 -10   7   62.14    3.68
   0 -10   7   61.20    3.55
   0 -10   7   64.02    4.49
   0 -10   7   64.95    3.17
   0 -10   7   65.63    3.17
   0 -10   7   67.19    3.71
   0 -10   7   72.09    3.57
   0 -10   6   70.39    6.20
   0 -10   6   65.32    3.22
   0 -10   6   60.18    4.41
   0 -10   6   65.27    3.65
   0 -10   6   62.88    3.46
   0 -10   6   62.79    3.45
   0 -10   6   66.74    3.20
   0 -10   6   65.19    3.19
   0 -10   6   68.16    3.76
   0 -10   5   17.52    1.43
   0 -10   5   13.74    3.04
   0 -10   5   18.03    1.58
   0 -10   5   14.67    1.66
   0 -10   5   17.62    1.82
   0 -10   5   16.22    1.33
   0 -10   5   18.82    1.63
   0 -10   4   31.99    2.29
   0 -10   4   28.92    3.00
   0 -10   4   35.56    2.05
   0 -10   4   33.97    2.07
   0 -10   4   33.50    4.45
   0 -10   4   31.90    1.89
   0 -10   4   35.51    2.01
   0 -10   4   31.10    1.97
   0 -10   4   30.21    2.16
   0 -10   4   35.21    2.57
   0 -10   3    0.27    1.01
   0 -10   3    1.72    0.90
   0 -10   3   -0.25    0.51
   0 -10   3    0.17    0.63
   0 -10   3   -0.40    0.58
   0 -10   3   -1.57    2.12
   0 -10   3    0.48    0.58
   0 -10   3    0.97    0.60
   0 -10   3   -0.35    0.56
   0 -10   3    0.14    1.10
   0 -10   3   -0.22    0.80
   0 -10   2   18.02    2.38
   0 -10   2   24.43    1.65
   0 -10   2   21.62    3.82
   0 -10   2   23.76    1.66
   0 -10   2   25.22    1.66
   0 -10   2   21.80    1.64
   0 -10   2   24.03    1.89
   0 -10   2   23.72    1.63
   0 -10   2   24.43    1.56
   0 -10   1    6.51    0.86
   0 -10   1    4.07    1.35
   0 -10   1    5.78    2.67
   0 -10   1    5.87    0.92
   0 -10   1    8.44    1.47
   0 -10   1    5.75    0.91
   0 -10   1    4.95    0.89
   0 -10   1    5.76    0.86
   0 -10   0    0.76    1.10
   0 -10   0    0.15    0.64
   0 -10   0    0.68    0.64
   0 -10   0    0.26    1.12
   0 -10   0    0.32    0.60
   0 -10  -1  402.48   16.19
   0 -10  -1  444.99   17.08
   0 -10  -1  440.37   16.60
   0 -10  -1  420.52   16.46
   0 -10  -1  422.20   16.27
   0 -10  -2   86.87    4.18
   0 -10  -2   78.12    4.04
   0 -10  -2   85.47    4.05
   0 -10  -3   18.43    1.51
   0 -10  -4   57.77    3.00
   0 -10  -5    3.77    0.74
   0 -10  -5    3.83    0.73
   0 -10  -6    1.39    0.54
   0 -10  -6    1.52    0.51
   0 -10  -7    9.04    0.69
   0 -11  14   -0.05    0.45
   0 -11  13    8.76    1.19
   0 -11  13    8.73    0.97
   0 -11  12    4.07    1.10
   0 -11  12    4.68    0.89
   0 -11  11    0.52    0.94
   0 -11  11    1.07    1.06
   0 -11  11   -0.10    0.77
   0 -11  10   70.13    3.70
   0 -11  10   67.53    3.83
   0 -11  10   73.09    3.96
   0 -11  10   68.72    3.62
   0 -11  10   65.51    3.56
   0 -11   9   82.69    4.34
   0 -11   9   73.12    4.93
   0 -11   9   81.89    4.32
   0 -11   9   82.09    4.13
   0 -11   9   83.77    3.76
   0 -11   9   82.54    4.26
   0 -11   8    4.99    1.20
   0 -11   8    5.57    1.17
   0 -11   8    3.36    1.24
   0 -11   8    3.59    1.23
   0 -11   8    5.12    0.79
   0 -11   8    4.42    1.02
   0 -11   8    4.15    1.11
   0 -11   7    2.21    0.89
   0 -11   7    1.40    1.11
   0 -11   7    1.96    1.13
   0 -11   7    2.26    0.91
   0 -11   7    1.09    0.97
   0 -11   7    2.53    1.04
   0 -11   7    2.60    0.64
   0 -11   7    2.93    0.67
   0 -11   7    2.16    0.84
   0 -11   6   15.75    1.85
   0 -11   6   20.11    3.60
   0 -11   6   18.91    2.33
   0 -11   6   14.36    1.48
   0 -11   6   14.77    1.67
   0 -11   6   17.69    1.63
   0 -11   6   12.83    1.68
   0 -11   6   16.55    1.34
   0 -11   6   18.38    1.39
   0 -11   5   51.15    5.52
   0 -11   5   51.68    3.43
   0 -11   5   47.65    3.07
   0 -11   5   49.87    2.96
   0 -11   5   55.83    2.80
   0 -11   5   51.65    3.28
   0 -11   4   -0.09    0.83
   0 -11   4    0.47    0.92
   0 -11   4   -0.29    1.09
   0 -11   4    0.57    0.85
   0 -11   4    1.91    0.66
   0 -11   4    0.54    0.55
   0 -11   4    2.62    1.18
   0 -11   3   17.87    2.38
   0 -11   3   21.24    1.75
   0 -11   3   21.00    1.57
   0 -11   3   24.09    2.29
   0 -11   3   18.67    3.47
   0 -11   3   19.81    1.48
   0 -11   3   19.08    1.34
   0 -11   3   19.83    1.75
   0 -11   3   21.07    1.59
   0 -11   3   22.64    1.60
   0 -11   2    9.56    1.88
   0 -11   2    8.27    1.58
   0 -11   2    9.09    1.07
   0 -11   2   11.98    1.15
   0 -11   2    9.39    1.05
   0 -11   2   11.13    1.17
   0 -11   2   10.09    1.00
   0 -11   1  183.15    9.76
   0 -11   1  192.87    8.07
   0 -11   1  210.00    9.02
   0 -11   1  200.40    8.25
   0 -11   1  195.37    8.08
   0 -11   1  189.66    8.24
   0 -11   1  205.06    8.14
   0 -11   0  219.37    8.96
   0 -11   0  229.29    9.79
   0 -11   0  213.54    9.19
   0 -11   0  228.46    9.03
   0 -11   0  227.35    9.11
   0 -11  -1   10.80    1.43
   0 -11  -1   11.85    1.18
   0 -11  -1   11.20    1.01
   0 -11  -2   17.20    1.46
   0 -11  -2   17.92    1.42
   0 -11  -3   25.49    1.73
   0 -11  -4    0.56    0.55
   0 -11  -4   -0.07    0.51
   0 -11  -5    0.11    0.43
   0 -11  -5    0.39    0.43
   0 -12  13   21.13    1.55
   0 -12  13   17.10    1.21
   0 -12  12    0.30    0.76
   0 -12  12    1.78    0.89
   0 -12  12    1.22    0.63
   0 -12  11    1.44    0.91
   0 -12  11    1.91    1.03
   0 -12  11    0.43    0.68
   0 -12  10   45.62    2.78
   0 -12  10   45.90    2.82
   0 -12  10   45.95    2.68
   0 -12  10   47.22    2.66
   0 -12   9    1.05    0.97
   0 -12   9    0.23    0.87
   0 -12   9    0.94    0.96
   0 -12   9    1.12    0.60
   0 -12   9    0.23    0.90
   0 -12   9    2.25    0.82
   0 -12   8    1.02    1.03
   0 -12   8   -0.54    1.06
   0 -12   8    0.45    0.85
   0 -12   8    2.23    0.64
   0 -12   8    0.52    0.94
   0 -12   8    1.17    0.77
   0 -12   7    9.32    1.53
   0 -12   7    6.91    1.31
   0 -12   7    8.95    1.18
   0 -12   7   10.39    1.05
   0 -12   7   11.84    1.59
   0 -12   7    9.32    1.24
   0 -12   6    4.21    1.30
   0 -12   6    3.95    1.12
   0 -12   6    3.01    0.86
   0 -12   6    4.02    0.76
   0 -12   6    5.71    1.31
   0 -12   5   33.13    2.61
   0 -12   5   25.82    2.06
   0 -12   5   25.20    1.74
   0 -12   5   26.77    1.99
   0 -12   5   27.88    1.82
   0 -12   4    3.58    0.94
   0 -12   4    2.88    0.72
   0 -12   4    2.72    0.92
   0 -12   4    2.44    0.77
   0 -12   3    6.38    1.15
   0 -12   3    6.24    1.56
   0 -12   3    5.90    0.97
   0 -12   3    6.88    0.95
   0 -12   2    0.95    1.13
   0 -12   2    1.34    0.53
   0 -12   2    1.24    0.65
   0 -12   2    1.77    0.78
   0 -12   1  111.74    5.50
   0 -12   1  114.10    4.81
   0 -12   1  104.45    4.92
   0 -12   1  105.53    4.76
   0 -12   0   -0.13    0.91
   0 -12   0    0.08    0.56
   0 -12   0   -0.79    0.52
   0 -12   0    0.98    0.63
   0 -12  -1    3.84    0.73
   0 -12  -2    9.00    0.93
   0 -12  -2   11.02    1.08
   0 -12  -3   14.52    1.11
   0 -12  -4    0.38    0.38
   0 -13  12    2.90    0.74
   0 -13  12    2.36    0.86
   0 -13  12    2.18    0.53
   0 -13  11   27.08    1.82
   0 -13  11   26.54    1.64
   0 -13  10    2.83    0.92
   0 -13  10    2.71    0.98
   0 -13  10    1.68    0.70
   0 -13   9    2.24    1.03
   0 -13   9    1.37    0.94
   0 -13   9    1.50    0.56
   0 -13   9    0.09    0.65
   0 -13   8    7.94    1.32
   0 -13   8    8.06    1.29
   0 -13   8    8.65    0.91
   0 -13   8    9.21    1.11
   0 -13   7    0.14    1.04
   0 -13   7    1.01    0.85
   0 -13   7    1.91    0.81
   0 -13   7    0.91    0.63
   0 -13   6   -0.45    1.12
   0 -13   6    0.11    0.79
   0 -13   6    0.20    0.75
   0 -13   5    0.46    0.54
   0 -13   5    0.40    0.65
   0 -13   4   18.48    1.55
   0 -13   4   18.70    1.43
   0 -13   4   17.18    1.36
   0 -13   3    1.58    1.10
   0 -13   3    1.35    0.64
   0 -13   3    0.08    0.64
   0 -13   2   82.47    4.06
   0 -13   2   92.18    4.59
   0 -13   2   89.19    3.93
   0 -13   2   85.74    4.00
   0 -13   1   12.23    1.43
   0 -13   1   12.82    1.22
   0 -13   1   13.68    1.17
   0 -13   1   11.25    0.98
   0 -13   0    3.43    0.79
   0 -13   0    3.21    0.58
   0 -13   0    5.19    0.74
   0 -13  -1    2.30    0.65
   0 -13  -1    2.01    0.49
   0 -13  -2    2.61    0.56
   0 -13  -2    3.16    0.55
   0 -13  -3    0.46    0.32
   0 -13  -3    1.13    0.32
   0 -14  11    1.63    0.70
   0 -14  10   15.05    1.24
   0 -14  10   14.16    1.28
   0 -14  10   14.19    1.05
   0 -14   9   15.48    1.43
   0 -14   9   15.85    1.38
   0 -14   9   16.29    1.07
   0 -14   9   14.27    1.13
   0 -14   8   13.76    1.44
   0 -14   8   12.14    1.10
   0 -14   8   13.19    1.01
   0 -14   7    6.11    1.16
   0 -14   7    4.68    0.70
   0 -14   6   43.43    2.74
   0 -14   6   41.43    2.19
   0 -14   5    0.58    0.54
   0 -14   4   11.79    1.11
   0 -14   4   10.41    1.40
   0 -14   4   11.97    0.99
   0 -14   3    4.50    1.07
   0 -14   3    5.15    0.81
   0 -14   3    5.47    0.68
   0 -14   3    5.19    0.73
   0 -14   2    8.31    0.89
   0 -14   2    8.02    0.74
   0 -14   2    8.77    0.82
   0 -14   1    1.60    0.57
   0 -14   1    2.69    0.51
   0 -14   0   11.58    0.89
   0 -14   0   12.57    0.87
   0 -14  -1    2.19    0.38
   0 -15   9    7.44    0.82
   0 -15   8   -0.45    0.62
   0 -15   8   -0.04    0.36
   0 -15   7    9.19    1.08
   0 -15   6    5.29    0.93
   0 -15   6    3.83    0.56
   0 -15   5    0.74    0.73
   0 -15   5   -0.17    0.38
   0 -15   4   16.63    1.35
   0 -15   4   15.61    1.06
   0 -15   4   18.81    1.04
   0 -15   3   20.26    1.17
   0 -15   2   -0.03    0.30
   1 -15   2    0.41    0.37
   1 -15   3    8.74    0.95
   1 -15   3    8.85    0.66
   1 -15   4   22.14    1.59
   1 -15   4   22.22    1.24
   1 -15   5    3.66    0.54
   1 -15   6    1.86    0.77
   1 -15   7    0.08    0.64
   1 -15   7    0.63    0.36
   1 -15   8    0.28    0.56
   1 -15   8    0.37    0.33
   1 -15   9    0.26    0.45
   1 -14  -1   11.99    0.82
   1 -14  -1   12.02    0.80
   1 -14   0   17.89    1.19
   1 -14   0   19.62    1.16
   1 -14   1    0.06    0.51
   1 -14   1    0.05    0.42
   1 -14   1   -0.08    0.35
   1 -14   2    2.47    0.89
   1 -14   2    1.52    0.65
   1 -14   2    1.56    0.50
   1 -14   3    2.93    1.07
   1 -14   3    2.28    0.73
   1 -14   3    3.25    0.65
   1 -14   4   10.56    1.09
   1 -14   4    9.49    1.38
   1 -14   4   11.60    0.99
   1 -14   5   29.59    1.88
   1 -14   5   31.74    2.34
   1 -14   5   32.34    1.81
   1 -14   6   28.72    2.16
   1 -14   7   10.52    1.38
   1 -14   7    9.68    0.90
   1 -14   8    0.10    0.77
   1 -14   8   -0.44    0.78
   1 -14   8   -0.16    0.45
   1 -14   9   -0.42    0.70
   1 -14   9   -0.51    0.72
   1 -14  10    1.59    0.55
   1 -14  10    1.72    0.71
   1 -13  -3    1.65    0.42
   1 -13  -2    7.21    0.80
   1 -13  -2    7.16    0.71
   1 -13  -2    5.91    0.69
   1 -13  -1   -0.07    0.56
   1 -13  -1    0.05    0.44
   1 -13  -1    0.65    0.53
   1 -13   0    5.95    0.90
   1 -13   0    5.15    0.65
   1 -13   0    4.87    0.75
   1 -13   1   29.76    2.24
   1 -13   1   29.42    1.89
   1 -13   1   27.56    1.77
   1 -13   1   31.09    1.74
   1 -13   2   45.17    2.95
   1 -13   2   43.38    2.52
   1 -13   2   44.05    2.33
   1 -13   2   42.27    2.35
   1 -13   3   37.93    2.30
   1 -13   3   40.55    2.80
   1 -13   3   35.28    2.08
   1 -13   3   36.25    2.10
   1 -13   4   22.77    1.74
   1 -13   4   22.29    1.56
   1 -13   5   28.10    2.04
   1 -13   5   34.65    2.60
   1 -13   5   29.87    2.12
   1 -13   5   30.93    1.88
   1 -13   6    4.08    1.21
   1 -13   6    4.25    0.93
   1 -13   6    4.09    1.07
   1 -13   6    3.34    0.82
   1 -13   7   10.86    1.54
   1 -13   7   11.63    1.43
   1 -13   7    9.91    1.10
   1 -13   7    8.59    0.94
   1 -13   8    0.88    0.94
   1 -13   8   -0.47    0.92
   1 -13   8    0.07    0.48
   1 -13   8   -0.08    0.60
   1 -13   9   26.02    1.92
   1 -13   9   25.40    1.98
   1 -13   9   23.49    1.76
   1 -13   9   23.17    1.56
   1 -13   9   24.46    1.46
   1 -13  10    6.31    0.99
   1 -13  10    5.70    1.02
   1 -13  10    6.76    0.81
   1 -13  11   36.49    2.20
   1 -13  11   39.79    2.35
   1 -13  12   17.88    1.36
   1 -13  12   18.79    1.41
   1 -12  -5    0.06    0.30
   1 -12  -5    0.92    0.34
   1 -12  -4    5.92    0.72
   1 -12  -3    6.13    0.78
   1 -12  -2   10.00    0.98
   1 -12  -1   27.79    1.59
   1 -12  -1   27.92    1.75
   1 -12  -1   27.48    1.82
   1 -12   0   94.59    4.75
   1 -12   0   93.32    4.27
   1 -12   0   89.09    4.10
   1 -12   0   89.46    4.04
   1 -12   0   87.17    4.21
   1 -12   1   -0.58    0.56
   1 -12   1    0.45    1.03
   1 -12   1    0.20    0.78
   1 -12   1   -0.18    0.69
   1 -12   1   -0.08    0.59
   1 -12   1    0.09    0.63
   1 -12   2    5.65    0.77
   1 -12   2    6.75    1.57
   1 -12   2    7.72    1.17
   1 -12   2    7.09    0.95
   1 -12   2    7.80    1.01
   1 -12   2    6.43    0.93
   1 -12   3   26.16    1.99
   1 -12   3   27.28    2.49
   1 -12   3   27.09    4.19
   1 -12   3   26.95    1.80
   1 -12   3   26.96    1.79
   1 -12   4   30.61    2.08
   1 -12   4   27.12    2.13
   1 -12   4   28.77    1.83
   1 -12   4   25.15    1.93
   1 -12   4   26.70    1.76
   1 -12   5    2.23    2.16
   1 -12   5    7.68    1.14
   1 -12   5   11.47    1.63
   1 -12   5    6.33    1.29
   1 -12   5    7.17    0.88
   1 -12   5    5.77    1.05
   1 -12   6    0.48    1.10
   1 -12   6   -0.54    1.85
   1 -12   6    0.42    0.79
   1 -12   6   -0.10    0.76
   1 -12   6   -0.80    1.04
   1 -12   6    0.41    0.58
   1 -12   6    0.40    0.72
   1 -12   7    4.82    1.34
   1 -12   7    8.31    1.41
   1 -12   7    6.09    1.17
   1 -12   7    7.11    0.90
   1 -12   7    6.72    1.03
   1 -12   8   34.57    2.51
   1 -12   8   32.50    2.50
   1 -12   8   35.01    2.40
   1 -12   8   35.96    2.01
   1 -12   8   34.60    2.17
   1 -12   9   14.53    1.58
   1 -12   9   11.90    1.44
   1 -12   9   14.86    1.16
   1 -12   9   14.66    1.32
   1 -12  10   67.10    3.47
   1 -12  10   73.15    3.81
   1 -12  10   69.46    3.67
   1 -12  10   63.58    3.27
   1 -12  11   29.53    2.07
   1 -12  11   26.97    2.11
   1 -12  11   26.97    1.67
   1 -12  12   12.71    1.35
   1 -12  12   14.67    1.41
   1 -11  -6    4.29    0.56
   1 -11  -6    4.26    0.57
   1 -11  -5    0.38    0.48
   1 -11  -5    0.66    0.50
   1 -11  -4    0.48    0.57
   1 -11  -3    2.08    0.73
   1 -11  -2    1.48    0.69
   1 -11  -2    0.58    0.65
   1 -11  -1  263.42   10.52
   1 -11  -1  241.51    9.95
   1 -11  -1  235.77    9.84
   1 -11  -1  242.13    9.69
   1 -11   0   23.10    3.79
   1 -11   0   28.81    2.42
   1 -11   0   25.43    1.82
   1 -11   0   24.64    1.82
   1 -11   0   29.32    1.77
   1 -11   0   25.56    1.73
   1 -11   1    0.57    1.04
   1 -11   1    0.39    0.59
   1 -11   1    1.10    1.95
   1 -11   1    1.69    0.65
   1 -11   1    0.84    0.64
   1 -11   1   -0.09    0.62
   1 -11   2    8.41    1.24
   1 -11   2   11.92    2.03
   1 -11   2    9.56    2.91
   1 -11   2    8.67    1.01
   1 -11   2    9.12    1.07
   1 -11   2   10.37    0.99
   1 -11   2    9.77    1.09
   1 -11   3    5.28    0.68
   1 -11   3    4.08    1.05
   1 -11   3    5.28    1.52
   1 -11   3    5.06    2.28
   1 -11   3    5.06    1.04
   1 -11   3    5.95    0.82
   1 -11   3    5.60    0.88
   1 -11   3    6.55    0.88
   1 -11   3    5.15    0.99
   1 -11   4   11.69    1.50
   1 -11   4   11.63    1.93
   1 -11   4   14.48    3.17
   1 -11   4   11.64    1.32
   1 -11   4   10.75    1.02
   1 -11   4   12.05    1.13
   1 -11   4   10.27    1.25
   1 -11   4   12.91    1.17
   1 -11   5   -0.55    2.05
   1 -11   5   -0.22    0.83
   1 -11   5    1.20    1.05
   1 -11   5    1.50    0.82
   1 -11   5    0.86    1.04
   1 -11   5    0.14    0.95
   1 -11   5    0.95    0.76
   1 -11   5    0.55    0.55
   1 -11   6    5.73    1.07
   1 -11   6    4.80    2.31
   1 -11   6    3.33    1.19
   1 -11   6    3.88    1.28
   1 -11   6    4.93    1.10
   1 -11   6    3.68    0.93
   1 -11   6    5.13    1.20
   1 -11   6    6.24    0.87
   1 -11   6    5.43    0.75
   1 -11   7    8.95    1.22
   1 -11   7   11.27    2.80
   1 -11   7    8.00    1.58
   1 -11   7    5.85    1.32
   1 -11   7    6.41    1.24
   1 -11   7    7.33    0.92
   1 -11   7    7.38    1.29
   1 -11   7    7.84    1.12
   1 -11   8    0.70    0.94
   1 -11   8   -0.25    0.88
   1 -11   8   -0.13    0.95
   1 -11   8    0.74    0.56
   1 -11   8    1.17    0.90
   1 -11   8    0.10    0.75
   1 -11   9  145.76    6.56
   1 -11   9  140.80    6.61
   1 -11   9  148.52    6.77
   1 -11   9  142.21    6.29
   1 -11   9  140.22    5.93
   1 -11  10   86.09    4.55
   1 -11  10   92.69    4.59
   1 -11  10   82.06    4.10
   1 -11  11   43.81    2.77
   1 -11  11   39.39    2.33
   1 -11  12  143.74    6.05
   1 -11  12  124.79    5.54
   1 -11  13   17.34    1.53
   1 -11  13   16.65    1.41
   1 -10  -7   -0.55    0.45
   1 -10  -7   -0.11    0.41
   1 -10  -6   -0.21    0.54
   1 -10  -5    5.53    0.84
   1 -10  -4    9.70    1.11
   1 -10  -4   11.11    1.17
   1 -10  -4    7.97    1.08
   1 -10  -3   29.50    2.01
   1 -10  -3   28.07    1.95
   1 -10  -2   12.40    1.53
   1 -10  -2   12.72    1.30
   1 -10  -2   13.36    1.09
   1 -10  -2   12.80    1.27
   1 -10  -1    7.95    2.68
   1 -10  -1    8.08    1.51
   1 -10  -1    6.91    1.60
   1 -10  -1    6.66    0.94
   1 -10  -1    8.11    0.94
   1 -10  -1    7.13    1.04
   1 -10   0   48.97    3.99
   1 -10   0   55.33    2.79
   1 -10   0   49.10    5.22
   1 -10   0   53.60    2.92
   1 -10   0   55.73    2.83
   1 -10   0   55.74    2.83
   1 -10   1    0.67    0.53
   1 -10   1   -0.54    1.10
   1 -10   1    0.32    0.60
   1 -10   1    2.09    2.44
   1 -10   1    0.71    0.65
   1 -10   1    0.32    0.58
   1 -10   2    2.16    1.15
   1 -10   2    2.12    0.55
   1 -10   2    1.92    0.93
   1 -10   2   -0.52    2.24
   1 -10   2    0.99    0.67
   1 -10   2    2.30    0.64
   1 -10   2    1.12    0.80
   1 -10   2    2.37    0.69
   1 -10   2    2.32    0.70
   1 -10   3    1.34    1.11
   1 -10   3    0.75    0.46
   1 -10   3    1.15    0.97
   1 -10   3   -0.40    0.87
   1 -10   3    0.08    0.48
   1 -10   3   -0.14    1.04
   1 -10   3   -0.08    0.51
   1 -10   3    0.80    0.76
   1 -10   3    1.03    0.63
   1 -10   4    8.43    1.19
   1 -10   4   11.49    1.28
   1 -10   4   11.77    1.48
   1 -10   4    9.08    2.94
   1 -10   4    9.59    0.93
   1 -10   4   10.03    1.01
   1 -10   4   12.43    1.53
   1 -10   4    9.55    1.18
   1 -10   5   99.22    4.63
   1 -10   5   88.10    7.19
   1 -10   5   85.59    4.57
   1 -10   5   93.21    4.81
   1 -10   5   98.69    5.86
   1 -10   5   97.43    4.59
   1 -10   5   98.74    4.33
   1 -10   5  101.73    4.38
   1 -10   5  101.50    4.93
   1 -10   6    4.13    0.97
   1 -10   6    3.91    2.37
   1 -10   6    3.80    1.12
   1 -10   6    4.95    1.23
   1 -10   6    2.05    1.13
   1 -10   6    3.78    0.73
   1 -10   6    3.13    0.88
   1 -10   6    2.58    0.63
   1 -10   6    4.76    1.20
   1 -10   7    0.84    0.86
   1 -10   7   -0.47    2.10
   1 -10   7    0.64    0.94
   1 -10   7    0.25    0.88
   1 -10   7    0.10    0.72
   1 -10   7    0.22    0.51
   1 -10   7    0.96    0.86
   1 -10   8   36.25    2.54
   1 -10   8   33.42    4.12
   1 -10   8   33.93    3.03
   1 -10   8   35.37    2.62
   1 -10   8   34.02    2.47
   1 -10   8   34.21    1.95
   1 -10   8   34.27    2.25
   1 -10   8   33.75    2.31
   1 -10   9    8.33    1.29
   1 -10   9    6.28    1.29
   1 -10   9    7.94    1.45
   1 -10   9    7.24    1.37
   1 -10   9    7.46    1.13
   1 -10   9    9.54    1.24
   1 -10   9    8.63    0.87
   1 -10  10   16.92    1.84
   1 -10  10   19.25    1.63
   1 -10  11   70.96    3.92
   1 -10  11   67.28    3.83
   1 -10  11   69.34    3.51
   1 -10  12   12.19    1.55
   1 -10  12   12.09    1.43
   1 -10  12   10.64    1.15
   1 -10  13    0.37    0.74
   1 -10  13    0.64    0.83
   1 -10  13    0.47    0.53
   1 -10  14    0.33    0.66
  -1  10 -15    0.06    0.30
   1  -9  -8    5.82    0.67
   1  -9  -7   19.22    1.37
   1  -9  -7   19.13    1.39
   1  -9  -6    0.34    0.61
   1  -9  -6    0.59    0.98
   1  -9  -6   -0.08    0.63
   1  -9  -6    1.10    0.71
   1  -9  -5    0.38    0.62
   1  -9  -5   -0.39    1.00
   1  -9  -5   -0.19    0.59
   1  -9  -5   -0.10    0.73
   1  -9  -4    1.40    0.83
   1  -9  -4    2.50    0.80
   1  -9  -4    2.41    1.15
   1  -9  -4    1.02    0.69
   1  -9  -4    2.98    0.80
   1  -9  -3   95.23    4.85
   1  -9  -3   96.07    4.58
   1  -9  -3   98.38    4.57
   1  -9  -2    0.21    0.82
   1  -9  -2    0.09    0.70
   1  -9  -2    0.26    0.95
   1  -9  -2    0.46    1.13
   1  -9  -2   -0.89    1.76
   1  -9  -2    0.20    0.78
   1  -9  -2    0.62    0.54
   1  -9  -1   26.85    3.86
   1  -9  -1   32.01    1.85
   1  -9  -1   33.75    3.01
   1  -9  -1   33.17    1.96
   1  -9  -1   31.20    1.98
   1  -9  -1   31.65    1.86
   1  -9   0    0.24    0.93
   1  -9   0   -0.37    0.55
   1  -9   0   -0.21    0.57
   1  -9   0   -1.85    2.20
   1  -9   0    1.44    0.59
   1  -9   0   -0.07    0.52
   1  -9   0    0.08    0.54
   1  -9   1   18.05    2.19
   1  -9   1   18.32    3.29
   1  -9   1   19.54    1.43
   1  -9   1   22.54    1.51
   1  -9   1   19.47    1.61
   1  -9   1   18.76    1.33
   1  -9   1   23.62    1.53
   1  -9   1   19.54    1.41
   1  -9   2   87.46    5.19
   1  -9   2   87.29    3.83
   1  -9   2   89.20    6.72
   1  -9   2   83.03    3.75
   1  -9   2   81.23    3.73
   1  -9   2   80.15    3.73
   1  -9   2   79.24    3.91
   1  -9   2   79.40    3.60
   1  -9   2   79.80    4.24
   1  -9   3   57.12    4.08
   1  -9   3   55.67    2.81
   1  -9   3   61.62    5.46
   1  -9   3   59.88    2.87
   1  -9   3   56.31    2.72
   1  -9   3   56.93    2.79
   1  -9   3   56.72    2.98
   1  -9   3   52.62    2.57
   1  -9   3   57.58    2.78
   1  -9   3   55.25    3.27
   1  -9   4   60.66    3.06
   1  -9   4   64.26    5.51
   1  -9   4   54.91    2.67
   1  -9   4   58.53    2.79
   1  -9   4   56.36    2.98
   1  -9   4   52.40    3.17
   1  -9   5  112.78    7.64
   1  -9   5  109.04    4.88
   1  -9   5  106.18    5.13
   1  -9   5  109.59    6.04
   1  -9   5  102.50    4.81
   1  -9   5  106.17    4.61
   1  -9   5  100.20    5.01
   1  -9   5  109.42    4.60
   1  -9   6  175.39   10.19
   1  -9   6  181.28    7.43
   1  -9   6  163.06    7.63
   1  -9   6  179.38    8.61
   1  -9   6  180.44    7.09
   1  -9   6  173.09    7.57
   1  -9   6  175.42    7.40
   1  -9   6  168.75    7.09
   1  -9   7   14.71    2.93
   1  -9   7   14.29    1.61
   1  -9   7   10.64    1.24
   1  -9   7   12.54    1.79
   1  -9   7   12.05    1.61
   1  -9   7   13.12    1.43
   1  -9   7   11.89    1.03
  -1   9  -7   10.49    2.52
   1  -9   7   12.82    1.31
   1  -9   8   11.72    2.56
   1  -9   8   12.65    1.76
   1  -9   8   10.35    1.29
   1  -9   8   11.13    1.62
   1  -9   8   13.10    1.62
   1  -9   8   11.46    1.30
  -1   9  -8    9.30    2.53
   1  -9   8   12.47    1.01
   1  -9   9  157.98    7.89
   1  -9   9  154.20    7.28
   1  -9   9  178.13    7.63
  -1   9  -9  159.55   10.76
   1  -9   9  165.19    6.69
   1  -9   9  174.22    7.24
   1  -9  10  127.12    6.32
   1  -9  10  142.35    6.56
   1  -9  10  137.90    6.55
   1  -9  10  146.09    6.23
   1  -9  11   46.02    3.06
   1  -9  11   50.75    3.15
   1  -9  11   57.29    3.37
   1  -9  11   51.66    2.90
   1  -9  12   36.96    2.68
   1  -9  12   48.46    2.94
   1  -9  12   45.11    2.78
  -1   9 -12   43.70    2.56
   1  -9  12   45.73    2.56
   1  -9  13    6.73    1.02
   1  -9  13    6.33    1.21
  -1   9 -13    4.82    0.86
   1  -9  13    5.08    0.87
   1  -9  14    5.61    0.95
  -1   9 -14    4.15    0.72
   1  -9  14    4.56    0.67
  -1   9 -15    3.06    0.51
   1  -8  -9    1.34    0.38
   1  -8  -9    1.80    0.75
   1  -8  -8   -0.14    0.53
   1  -8  -8    0.51    0.80
   1  -8  -8    0.08    0.52
   1  -8  -7    6.37    1.00
   1  -8  -7    6.90    0.91
   1  -8  -7    6.61    1.26
   1  -8  -7    7.10    0.95
   1  -8  -6   13.15    1.37
   1  -8  -6   11.33    1.52
   1  -8  -6   10.94    1.16
   1  -8  -6   12.87    1.28
   1  -8  -6   12.26    1.22
   1  -8  -5  141.52    6.38
   1  -8  -5  138.92    6.62
   1  -8  -5  145.06    6.35
   1  -8  -5  147.93    6.38
   1  -8  -5  149.01    6.33
   1  -8  -4   82.16    4.37
   1  -8  -4   88.68    4.19
   1  -8  -4   82.02    4.07
   1  -8  -4   84.69    4.06
   1  -8  -4   82.02    4.07
   1  -8  -3  231.91    9.56
   1  -8  -3  236.98    9.81
   1  -8  -3  222.99   11.97
   1  -8  -3  234.50    9.49
   1  -8  -3  226.10    9.45
   1  -8  -2  442.19   18.35
   1  -8  -2  442.50   17.42
   1  -8  -2  454.12   20.34
   1  -8  -2  442.30   17.10
   1  -8  -2  434.43   17.01
   1  -8  -2  444.20   16.85
   1  -8  -1   84.33    3.69
   1  -8  -1   84.45    6.31
   1  -8  -1   84.76    4.15
   1  -8  -1   83.49    4.95
   1  -8  -1   82.67    3.94
   1  -8  -1   80.11    3.66
   1  -8  -1   82.70    3.84
   1  -8  -1   81.45    3.75
   1  -8   0   35.88    2.13
   1  -8   0   36.33    3.04
   1  -8   0   36.13    2.55
   1  -8   0   40.98    4.24
   1  -8   0   35.48    1.97
   1  -8   0   38.31    2.05
   1  -8   0   40.36    2.02
   1  -8   0   36.74    1.98
   1  -8   0   32.52    2.11
   1  -8   0   36.86    2.05
   1  -8   1   26.08    2.13
   1  -8   1   28.83    2.62
   1  -8   1   29.08    1.67
   1  -8   1   30.85    3.70
   1  -8   1   26.69    1.60
   1  -8   1   28.99    1.67
   1  -8   1   27.06    1.56
   1  -8   1   26.41    1.59
   1  -8   1   31.72    1.73
   1  -8   1   26.73    1.77
   1  -8   1   26.93    2.03
   1  -8   2  142.50    7.06
   1  -8   2  131.97    6.32
   1  -8   2  144.95    5.79
   1  -8   2  140.38    5.72
   1  -8   2  134.79    5.69
   1  -8   2  130.00    5.85
   1  -8   2  142.53    5.61
   1  -8   2  144.68    5.74
   1  -8   2  126.59    6.10
   1  -8   3   58.80    3.38
   1  -8   3   59.97    3.89
   1  -8   3   60.36    2.81
   1  -8   3   61.29    5.11
   1  -8   3   62.88    2.88
   1  -8   3   56.73    2.70
   1  -8   3   57.23    2.92
   1  -8   3   58.19    2.76
   1  -8   3   56.83    3.16
   1  -8   4  597.65   23.43
   1  -8   4  608.12   24.21
   1  -8   4  622.72   22.99
   1  -8   4  619.30   23.39
   1  -8   4  615.64   22.78
   1  -8   4  614.87   22.84
   1  -8   4  644.84   26.18
   1  -8   4  587.98   22.59
   1  -8   4  608.03   22.72
   1  -8   4  570.98   23.10
   1  -8   4  588.43   22.92
   1  -8   4  604.00   22.73
   1  -8   5  378.11   15.40
   1  -8   5  362.87   14.61
   1  -8   5  361.82   13.98
   1  -8   5  388.33   17.17
   1  -8   5  376.00   14.66
   1  -8   5  365.62   14.21
  -1   8  -5  396.33   16.85
   1  -8   5  354.11   14.16
   1  -8   5  367.74   13.91
   1  -8   5  346.17   14.31
   1  -8   5  357.95   13.93
   1  -8   6    9.48    1.25
   1  -8   6    9.78    2.21
   1  -8   6    7.10    1.06
   1  -8   6    8.06    1.40
   1  -8   6    7.70    0.80
   1  -8   6    9.42    1.16
  -1   8  -6    7.37    2.07
   1  -8   6    7.38    1.02
   1  -8   7   18.23    2.87
   1  -8   7   19.98    1.88
   1  -8   7   20.88    1.66
   1  -8   7   26.35    2.34
   1  -8   7   23.10    1.67
   1  -8   7   23.05    1.38
   1  -8   7   24.29    1.75
  -1   8  -7   22.03    3.30
   1  -8   8   10.40    2.26
   1  -8   8    6.63    1.27
   1  -8   8    6.72    1.27
   1  -8   8    6.30    1.08
   1  -8   8    8.17    0.76
  -1   8  -8    5.64    2.19
   1  -8   8    7.49    1.07
   1  -8   9   22.67    1.96
   1  -8   9   24.79    2.13
   1  -8   9   26.87    2.16
   1  -8   9   26.87    1.92
  -1   8  -9   20.02    3.75
   1  -8  10   29.54    2.42
   1  -8  10   37.48    2.62
   1  -8  10   43.46    2.77
  -1   8 -10   37.36    2.44
   1  -8  10   39.14    2.38
  -1   8 -10   25.46    4.21
   1  -8  11   46.65    2.91
   1  -8  11   47.52    3.05
   1  -8  11   44.11    2.96
  -1   8 -11   42.74    2.77
   1  -8  11   46.13    2.72
   1  -8  12   11.55    1.37
   1  -8  12    9.12    1.39
   1  -8  12   13.03    1.53
  -1   8 -12    7.78    1.20
   1  -8  12    9.42    1.19
   1  -8  13   31.63    2.20
  -1   8 -13   25.58    2.01
   1  -8  13   29.54    1.92
   1  -8  14    0.45    0.71
  -1   8 -14    0.09    0.67
   1  -8  14   -0.74    0.56
  -1   8 -15    1.64    0.52
  -1   8 -15    1.65    0.59
   1  -7 -10    8.37    1.01
  -1   7  10    9.89    0.87
   1  -7  -9    2.14    0.89
   1  -7  -9    1.05    0.46
   1  -7  -9    0.74    0.52
   1  -7  -8    1.16    0.71
   1  -7  -8    2.43    0.69
   1  -7  -8    1.80    0.96
   1  -7  -8    2.27    0.70
   1  -7  -7  233.42   10.10
   1  -7  -7  234.85    9.85
   1  -7  -7  242.05    9.73
   1  -7  -7  247.88    9.80
   1  -7  -7  240.89    9.86
   1  -7  -6  284.04   11.71
   1  -7  -6  279.89   11.44
   1  -7  -6  286.60   11.37
   1  -7  -6  283.04   11.36
   1  -7  -6  279.44   11.41
   1  -7  -5   16.03    1.50
   1  -7  -5   15.57    1.67
   1  -7  -5   16.57    1.42
   1  -7  -5   16.77    1.39
   1  -7  -5   16.72    1.44
   1  -7  -4  158.81    6.89
   1  -7  -4  163.79    7.09
   1  -7  -4  155.17    6.76
   1  -7  -4  155.33    6.76
   1  -7  -4  168.22    6.81
   1  -7  -3    0.17    0.71
   1  -7  -3    0.35    0.69
   1  -7  -3    0.90    0.57
   1  -7  -3    1.27    0.85
   1  -7  -3    1.00    1.44
   1  -7  -3    0.40    0.57
   1  -7  -3   -0.24    0.51
   1  -7  -2   38.33    2.87
   1  -7  -2   41.35    2.44
   1  -7  -2   35.07    3.77
   1  -7  -2   39.40    2.17
   1  -7  -2   39.85    2.00
   1  -7  -1  137.31    8.14
   1  -7  -1  149.08    5.99
   1  -7  -1  142.02    6.14
   1  -7  -1  146.17    6.96
   1  -7  -1  136.87    5.85
   1  -7  -1  137.78    5.73
   1  -7   0   62.43    2.82
   1  -7   0   58.64    2.71
   1  -7   0   59.56    2.79
   1  -7   0   56.48    2.86
   1  -7   1  295.91   11.31
   1  -7   1  277.59   11.65
   1  -7   1  297.42   11.28
   1  -7   1  294.85   11.31
   1  -7   2   15.63    1.48
   1  -7   2   13.47    1.67
   1  -7   2   13.96    0.98
   1  -7   3  267.17   11.00
  -1   7  -3  268.06   11.90
   1  -7   4  521.48   19.59
  -1   7  -4  533.51   21.12
   1  -7   4  483.55   18.75
   1  -7   5    0.40    0.72
   1  -7   5   -0.90    1.46
   1  -7   5   -0.48    0.78
  -1   7  -5    0.63    1.14
   1  -7   5    0.21    0.55
   1  -7   5    0.19    0.35
   1  -7   6   10.53    2.15
   1  -7   6    9.77    1.38
   1  -7   6    8.85    1.00
   1  -7   6   11.21    1.44
   1  -7   6    8.17    0.75
   1  -7   6    8.31    0.96
   1  -7   6    8.66    1.00
  -1   7  -6   10.01    2.19
   1  -7   7   53.92    2.92
   1  -7   7   56.27    3.09
   1  -7   7   55.46    3.40
   1  -7   7   48.60    3.43
   1  -7   7   54.18    4.34
  -1   7  -7   54.45    5.07
   1  -7   7   53.90    2.48
   1  -7   7   55.90    2.85
   1  -7   8   14.60    2.30
   1  -7   8   15.34    1.53
   1  -7   8   16.46    1.62
   1  -7   8   12.82    1.43
   1  -7   8   14.88    1.59
  -1   7  -8    9.93    2.75
   1  -7   8   13.47    1.29
   1  -7   9   59.52    3.38
   1  -7   9   64.30    3.45
   1  -7   9   56.81    3.32
  -1   7  -9   54.58    3.22
   1  -7   9   63.26    3.22
   1  -7  10   56.12    3.27
   1  -7  10   48.24    3.10
   1  -7  10   52.48    3.11
  -1   7 -10   48.04    3.03
   1  -7  10   54.19    2.97
   1  -7  11   15.52    1.70
   1  -7  11   15.84    1.71
   1  -7  11   16.58    1.60
  -1   7 -11   11.71    1.51
   1  -7  11   14.83    1.46
   1  -7  12   27.77    2.19
   1  -7  12   28.01    2.00
  -1   7 -12   26.11    2.18
   1  -7  12   24.36    1.91
   1  -7  13   -0.35    0.83
  -1   7 -13   -0.40    0.83
   1  -7  13    0.47    0.71
  -1   7 -14   11.34    1.31
   1  -7  14   11.20    1.09
  -1   7 -15   14.17    1.06
  -1   7 -15   15.17    1.27
   1  -7  15   13.62    0.97
   1  -6 -11    6.53    0.91
  -1   6  11    6.68    0.77
   1  -6 -10    0.39    0.80
   1  -6 -10    0.34    0.48
   1  -6  -9    4.20    0.83
   1  -6  -9    3.99    0.70
   1  -6  -9    2.57    1.02
   1  -6  -9    5.38    0.88
   1  -6  -8  115.18    5.40
   1  -6  -8  125.13    5.78
   1  -6  -8  124.02    5.26
   1  -6  -8  119.73    5.44
   1  -6  -8  123.60    5.36
   1  -6  -7  594.18   23.87
   1  -6  -7  638.43   24.22
   1  -6  -7  641.22   23.95
   1  -6  -7  610.26   23.76
   1  -6  -7  616.63   23.90
   1  -6  -7  649.84   23.87
   1  -6  -6   13.72    1.38
   1  -6  -6   15.07    1.59
   1  -6  -6   17.09    1.34
   1  -6  -6   14.22    1.31
   1  -6  -6   16.31    1.35
   1  -6  -6   16.61    1.42
   1  -6  -5   48.52    2.65
   1  -6  -5   47.06    2.78
   1  -6  -5   44.07    2.47
   1  -6  -5   47.11    2.50
   1  -6  -5   46.91    2.55
   1  -6  -4  360.51   14.34
   1  -6  -4  380.84   14.22
   1  -6  -4  369.10   16.04
  -1   6   4  361.94   15.74
   1  -6  -4  355.16   14.07
   1  -6  -4  354.09   14.09
   1  -6  -3   35.82    2.52
   1  -6  -3   40.50    2.27
   1  -6  -3   35.81    2.08
   1  -6  -3   39.65    3.51
   1  -6  -3   36.94    2.02
   1  -6  -3   36.10    2.02
   1  -6  -2  142.48    6.67
   1  -6  -2  144.25    7.83
   1  -6  -2  140.60    5.82
   1  -6   0  215.63    9.43
   1  -6   1  266.28   10.72
   1  -6   1  253.12   11.04
   1  -6   2 1941.86   72.16
   1  -6   2 1918.05   72.58
  -1   6  -2 1962.52   72.71
   1  -6   3  117.25    5.36
  -1   6  -3  112.82    6.09
   1  -6   4  294.84   12.26
   1  -6   4  301.54   12.51
  -1   6  -4  309.16   13.57
   1  -6   5   10.47    1.39
  -1   6  -5   13.88    2.17
   1  -6   6   67.23    3.60
  -1   6  -6   58.56    4.91
   1  -6   6   70.68    4.59
  -1   6  -6   60.04    3.27
   1  -6   7   81.92    3.90
   1  -6   7   71.17    3.74
   1  -6   7   84.35    4.17
   1  -6   7   81.91    5.06
  -1   6  -7   83.07    6.16
   1  -6   8   32.57    2.23
   1  -6   8   32.92    2.22
   1  -6   8   33.13    2.18
   1  -6   8   32.94    2.17
   1  -6   8   29.34    1.77
  -1   6  -8   30.00    3.95
   1  -6   9  174.27    8.10
   1  -6   9  202.51    8.23
   1  -6   9  198.96    8.12
  -1   6  -9  168.83   11.30
   1  -6   9  184.02    7.67
   1  -6  10    3.06    1.06
   1  -6  10    2.39    1.00
   1  -6  10    2.79    0.68
  -1   6 -10    1.67    0.92
   1  -6  11   -0.39    0.96
   1  -6  11    0.33    0.81
  -1   6 -11   -0.15    0.91
   1  -6  11   -0.44    0.64
  -1   6 -11   -0.64    2.12
   1  -6  12    5.04    1.22
   1  -6  12    4.80    1.10
   1  -6  12    4.68    0.85
  -1   6 -12    3.08    1.07
   1  -6  13   30.80    2.14
   1  -6  13   29.39    2.32
  -1   6 -13   29.56    2.35
   1  -6  13   32.11    2.09
  -1   6 -14    4.47    0.89
  -1   6 -14    3.90    1.01
   1  -6  14    6.83    0.90
  -1   6 -15    6.43    0.80
  -1   6 -15    5.24    0.91
   1  -6  15    7.20    0.75
   1  -5 -12   -0.32    0.56
  -1   5  12    0.23    0.51
   1  -5 -11    1.10    0.80
   1  -5 -11    1.33    0.47
   1  -5 -10   15.65    1.55
   1  -5 -10   14.56    1.24
   1  -5 -10   18.95    1.55
   1  -5 -10   16.68    1.31
   1  -5  -9   31.09    2.26
   1  -5  -9   28.86    1.90
   1  -5  -9   33.67    2.22
   1  -5  -9   28.44    1.92
   1  -5  -9   29.78    1.82
   1  -5  -8  411.70   15.97
   1  -5  -8  387.06   15.58
   1  -5  -8  421.01   15.91
   1  -5  -8  392.89   15.50
   1  -5  -8  392.50   15.63
   1  -5  -7   13.68    1.34
   1  -5  -7   13.94    1.52
   1  -5  -7   15.74    1.24
   1  -5  -7   15.47    1.44
   1  -5  -7   12.83    1.19
   1  -5  -7   17.42    1.38
   1  -5  -6   30.11    2.07
   1  -5  -6   26.30    1.84
  -1   5   6   29.82    3.23
   1  -5  -6   27.58    1.72
   1  -5  -6   26.24    1.84
   1  -5  -6   30.72    1.80
   1  -5  -5    6.88    1.04
   1  -5  -5    6.14    0.91
   1  -5  -5    7.59    0.81
  -1   5   5    8.65    1.92
   1  -5  -4  287.95   12.02
   1  -5  -4  298.71   11.55
   1  -5  -4  312.07   13.22
   1  -5  -3  571.62   22.13
   1  -5  -3  566.28   23.21
  -1   5   2  386.19   15.62
   1  -5  -2  416.76   15.99
   1  -5  -1   77.36    4.01
   1  -5   0  203.83    8.59
  -1   5   0  198.35    7.87
   1  -5   1  180.82    7.65
   1  -5   1  184.61    7.91
   1  -5   2  128.08    5.61
  -1   5  -2  124.23    6.05
   1  -5   3   85.65    4.11
   1  -5   3   80.83    4.16
  -1   5  -3   87.14    4.88
  -1   5  -4  287.23   11.99
  -1   5  -4  305.73   13.74
  -1   5  -5  280.14   13.10
   1  -5   5  282.75   11.54
   1  -5   6   20.24    2.19
   1  -5   6   21.24    1.62
  -1   5  -6   20.43    2.80
   1  -5   7 2106.87   76.19
   1  -5   7 2123.82   77.18
   1  -5   8  115.82    4.78
   1  -5   8  104.82    4.78
   1  -5   8   92.53    4.35
  -1   5  -8   84.51    6.99
   1  -5   9   -0.11    0.87
   1  -5   9    0.59    0.73
  -1   5  -9    0.36    0.57
   1  -5   9    0.69    0.61
   1  -5  10   21.19    1.88
   1  -5  10   22.83    1.89
  -1   5 -10   18.74    1.61
   1  -5  10   18.00    1.47
  -1   5 -10   20.36    3.77
   1  -5  11    4.06    1.22
   1  -5  11    6.53    1.20
  -1   5 -11    6.63    1.07
  -1   5 -11    6.16    1.29
   1  -5  11    5.65    0.89
   1  -5  12   78.09    4.21
  -1   5 -12   67.27    3.78
  -1   5 -12   69.67    4.18
   1  -5  12   71.97    3.68
  -1   5 -12   71.16    5.37
   1  -5  13  101.21    4.87
  -1   5 -13   86.99    4.42
  -1   5 -13   92.49    4.89
  -1   5 -14   14.56    1.32
  -1   5 -14   18.12    1.72
  -1   5 -14   15.50    1.32
  -1   5 -15    5.48    0.76
  -1   5 -15    5.49    0.94
   1  -5  15    4.44    0.66
   1  -4 -13    4.88    0.68
  -1   4  13    5.39    0.70
   1  -4 -12    0.58    0.72
   1  -4 -11   10.62    1.33
   1  -4 -11   10.12    1.25
   1  -4 -11   10.18    0.98
   1  -4 -10    6.08    0.86
   1  -4 -10    5.55    1.15
   1  -4 -10    5.84    1.15
   1  -4 -10    5.86    0.90
   1  -4  -9   54.73    3.20
   1  -4  -9   52.01    2.84
   1  -4  -9   57.49    3.28
   1  -4  -9   55.76    2.77
   1  -4  -9   57.01    2.94
   1  -4  -8   69.82    3.55
   1  -4  -8   74.36    3.87
  -1   4   8   76.54    5.73
   1  -4  -8   71.47    3.87
   1  -4  -8   78.59    3.52
   1  -4  -7    5.59    0.75
   1  -4  -7    2.75    0.97
   1  -4  -7    3.91    0.78
   1  -4  -7    3.14    0.61
   1  -4  -7    3.50    0.93
  -1   4   7    3.39    1.78
   1  -4  -6   44.10    2.43
   1  -4  -6   48.01    2.64
   1  -4  -6   45.34    2.33
   1  -4  -6   47.48    2.57
   1  -4  -5    6.98    0.72
  -1   4   5    6.99    1.74
   1  -4  -4  273.09   11.29
   1  -4  -4  284.05   12.11
  -1   4   4  299.60   11.71
   1  -4  -3  345.43   13.92
  -1   4   3  361.24   14.16
   1  -4  -2  160.17    6.93
  -1   4   2  163.94    7.11
   1  -4  -1  283.01   11.36
   1  -4   0  424.17   16.81
   1  -4   0  441.19   16.76
   1  -4   1 1111.96   42.72
  -1   4  -1 1163.58   42.83
   1  -4   1 1147.92   42.63
  -1   4  -2  364.34   14.19
  -1   4  -2  344.67   12.85
   1  -4   2  343.99   13.59
  -1   4  -3 1567.95   58.14
   1  -4   3 1523.31   57.19
  -1   4  -3 1534.58   56.74
  -1   4  -4   44.19    3.29
   1  -4   4   40.84    2.34
   1  -4   5   23.79    1.64
  -1   4  -5   25.17    2.66
   1  -4   6 1950.53   70.35
   1  -4   6 1994.04   71.13
   1  -4   6 1838.32   71.61
   1  -4   7  522.53   22.01
   1  -4   7  535.53   20.22
   1  -4   8   40.50    2.33
   1  -4   8   37.33    2.32
  -1   4  -8   35.78    2.15
   1  -4   8   37.56    2.06
   1  -4   9    2.64    0.98
   1  -4   9    1.64    0.86
  -1   4  -9    1.19    0.70
   1  -4   9    0.89    0.61
   1  -4  10    1.00    0.89
   1  -4  10    0.65    0.88
   1  -4  10    0.46    0.66
  -1   4 -10    0.23    0.73
  -1   4 -10    2.23    1.91
   1  -4  11    1.24    0.86
   1  -4  11    0.29    0.88
  -1   4 -11    0.13    0.81
  -1   4 -11    1.62    1.07
   1  -4  11    1.20    0.75
   1  -4  12  133.84    6.22
  -1   4 -12  123.53    5.96
  -1   4 -12  135.06    6.43
   1  -4  12  131.84    5.80
  -1   4 -13   10.73    1.24
   1  -4  13   10.93    1.19
  -1   4 -13    9.11    1.27
  -1   4 -13   11.58    1.60
  -1   4 -14    8.28    1.06
  -1   4 -14    8.35    1.05
  -1   4 -14    8.30    1.28
  -1   4 -15    9.25    0.93
  -1   4 -15    7.67    0.86
   1  -4  15    8.83    0.83
   1  -3 -14   -0.07    0.31
  -1   3  14    0.49    0.38
   1  -3 -13    0.35    0.60
   1  -3 -13    1.03    0.62
  -1   3  13    0.51    0.54
   1  -3 -12   -0.57    0.77
   1  -3 -12    1.03    0.85
   1  -3 -11   16.28    1.56
   1  -3 -11   15.13    1.60
   1  -3 -11   16.27    1.27
   1  -3 -10   78.59    3.86
   1  -3 -10   85.42    4.32
   1  -3 -10   94.58    4.57
  -1   3  10  100.92    6.67
   1  -3  -9   36.13    2.35
   1  -3  -9   31.48    1.98
   1  -3  -9   37.44    2.52
   1  -3  -9   30.94    2.17
   1  -3  -8   34.52    2.23
   1  -3  -8   31.92    1.95
   1  -3  -8   33.44    2.12
   1  -3  -8   33.06    2.26
   1  -3  -8   31.93    1.83
   1  -3  -7  147.01    6.14
   1  -3  -7  153.41    6.39
   1  -3  -7  152.96    6.48
   1  -3  -7  138.54    6.02
   1  -3  -6   13.16    1.17
  -1   3   6   12.03    1.68
  -1   3   5  942.87   34.59
   1  -3  -5  873.37   33.86
  -1   3   4   42.23    2.77
   1  -3  -3   33.26    1.88
  -1   3   3   33.08    2.30
   1  -3  -2  554.75   21.66
  -1   3   2  598.49   22.14
   1  -3  -1    0.81    0.45
   1  -3   0  956.87   36.52
   1  -3   0  999.48   36.53
  -1   3  -1 3106.48  118.14
   1  -3   1 3104.35  117.89
  -1   3  -1 3246.68  117.37
  -1   3  -2 2066.58   76.69
   1  -3   2 2036.15   76.05
  -1   3  -2 2069.10   75.74
  -1   3  -3 1332.45   49.59
   1  -3   3 1296.63   48.54
   1  -3   4  132.62    5.49
  -1   3  -4  126.88    6.69
   1  -3   5  572.22   21.63
   1  -3   6    3.34    0.49
   1  -3   6    3.23    0.78
  -1   3  -7  724.33   30.22
   1  -3   8    0.39    0.70
   1  -3   8   -0.29    1.29
  -1   3  -8    0.18    0.59
  -1   3  -8    0.82    1.62
   1  -3   9   35.23    2.14
   1  -3   9   30.16    2.22
   1  -3   9   35.10    3.56
   1  -3   9   33.88    2.03
  -1   3  -9   28.19    2.06
  -1   3  -9   29.41    3.94
   1  -3  10   64.72    3.52
  -1   3 -10   58.92    3.60
   1  -3  10   64.13    3.23
   1  -3  10   68.86    5.46
   1  -3  11  205.70    8.97
  -1   3 -11  191.03    8.84
  -1   3 -11  205.16    9.20
   1  -3  11  214.77    8.68
  -1   3 -12   73.48    3.73
   1  -3  12   68.92    3.90
  -1   3 -12   67.92    3.89
   1  -3  12   73.32    3.69
  -1   3 -12   62.62    5.37
  -1   3 -13   11.98    1.30
   1  -3  13   12.17    1.29
  -1   3 -13   10.25    1.35
  -1   3 -14   47.22    2.64
  -1   3 -14   49.59    2.80
   1  -3  14   51.54    2.63
  -1   3 -15   20.68    1.37
  -1   3 -15   22.35    1.59
  -1   3 -15   23.11    1.49
   1  -3  15   24.78    1.36
   1  -2 -14    1.94    0.53
   1  -2 -14    2.45    0.69
   1  -2 -13    1.91    0.72
   1  -2 -13    1.42    0.84
   1  -2 -12   37.99    2.43
   1  -2 -12   38.66    2.65
   1  -2 -11   91.84    4.58
   1  -2 -11   89.54    4.58
   1  -2 -11  100.09    4.92
  -1   2  11   91.26    6.70
   1  -2 -10   45.03    2.83
   1  -2 -10   46.35    3.04
   1  -2 -10   47.90    2.93
   1  -2  -9  334.65   12.65
   1  -2  -9  334.33   12.92
   1  -2  -8   62.17    3.16
   1  -2  -8   56.73    2.85
   1  -2  -8   62.17    3.33
   1  -2  -7    0.45    0.62
  -1   2   7    1.96    1.26
  -1   2   7    0.63    1.55
   1  -2  -7    1.17    0.73
   1  -2  -7    1.33    0.85
   1  -2  -6   45.22    3.00
  -1   2   6   47.88    3.89
   1  -2  -5 1085.69   10.43
  -1   2   5 1100.49   12.26
   1  -2  -4    0.47    0.29
  -1   2   4    0.97    0.86
   1  -2  -3 1820.10   67.78
  -1   2   3 1883.70   68.61
   1  -2  -2 1939.70   72.80
  -1   2   2 2050.52   73.40
   1  -2  -1 2280.46   83.97
   1  -2   0 5072.68  186.12
  -1   2  -1 5194.18  188.20
  -1   2  -1 5093.38  187.65
  -1   2  -2  206.63    8.60
   1  -2   2  200.58    7.90
  -1   2  -3    9.34    1.39
   1  -2   3    7.53    0.67
   1  -2   4   35.88    1.91
   1  -2   4   77.90    3.27
   1  -2   5 1414.64   52.44
   1  -2   5 1535.96   54.08
   1  -2   5 1437.01   52.73
   1  -2   6  477.39   18.81
  -1   2  -6  421.33   19.27
  -1   2  -7   -0.16    0.50
  -1   2  -7   -0.99    1.46
   1  -2   8   84.37    3.91
  -1   2  -8   90.69    6.25
   1  -2   8   95.52    5.68
   1  -2   9  256.66   10.32
  -1   2  -9  225.10   10.20
  -1   2  -9  252.47   13.30
   1  -2  10    2.54    1.03
  -1   2 -10    3.46    1.04
   1  -2  10    3.99    2.05
  -1   2 -11  459.09   17.65
   1  -2  11  445.76   17.85
  -1   2 -11  425.48   17.87
   1  -2  11  460.11   17.62
  -1   2 -11  443.92   18.13
   1  -2  12   28.51    2.22
  -1   2 -12   31.75    2.19
   1  -2  12   27.96    2.11
  -1   2 -12   30.19    2.48
  -1   2 -12   36.26    2.51
  -1   2 -13    8.20    1.19
   1  -2  13    6.56    0.99
  -1   2 -13    7.69    1.34
  -1   2 -13    7.81    1.23
  -1   2 -14    8.98    1.01
  -1   2 -14    7.99    1.09
   1  -2  14    7.81    0.96
  -1   2 -14    8.87    1.17
  -1   2 -15    0.19    0.42
  -1   2 -15    0.63    0.47
  -1   2 -15    0.72    0.51
  -1   1  15    2.15    0.47
   1  -1 -14   10.13    1.01
  -1   1  14   10.05    1.01
   1  -1 -13   81.30    3.95
   1  -1 -12   39.08    2.44
   1  -1 -12   36.39    2.55
   1  -1 -11   36.82    2.41
   1  -1 -11   36.97    2.61
  -1   1  11   39.57    4.25
  -1   1  10  466.48   17.52
  -1   1  10  480.87   20.73
   1  -1  -9   81.61    4.11
  -1   1   9   94.14    4.44
  -1   1   9   91.87    6.53
   1  -1  -8   62.28    3.18
  -1   1   8   74.07    4.77
  -1   1   8   74.30    5.36
   1  -1  -8   62.87    4.47
  -1   1   7    0.67    1.21
  -1   1   7    0.59    1.42
   1  -1  -7    1.58    0.68
   1  -1  -7    1.09    0.99
  -1   1   6    1.21    1.32
   1  -1  -6    3.10    1.09
  -1   1   5   47.02    3.13
  -1   1   4    0.27    0.84
   1  -1  -4    2.41    0.29
  -1   1   3  277.55   11.37
   1  -1  -3  275.79   10.43
  -1   1   2  813.87   30.75
   1  -1  -1   25.91    1.39
  -1   1   0    2.17    0.32
  -1   1  -1  336.47   13.07
   1  -1   2    5.86    0.76
   1  -1   2    5.10    0.46
   1  -1   3  130.24    5.97
  -1   1  -3  131.71    6.26
   1  -1   3  136.88    5.24
   1  -1   4  465.73   17.63
   1  -1   4  440.46   16.30
  -1   1  -4  405.26   17.76
   1  -1   5  973.07   35.85
  -1   1  -5  874.24   36.12
   1  -1   6  133.94    6.79
  -1   1  -6  120.71    6.97
   1  -1   7    4.69    1.58
  -1   1  -7    3.71    0.75
  -1   1  -7    1.86    1.14
   1  -1   8   10.35    1.15
   1  -1   8    7.74    1.96
  -1   1  -8    8.17    1.16
  -1   1  -8   10.93    2.32
   1  -1   9    3.77    0.99
  -1   1  -9    3.83    1.07
  -1   1  -9    3.35    1.01
   1  -1   9    2.51    1.62
  -1   1 -10 1015.31   37.76
   1  -1  10  989.45   37.89
  -1   1 -10 1011.60   38.26
  -1   1 -10  934.82   38.02
   1  -1  11   45.23    2.96
  -1   1 -11   48.27    2.93
   1  -1  11   51.37    2.97
  -1   1 -11   55.77    3.40
  -1   1 -11   52.06    3.23
  -1   1 -12   11.69    1.37
  -1   1 -12   12.88    1.60
   1  -1  12   10.03    1.30
  -1   1 -12   12.61    1.54
  -1   1 -13   26.27    1.89
   1  -1  13   27.74    1.91
  -1   1 -13   29.11    2.18
  -1   1 -13   27.92    2.10
  -1   1 -14    0.07    0.60
   1  -1  14    1.50    0.60
  -1   1 -14    1.02    0.65
  -1   1 -14    0.44    0.61
  -1   1 -15   -0.15    0.36
   1   0 -15    0.93    0.44
   1   0 -15    0.86    0.61
  -1   0  15    1.30    0.50
   1   0 -14    0.38    0.62
   1   0 -14    1.00    0.84
  -1   0  14    0.08    0.71
   1   0 -13   12.99    1.38
   1   0 -13   15.92    1.63
   1   0 -13   14.28    1.60
   1   0 -12   58.63    3.24
   1   0 -12   64.34    3.64
   1   0 -12   58.74    3.58
  -1   0  12   56.27    5.21
   1   0 -11  148.56    6.62
   1   0 -11  149.89    6.98
  -1   0  11  158.15    9.53
   1   0 -10   42.15    2.46
  -1   0  10   45.75    2.74
   1   0 -10   33.67    2.56
   1   0 -10   35.40    3.79
  -1   0  10   48.65    4.71
  -1   0   9  288.08   12.10
   1   0  -9  296.38   11.97
   1   0  -9  307.87   14.40
  -1   0   9  325.95   12.32
   1   0  -9  293.76   12.27
  -1   0   9  332.13   15.07
   1   0  -8   92.41    5.98
   1   0  -8   91.38    4.43
  -1   0   8  103.88    5.97
  -1   0   8  101.00    6.37
   1   0  -7  113.41    6.55
  -1   0   7  126.71    6.98
  -1   0   7  114.91    6.40
  -1   0   6 2878.47  106.97
  -1   0   6 2852.92  107.31
  -1   0   5  331.25   14.43
  -1   0   5  358.89   14.33
  -1   0   4  545.35   20.24
  -1   0   4  565.43   21.54
  -1   0   3 2040.03   74.86
  -1   0   3 2034.87   75.80
  -1   0   2  131.29    5.67
   1   0  -1   40.93    1.75
  -1   0   0 1526.98   56.20
   1   0   1  497.62   18.68
  -1   0  -2 3834.93  140.92
  -1   0  -2 3899.36  141.68
   1   0   2 3837.06  141.51
   1   0   3 2545.53   84.53
  -1   0  -3 2433.70   84.64
   1   0   4   10.12    1.39
  -1   0  -4   10.02    1.40
  -1   0  -5  459.70   20.28
   1   0   5  548.34   20.47
  -1   0  -6  126.13    6.98
   1   0   6  138.56    7.08
  -1   0  -7   12.72    1.25
   1   0   7   13.69    2.16
  -1   0  -8  125.23    5.33
   1   0   8  118.93    5.29
  -1   0  -8  113.51    5.52
  -1   0  -8  108.63    5.41
   1   0   8  126.31    7.32
  -1   0  -9  699.59   26.62
   1   0   9  697.55   26.64
  -1   0  -9  690.79   26.96
  -1   0  -9  668.56   26.86
   1   0   9  769.70   29.59
  -1   0 -10    4.70    1.11
   1   0  10    3.31    0.98
  -1   0 -10    4.22    1.18
  -1   0 -10    3.43    1.19
   1   0  10    5.55    2.10
  -1   0 -11   84.41    4.29
  -1   0 -11   80.28    4.52
  -1   0 -11   88.99    4.60
  -1   0 -12    0.22    0.88
  -1   0 -12   -0.40    0.87
  -1   0 -12   -0.14    0.85
  -1   0 -13    0.18    0.71
  -1   0 -13   -0.41    0.70
  -1   0 -13   -0.23    0.75
  -1   0 -14    0.55    0.56
   1   0  14    0.99    0.58
  -1   0 -14    0.40    0.56
   1   1 -16    2.74    0.51
   1   1 -15    1.74    0.56
   1   1 -15    1.89    0.74
  -1  -1  15    1.88    0.57
   1   1 -14    6.11    0.93
   1   1 -14    7.34    1.21
   1   1 -14    6.10    1.16
  -1  -1  14    7.13    0.98
   1   1 -13    4.07    0.96
   1   1 -13    4.60    1.23
   1   1 -13    6.17    1.21
   1   1 -12    1.68    0.91
   1   1 -12    1.89    1.02
  -1  -1  12    2.18    1.49
   1   1 -11  253.01   10.82
   1   1 -11  265.94   13.92
   1   1 -11  257.56   11.24
  -1  -1  11  288.95   11.25
  -1  -1  11  303.63   14.37
   1   1 -10   53.61    2.92
  -1  -1  10   48.21    3.06
   1   1 -10   55.15    3.21
  -1  -1  10   61.78    3.30
   1   1 -10   55.89    5.05
  -1  -1   9    0.62    0.73
  -1  -1   9    1.76    1.64
   1   1  -9   -0.37    1.58
  -1  -1   9    1.17    0.84
   1   1  -9    0.83    0.73
  -1  -1   8  215.85   10.29
  -1  -1   8  208.63    9.88
   1   1  -8  182.71    7.96
   1   1  -8  197.47   10.19
  -1  -1   7 1372.98   52.18
  -1  -1   7 1339.72   52.32
  -1  -1   6   25.96    2.51
  -1  -1   6   25.96    2.37
  -1  -1   5 1644.77   61.84
  -1  -1   4 7406.76  273.69
  -1  -1   4 7490.22  274.77
  -1  -1   4 7617.96  274.10
  -1  -1   3 7363.75  270.53
  -1  -1   1 1180.86   43.29
  -1  -1   1 1188.26   43.29
  -1  -1   1 1144.03   43.42
  -1  -1   0  444.97   16.00
  -1  -1   0  437.97   16.00
  -1  -1   0  450.02   16.20
  -1  -1  -1    4.20    0.40
   1   1   1    4.38    0.60
  -1  -1  -1    4.27    0.42
   1   1   2    1.64    0.79
  -1  -1  -2    2.52    0.32
   1   1   3    1.02    0.76
  -1  -1  -3    1.15    0.47
   1   1   4   61.81    3.65
   1   1   5 1473.12   55.99
  -1  -1  -6    1.66    0.64
   1   1   6    2.37    1.26
  -1  -1  -7   43.80    2.36
  -1  -1  -7   36.78    2.37
  -1  -1  -7   38.52    2.42
   1   1   7   39.66    3.54
  -1  -1  -8  109.35    5.06
  -1  -1  -8  109.82    5.26
   1   1   8  111.60    6.86
  -1  -1  -9    2.90    1.07
   1   1   9    2.89    1.64
  -1  -1 -10   37.50    2.51
  -1  -1 -10   35.02    2.55
   1   1  10   39.93    4.07
  -1  -1 -11   13.21    1.57
   1   1  11   18.35    1.63
  -1  -1 -11   17.97    1.70
  -1  -1 -12    2.16    0.89
   1   1  12    2.81    0.89
  -1  -1 -13    5.58    0.93
   1   1  13    5.90    0.85
  -1  -1 -14    0.38    0.46
   1   1  14    0.39    0.43
   1   2 -16    7.87    0.81
   1   2 -15   10.12    0.97
   1   2 -15    9.56    1.22
   1   2 -15   10.19    1.11
   1   2 -14    0.09    0.69
   1   2 -14    2.60    0.98
  -1  -2  14    0.87    0.65
   1   2 -14    0.97    0.93
   1   2 -13   13.75    1.41
   1   2 -13   16.53    1.86
   1   2 -13   16.06    1.70
  -1  -2  13   14.14    1.41
   1   2 -12    2.53    0.87
  -1  -2  12    0.87    1.84
   1   2 -12    0.99    0.92
   1   2 -12    0.50    1.39
  -1  -2  11   17.48    1.78
   1   2 -11   18.39    1.60
  -1  -2  11   21.34    3.30
   1   2 -11   20.68    1.86
  -1  -2  11   23.56    2.00
   1   2 -11   17.27    3.28
  -1  -2  10    1.92    0.92
  -1  -2  10    2.13    0.82
  -1  -2  10    1.53    1.62
   1   2 -10    2.52    0.89
  -1  -2  10    3.74    1.01
   1   2 -10    1.37    1.89
  -1  -2   9  141.83    6.40
  -1  -2   9  160.54    6.57
   1   2  -9  134.24    6.30
   1   2  -9  160.01    9.14
  -1  -2   8   29.35    2.96
   1   2  -8   23.19    1.61
   1   2  -8   24.17    3.10
  -1  -2   7  933.17   36.64
  -1  -2   6 4553.81  168.73
  -1  -2   5   80.16    4.39
  -1  -2   5   80.35    4.45
  -1  -2   5   83.34    4.05
  -1  -2   4  644.43   25.23
  -1  -2   4  659.85   24.57
  -1  -2   4  664.56   25.21
  -1  -2   3 9999.00  359.84
  -1  -2   3 9528.28  359.60
  -1  -2   3 9997.20  359.97
  -1  -2   2  244.25    9.29
  -1  -2   2  216.00    8.67
  -1  -2   2  232.12    8.96
  -1  -2   1 3514.60  130.38
  -1  -2   1 3607.48  130.45
  -1  -2   1 3502.28  130.31
  -1  -2   1 3625.36  130.53
  -1  -2   0 2596.21   93.97
   1   2   0 2518.77   93.68
  -1  -2   0 2478.36   94.47
  -1  -2   0 2603.61   94.01
  -1  -2   0 2611.54   94.04
  -1  -2  -1 4700.78  182.33
   1   2   1 5108.31  182.40
  -1  -2  -1 5186.41  182.40
  -1  -2  -1 4869.86  182.89
  -1  -2  -2  193.01    7.93
  -1  -2  -2  203.76    8.15
  -1  -2  -2  200.51    8.48
   1   2   3   41.33    2.63
   1   2   4  136.42    6.64
   1   2   5   29.03    2.58
  -1  -2  -6  163.92    6.96
  -1  -2  -6  165.45    7.10
  -1  -2  -6  162.08    7.03
  -1  -2  -7  150.53    6.22
  -1  -2  -7  129.36    5.82
  -1  -2  -7  144.97    6.25
  -1  -2  -7  137.70    6.30
   1   2   7  163.36    8.15
  -1  -2  -8  175.04    7.43
  -1  -2  -8  158.93    6.97
  -1  -2  -8  178.11    7.65
  -1  -2  -8  176.40    7.53
   1   2   8  181.38    9.40
  -1  -2  -9   22.73    1.94
  -1  -2  -9   23.47    1.93
  -1  -2  -9   20.25    1.95
   1   2   9   26.38    3.17
  -1  -2 -10   76.94    3.85
  -1  -2 -10   65.91    3.34
  -1  -2 -10   74.99    4.00
  -1  -2 -10   68.15    3.76
  -1  -2 -10   64.64    5.38
  -1  -2 -11   31.12    1.86
  -1  -2 -11   37.34    2.38
  -1  -2 -11   35.62    2.48
   1   2  11   39.35    2.39
  -1  -2 -12   -0.09    0.76
  -1  -2 -12    0.45    0.82
   1   2  12   -0.53    0.64
  -1  -2 -13   13.52    1.16
   1   2  13   15.96    1.17
  -1  -2 -13   14.28    1.23
   1   3 -16   26.52    1.45
   1   3 -16   23.97    1.54
   1   3 -15    0.07    0.57
   1   3 -15   -0.58    0.72
   1   3 -15    0.70    0.84
   1   3 -14    5.69    0.93
   1   3 -14    5.36    1.08
  -1  -3  14    7.46    0.96
   1   3 -13   27.67    1.96
  -1  -3  13   32.07    1.98
   1   3 -13   27.25    2.17
   1   3 -12   -0.59    0.78
   1   3 -12   -0.40    0.91
   1   3 -12    0.55    1.69
  -1  -3  11    3.40    1.04
  -1  -3  11    5.69    1.07
   1   3 -11    2.94    0.98
   1   3 -11    4.80    2.26
  -1  -3  10   -0.12    0.80
  -1  -3  10    0.52    0.76
   1   3 -10    1.07    0.75
  -1  -3  10   -0.25    0.95
   1   3 -10   -0.48    1.86
  -1  -3   9    0.93    0.71
  -1  -3   9    0.74    0.73
  -1  -3   9    1.09    0.81
   1   3  -9    1.70    1.59
   1   3  -9    1.88    0.73
  -1  -3   9    1.87    1.38
   1   3  -8    6.23    2.13
  -1  -3   8    4.15    1.44
  -1  -3   7  583.98   23.80
  -1  -3   7  594.42   23.99
  -1  -3   6  716.24   27.20
  -1  -3   6  682.37   25.96
  -1  -3   5  401.62   16.07
  -1  -3   5  400.42   15.36
  -1  -3   5  398.02   16.29
  -1  -3   4  255.78   10.71
  -1  -3   4  277.59   11.11
  -1  -3   4  256.33   10.94
  -1  -3   4  269.53   10.44
  -1  -3   4  271.65   11.35
  -1  -3   3  789.38   28.24
  -1  -3   3  704.29   27.70
  -1  -3   3  689.41   27.39
  -1  -3   3  772.48   27.53
  -1  -3   3  744.19   28.41
  -1  -3   2 1816.85   66.00
  -1  -3   2 1700.44   65.15
  -1  -3   2 1778.98   65.28
  -1  -3   2 1855.12   66.24
  -1  -3   1  107.22    4.38
  -1  -3   1  108.60    4.65
  -1  -3   0  264.11   12.10
   1   3   0  299.66   11.06
  -1  -3   0  293.79   11.42
  -1  -3   0  300.01   11.58
  -1  -3   0  306.07   12.42
  -1  -3  -1 1381.08   56.14
   1   3   1 1654.69   55.47
  -1  -3  -1 1369.76   55.47
  -1  -3  -1 1552.65   56.40
   1   3   2   10.32    1.10
  -1  -3  -2    8.07    0.82
   1   3   3 5463.92  201.37
   1   3   4  292.01   12.45
  -1  -3  -5   27.63    1.74
  -1  -3  -5   23.71    1.44
  -1  -3  -6  111.28    4.90
  -1  -3  -6  104.46    4.63
   1   3   6  121.69    6.35
  -1  -3  -6  108.27    4.81
  -1  -3  -6  109.36    4.94
  -1  -3  -6  104.26    4.54
  -1  -3  -6  100.48    4.52
  -1  -3  -7  769.59   30.12
  -1  -3  -7  857.77   30.53
   1   3   7  893.31   32.61
  -1  -3  -7  805.98   30.41
  -1  -3  -7  851.69   30.66
  -1  -3  -7  774.73   30.03
  -1  -3  -7  771.05   30.01
  -1  -3  -8  224.31    9.45
  -1  -3  -8  212.61    9.03
  -1  -3  -8  234.96    9.63
  -1  -3  -8  228.87    9.38
  -1  -3  -8  226.01   11.57
  -1  -3  -9   22.87    1.73
  -1  -3  -9   22.96    2.02
  -1  -3  -9   25.65    1.91
  -1  -3  -9   28.56    2.17
  -1  -3  -9   28.35    3.29
  -1  -3 -10   18.59    1.44
  -1  -3 -10   23.33    1.88
  -1  -3 -10   20.72    1.88
  -1  -3 -11    1.34    0.88
  -1  -3 -11    0.92    0.54
  -1  -3 -11    2.10    0.86
   1   3  11    0.66    0.70
  -1  -3 -12    5.24    0.91
   1   3  12    6.15    0.85
  -1  -3 -12    7.89    1.00
  -1  -3 -13    2.15    0.52
   1   3  13    1.89    0.45
   1   4 -16    2.79    0.49
   1   4 -16    4.04    0.66
  -1  -4  16    4.39    0.74
   1   4 -15    0.33    0.55
   1   4 -15    0.28    0.64
   1   4 -14    2.48    0.78
   1   4 -14    2.88    1.11
   1   4 -14    2.30    0.84
   1   4 -13   39.63    2.39
   1   4 -13   43.10    2.69
  -1  -4  13   37.80    2.27
   1   4 -13   38.27    4.83
  -1  -4  12   10.64    1.37
  -1  -4  12   16.62    2.88
  -1  -4  12   11.98    1.18
   1   4 -12   14.11    1.44
   1   4 -12   10.69    3.00
  -1  -4  11    5.39    1.15
  -1  -4  11    1.32    0.86
  -1  -4  11    2.28    1.87
   1   4 -11    1.47    0.80
  -1  -4  11    1.28    0.66
   1   4 -11   -0.56    1.86
  -1  -4  10    0.20    0.73
  -1  -4  10   -0.12    0.88
  -1  -4  10    1.88    0.92
   1   4 -10    0.51    1.80
   1   4 -10    0.49    0.68
  -1  -4  10    0.67    1.46
  -1  -4   9  233.91    9.15
  -1  -4   9  194.99    9.05
  -1  -4   9  239.11    9.07
   1   4  -9  201.72    8.83
   1   4  -9  240.67   12.50
  -1  -4   9  242.27   11.12
  -1  -4   8  372.55   15.24
  -1  -4   8  431.10   16.99
  -1  -4   7    9.76    1.58
  -1  -4   7   10.78    1.01
  -1  -4   6 1161.18   44.88
  -1  -4   6 1168.83   44.58
  -1  -4   6 1176.74   43.80
  -1  -4   5 1350.88   50.46
  -1  -4   5 1362.16   50.65
  -1  -4   5 1257.02   49.98
  -1  -4   5 1351.48   49.74
  -1  -4   5 1369.53   51.03
  -1  -4   4 1907.96   69.90
  -1  -4   4 1809.43   69.27
  -1  -4   4 1761.61   68.87
  -1  -4   4 1946.46   69.02
  -1  -4   4 1953.60   70.32
  -1  -4   3   80.27    3.15
  -1  -4   3   84.87    4.64
  -1  -4   3   90.69    4.93
  -1  -4   2  277.16   12.02
  -1  -4   2  286.58   11.27
  -1  -4   2  276.37   12.35
  -1  -4   1    3.14    0.44
  -1  -4   1    3.53    1.12
  -1  -4   1    3.43    0.70
  -1  -4   1    3.45    1.35
  -1  -4   0  905.39   36.48
  -1  -4   0  992.42   35.33
   1   4   0  933.48   34.86
  -1  -4   0  943.24   35.63
  -1  -4   0  984.03   36.82
   1   4   1  685.26   23.72
  -1  -4  -1  547.06   24.76
  -1  -4  -1  637.83   23.99
  -1  -4  -1  586.44   23.98
   1   4   2   96.06    4.41
  -1  -4  -2   92.71    4.55
  -1  -4  -2   91.59    4.35
   1   4   3   99.70    4.93
  -1  -4  -4    0.06    0.37
   1   4   4    0.83    0.81
  -1  -4  -4    0.29    0.38
  -1  -4  -4    0.36    0.48
  -1  -4  -4    1.08    0.43
  -1  -4  -5  141.68    5.84
  -1  -4  -5  128.08    5.65
  -1  -4  -5  140.04    5.96
  -1  -4  -5  143.47    5.74
  -1  -4  -5  127.33    5.66
  -1  -4  -6   19.56    1.48
  -1  -4  -6   17.86    2.28
  -1  -4  -6   21.24    1.68
  -1  -4  -6   18.35    1.35
  -1  -4  -6   19.01    1.37
  -1  -4  -7  249.27   10.27
  -1  -4  -7  271.27   10.66
  -1  -4  -7  249.71   12.35
  -1  -4  -7  271.08   10.67
  -1  -4  -7  246.83   10.12
  -1  -4  -7  247.09   10.13
  -1  -4  -8   31.65    2.09
  -1  -4  -8   30.14    1.83
  -1  -4  -8   32.11    2.30
  -1  -4  -8   28.72    3.21
  -1  -4  -8   33.03    2.33
  -1  -4  -8   30.26    1.86
  -1  -4  -9  127.40    5.67
  -1  -4  -9  126.63    5.99
  -1  -4  -9  133.24    6.07
  -1  -4 -10   32.07    2.15
  -1  -4 -10   30.50    2.08
   1   4  10   28.33    1.91
  -1  -4 -11    4.26    0.91
  -1  -4 -11    2.82    0.53
   1   4  11    4.63    0.83
  -1  -4 -12   15.29    1.17
   1   4  12   17.02    1.11
   1   5 -16    4.81    0.94
  -1  -5  16    5.03    0.76
   1   5 -15   16.78    1.26
   1   5 -15   16.57    1.35
   1   5 -15   20.03    1.78
   1   5 -14   14.94    1.31
   1   5 -14   12.50    1.31
   1   5 -14   16.27    1.79
   1   5 -13   -0.79    0.76
   1   5 -13   -0.62    1.72
  -1  -5  12   68.45    3.69
  -1  -5  12   62.73    5.29
   1   5 -12   58.99    3.34
  -1  -5  12   62.88    3.11
  -1  -5  11   59.29    3.37
  -1  -5  11   56.87    3.25
  -1  -5  11   54.37    3.09
  -1  -5  11   52.36    4.71
   1   5 -11   52.08    2.92
  -1  -5  11   50.57    2.64
  -1  -5  10  110.27    5.28
  -1  -5  10  117.73    5.24
   1   5 -10  101.68    4.90
  -1  -5  10  124.00    7.09
  -1  -5   9    0.99    0.86
  -1  -5   9    3.88    0.95
  -1  -5   9    0.80    0.79
   1   5  -9    0.47    2.03
  -1  -5   9    0.54    1.20
   1   5  -8    8.16    2.46
  -1  -5   8   10.15    1.81
  -1  -5   7   31.42    2.63
  -1  -5   7   36.54    2.27
  -1  -5   6   86.86    4.59
  -1  -5   6   96.07    5.33
  -1  -5   6   84.25    4.27
  -1  -5   5  289.53   13.17
  -1  -5   5  309.28   12.27
  -1  -5   4  442.74   16.82
  -1  -5   4  486.86   18.92
  -1  -5   4  483.09   17.83
  -1  -5   3   75.14    4.63
  -1  -5   3   70.83    4.82
  -1  -5   2  159.76    7.02
  -1  -5   1   14.63    2.02
  -1  -5   1   12.33    0.85
  -1  -5   1   13.55    1.32
  -1  -5   0  120.44    4.85
  -1  -5   0  107.63    6.20
  -1  -5   0  102.79    5.23
  -1  -5  -1  448.76   18.94
  -1  -5  -1  469.27   17.53
  -1  -5  -1  427.99   17.71
  -1  -5  -2  321.08   13.41
  -1  -5  -2  355.76   13.58
  -1  -5  -2  335.78   12.79
  -1  -5  -2  325.88   12.76
  -1  -5  -3    2.06    0.68
  -1  -5  -3    2.47    0.64
  -1  -5  -3    1.72    0.51
  -1  -5  -3    2.39    0.79
  -1  -5  -3    1.96    0.47
  -1  -5  -3    2.38    0.52
  -1  -5  -4  203.39    8.07
  -1  -5  -4  197.06    8.19
  -1  -5  -4  204.18    9.22
  -1  -5  -4  200.16    8.05
  -1  -5  -4  185.95    7.90
  -1  -5  -4  195.21    7.94
  -1  -5  -4  196.05    7.95
  -1  -5  -5   21.13    1.57
  -1  -5  -5   20.55    2.29
  -1  -5  -5   22.65    1.63
  -1  -5  -5   20.14    1.44
  -1  -5  -5   19.90    1.48
  -1  -5  -5   21.28    1.49
  -1  -5  -6  275.14   10.86
  -1  -5  -6  259.02   10.85
  -1  -5  -6  267.11   12.55
  -1  -5  -6  280.36   11.00
  -1  -5  -6  261.85   10.67
  -1  -5  -6  266.46   10.71
  -1  -5  -7    0.20    0.81
  -1  -5  -7    0.94    0.63
  -1  -5  -7    0.30    1.00
  -1  -5  -7    0.12    0.72
  -1  -5  -7    0.34    0.54
  -1  -5  -8    9.00    1.34
  -1  -5  -8    7.83    1.08
  -1  -5  -8    8.31    0.96
  -1  -5  -8    8.46    1.18
  -1  -5  -8    8.59    0.98
  -1  -5  -9   25.15    1.73
  -1  -5  -9   27.97    2.08
  -1  -5 -10    1.54    0.57
  -1  -5 -10    1.92    0.83
   1   5  10    1.06    0.65
  -1  -5 -11    0.28    0.62
   1   5  11   -0.26    0.41
   1   6 -16   16.33    1.40
  -1  -6  16   16.86    1.25
   1   6 -15    4.50    0.71
   1   6 -15    4.35    1.09
  -1  -6  15    5.78    0.93
   1   6 -14    4.56    0.86
   1   6 -14    4.63    1.23
  -1  -6  14    3.83    0.96
  -1  -6  13   71.79    3.91
   1   6 -13   69.91    6.84
  -1  -6  12   31.53    2.37
  -1  -6  12   29.38    2.18
   1   6 -12   26.32    4.34
  -1  -6  11  146.92    6.67
  -1  -6  11  138.86    6.49
  -1  -6  11  142.70    6.41
  -1  -6  10  171.02    7.39
  -1  -6  10  150.93    7.28
  -1  -6  10  170.90    7.32
   1   6 -10  153.76   10.45
  -1  -6  10  167.86    7.20
  -1  -6   9   53.32    3.20
  -1  -6   9   60.29    3.30
  -1  -6   9   60.66    3.31
   1   6  -9   59.42    5.62
  -1  -6   9   63.32    3.25
  -1  -6   8    1.90    0.81
  -1  -6   8    2.55    0.78
  -1  -6   8    1.60    0.80
  -1  -6   8    2.68    0.86
   1   6  -8    1.29    1.69
  -1  -6   8    2.74    0.85
  -1  -6   7   31.61    2.32
   1   6  -7   36.00    3.80
  -1  -6   7   34.22    2.07
  -1  -6   7   32.52    1.98
  -1  -6   6  267.90   12.02
  -1  -6   6  250.75    9.84
  -1  -6   6  257.15   10.70
  -1  -6   6  246.69    9.98
  -1  -6   5 1744.62   65.64
  -1  -6   5 1768.20   67.05
  -1  -6   4 1308.12   50.70
  -1  -6   3   83.52    4.35
  -1  -6   3   77.88    5.27
  -1  -6   2  228.12   10.70
   1   6  -2  283.64   10.75
  -1  -6   1  156.82    8.60
  -1  -6   1  170.01    7.59
  -1  -6   0    3.10    0.83
  -1  -6   0    3.14    0.51
  -1  -6   0    3.15    1.62
  -1  -6   0    3.51    0.54
  -1  -6   0    2.86    0.67
  -1  -6   0    3.65    0.57
  -1  -6  -1   32.79    2.44
  -1  -6  -1   35.01    3.45
  -1  -6  -1   34.49    2.09
  -1  -6  -1   34.35    1.87
  -1  -6  -1   35.46    1.87
  -1  -6  -2  273.18   10.63
  -1  -6  -2  272.58   10.49
  -1  -6  -2  241.18   11.10
  -1  -6  -2  272.60   10.51
  -1  -6  -2  244.53   10.91
  -1  -6  -2  261.02   10.42
  -1  -6  -2  265.00   10.41
  -1  -6  -2  267.67   10.39
  -1  -6  -3    4.95    0.97
  -1  -6  -3    7.14    0.87
  -1  -6  -3    5.03    1.05
  -1  -6  -3    4.81    0.74
  -1  -6  -3    5.24    0.78
  -1  -6  -4    0.49    0.55
  -1  -6  -4    0.27    0.66
  -1  -6  -4    0.37    0.82
  -1  -6  -4    2.03    0.96
  -1  -6  -4    0.20    0.68
  -1  -6  -4    0.08    0.53
  -1  -6  -4   -0.08    0.55
  -1  -6  -5    0.18    0.57
  -1  -6  -5    0.10    0.75
  -1  -6  -5    0.91    0.83
  -1  -6  -5    0.37    0.60
  -1  -6  -5    1.30    0.57
  -1  -6  -5    0.70    0.67
  -1  -6  -6    9.39    1.22
  -1  -6  -6   11.23    1.21
  -1  -6  -6   10.28    1.12
  -1  -6  -6    8.03    1.01
  -1  -6  -7  164.73    7.07
  -1  -6  -7  169.52    7.26
  -1  -6  -7  169.06    7.06
  -1  -6  -8   12.68    1.55
  -1  -6  -8   17.75    1.29
  -1  -6  -8   15.24    1.42
  -1  -6  -8   14.84    1.20
  -1  -6  -9    0.43    0.59
  -1  -6  -9   -0.10    0.82
   1   6   9    0.43    0.57
  -1  -6 -10    0.75    0.66
   1   6  10    0.34    0.42
  -1  -6 -11    0.22    0.42
   1   7 -16    4.39    0.79
  -1  -7  16    4.06    0.68
   1   7 -15    0.23    0.53
   1   7 -15   -0.11    0.66
  -1  -7  15    0.26    0.64
   1   7 -14    9.61    1.34
  -1  -7  14    9.64    1.24
  -1  -7  13   34.16    2.49
  -1  -7  13   35.97    2.40
  -1  -7  12  269.69   11.29
  -1  -7  12  286.48   11.46
  -1  -7  12  264.98   11.16
  -1  -7  11   18.53    1.90
  -1  -7  11   17.69    1.88
  -1  -7  11   21.49    2.04
  -1  -7  11   22.54    1.89
   1   7 -11   21.80    3.88
  -1  -7  11   20.00    1.79
  -1  -7  10    3.77    1.07
  -1  -7  10    5.87    1.23
  -1  -7  10    4.17    1.15
   1   7 -10    7.44    2.58
  -1  -7  10    4.21    1.03
  -1  -7  10    6.22    1.13
  -1  -7   9   91.50    4.89
  -1  -7   9   86.71    4.58
  -1  -7   9   96.83    4.74
   1   7  -9   94.72    7.37
  -1  -7   9   96.44    4.55
  -1  -7   9  100.70    4.65
  -1  -7   8   39.35    2.57
  -1  -7   8   41.34    2.64
  -1  -7   8   36.21    2.43
  -1  -7   8   43.29    2.92
  -1  -7   8   42.14    2.08
  -1  -7   8   48.98    2.59
   1   7  -8   38.18    4.43
  -1  -7   8   41.92    2.61
  -1  -7   8   42.64    2.07
  -1  -7   8   41.68    2.56
  -1  -7   8   41.72    2.47
  -1  -7   7   84.07    4.65
  -1  -7   7   81.06    4.10
  -1  -7   7   85.34    3.86
  -1  -7   7   91.63    5.95
   1   7  -7   88.88    6.37
  -1  -7   7   83.72    3.65
  -1  -7   7   87.86    4.28
  -1  -7   7   84.59    4.14
  -1  -7   7   86.00    4.04
  -1  -7   6  897.56   35.21
  -1  -7   6  924.23   36.90
   1   7  -6 1017.97   37.34
  -1  -7   6  904.51   34.30
  -1  -7   6  910.21   34.59
  -1  -7   6  903.98   33.97
  -1  -7   6  885.20   34.43
  -1  -7   6  934.02   34.06
  -1  -7   5  354.30   14.00
  -1  -7   5  326.42   15.28
   1   7  -5  355.74   15.15
  -1  -7   5  326.18   13.21
  -1  -7   5  333.44   12.66
  -1  -7   5  320.59   12.93
  -1  -7   5  332.16   12.73
  -1  -7   5  319.96   13.07
  -1  -7   4   79.73    5.51
   1   7  -4   85.03    4.87
  -1  -7   4   67.78    3.56
  -1  -7   4   68.87    3.68
  -1  -7   4   72.63    3.43
  -1  -7   4   72.62    3.24
  -1  -7   3  330.07   13.56
   1   7  -3  364.26   13.66
  -1  -7   3  318.16   12.49
  -1  -7   3  319.87   12.25
  -1  -7   3  306.92   12.28
  -1  -7   3  312.15   12.65
  -1  -7   2   37.75    2.78
  -1  -7   2   38.24    3.83
  -1  -7   2   31.60    1.80
  -1  -7   2   32.62    2.26
  -1  -7   2   36.46    2.04
  -1  -7   2   37.06    1.83
  -1  -7   1   86.38    4.75
  -1  -7   1   86.17    6.03
  -1  -7   1   83.85    3.74
  -1  -7   1   87.07    3.69
  -1  -7   1   77.52    4.16
  -1  -7   1   84.48    3.67
  -1  -7   1   87.41    3.97
  -1  -7   0  100.08    6.63
  -1  -7   0   97.40    4.24
  -1  -7   0   97.20    4.33
  -1  -7   0  102.48    4.35
  -1  -7   0  102.22    4.52
  -1  -7   0   98.78    5.30
  -1  -7   0   93.65    4.16
  -1  -7   0   99.43    4.31
  -1  -7   0   95.90    4.68
  -1  -7   0   98.78    4.25
  -1  -7   0   96.28    4.48
  -1  -7  -1  173.40    6.90
  -1  -7  -1  160.25    7.76
  -1  -7  -1  167.85    7.02
  -1  -7  -1  170.75    6.87
  -1  -7  -1  173.21    6.72
  -1  -7  -1  152.96    6.50
  -1  -7  -1  167.88    7.17
  -1  -7  -1  161.69    6.80
  -1  -7  -1  169.56    6.81
  -1  -7  -1  152.88    6.57
  -1  -7  -2    4.49    1.01
  -1  -7  -2    6.01    0.91
  -1  -7  -2    5.58    0.84
  -1  -7  -2    5.42    0.97
  -1  -7  -2    4.00    1.05
  -1  -7  -2    5.73    0.76
  -1  -7  -2    5.22    0.83
  -1  -7  -2    6.22    0.83
  -1  -7  -3   49.08    2.77
  -1  -7  -3   42.02    2.46
  -1  -7  -3   42.28    2.43
  -1  -7  -3   44.91    2.48
  -1  -7  -4    0.61    0.72
  -1  -7  -4    0.65    0.63
  -1  -7  -4    0.12    0.92
  -1  -7  -4    0.41    0.77
  -1  -7  -4    0.19    0.59
  -1  -7  -4    0.55    0.59
  -1  -7  -5    1.54    0.64
  -1  -7  -5    3.20    0.93
  -1  -7  -5    2.18    0.70
  -1  -7  -6   22.03    1.75
  -1  -7  -6   20.73    1.60
  -1  -7  -6   23.21    1.66
  -1  -7  -7   12.64    1.17
  -1  -7  -7   15.52    1.40
  -1  -7  -7   11.62    1.13
  -1  -7  -8    0.08    0.62
   1   7   8   -0.12    0.47
  -1  -7  -8    0.24    0.40
  -1  -7  -9    1.25    0.73
  -1  -7  -9    0.05    0.47
  -1  -7 -10    0.34    0.46
   1   8 -16   12.32    1.06
  -1  -8  16   15.27    1.08
   1   8 -15    3.10    0.59
   1   8 -15    2.16    0.79
  -1  -8  15    2.18    0.72
   1   8 -14   51.17    2.96
  -1  -8  14   48.18    2.79
  -1  -8  13    0.96    0.96
   1   8 -13    0.13    0.80
  -1  -8  13    0.80    0.79
  -1  -8  12    6.68    1.30
  -1  -8  12    7.90    1.42
   1   8 -12    3.85    2.35
  -1  -8  12    7.79    1.21
  -1  -8  11    7.42    1.36
  -1  -8  11    6.69    1.35
   1   8 -11    5.00    2.54
  -1  -8  11    6.04    1.19
  -1  -8  11    8.74    1.28
  -1  -8  10  243.42   10.54
  -1  -8  10  261.92   10.41
  -1  -8  10  249.96   10.43
  -1  -8   9    4.56    1.19
  -1  -8   9    3.17    1.09
  -1  -8   9    2.40    0.95
  -1  -8   9    2.48    0.61
  -1  -8   9    5.57    1.03
   1   8  -9    4.21    2.08
  -1  -8   9    4.27    0.64
  -1  -8   9    3.59    1.10
  -1  -8   9    3.61    1.01
  -1  -8   9    3.50    1.14
  -1  -8   8  244.05   10.49
  -1  -8   8  236.21   11.15
  -1  -8   8  253.47   10.59
  -1  -8   8  251.58    9.96
  -1  -8   8  258.54   10.52
   1   8  -8  245.88   13.49
  -1  -8   8  255.95    9.94
  -1  -8   8  252.72   10.66
  -1  -8   8  267.87   10.44
  -1  -8   8  253.24   10.52
  -1  -8   7   70.65    4.31
  -1  -8   7   62.20    3.51
  -1  -8   7   72.03    3.74
  -1  -8   7   71.89    3.74
  -1  -8   7   69.23    3.19
  -1  -8   7   63.81    5.41
  -1  -8   7   71.95    3.27
  -1  -8   7   67.44    3.34
   1   8  -7   68.44    5.61
  -1  -8   7   67.22    3.64
  -1  -8   7   67.18    3.23
  -1  -8   7   73.70    3.18
  -1  -8   7   61.29    3.73
  -1  -8   7   69.33    3.53
  -1  -8   6  149.36    7.35
  -1  -8   6  136.03    6.29
  -1  -8   6  137.40    6.41
  -1  -8   6  151.45    6.10
  -1  -8   6  145.24    6.02
  -1  -8   6  146.61    6.16
  -1  -8   6  142.64    8.67
   1   8  -6  160.57    8.66
  -1  -8   6  146.15    6.51
  -1  -8   6  153.82    6.09
  -1  -8   6  144.44    6.32
  -1  -8   6  139.04    5.96
  -1  -8   6  147.28    6.69
  -1  -8   5  161.28    7.15
  -1  -8   5  154.00    7.96
  -1  -8   5  171.70    6.89
  -1  -8   5  170.53    9.70
  -1  -8   5  171.30    6.95
  -1  -8   5  170.69    6.81
  -1  -8   5  160.51    7.25
  -1  -8   5  172.58    6.81
  -1  -8   5  155.47    7.04
  -1  -8   5  165.48    6.84
  -1  -8   5  162.35    7.43
  -1  -8   4   49.07    3.42
  -1  -8   4   43.54    2.61
  -1  -8   4   47.93    2.38
  -1  -8   4   49.54    4.67
  -1  -8   4   48.01    2.31
  -1  -8   4   45.39    2.38
  -1  -8   4   47.47    3.01
  -1  -8   4   49.72    2.38
  -1  -8   4   46.00    2.78
  -1  -8   4   45.91    2.17
  -1  -8   4   45.87    2.59
  -1  -8   3   31.65    2.76
  -1  -8   3   35.72    1.90
  -1  -8   3   33.78    1.96
  -1  -8   3   35.56    1.89
  -1  -8   3   34.43    1.94
  -1  -8   3   31.48    1.74
  -1  -8   3   34.45    2.33
  -1  -8   3   31.09    1.84
  -1  -8   2   25.76    1.60
  -1  -8   2   29.97    2.67
  -1  -8   2   24.88    1.53
  -1  -8   2   26.72    1.66
  -1  -8   2   25.42    1.59
  -1  -8   2   27.15    1.67
  -1  -8   2   23.01    2.07
  -1  -8   2   25.75    1.56
  -1  -8   2   23.55    1.48
  -1  -8   2   28.26    1.86
  -1  -8   1    2.01    0.65
  -1  -8   1    1.86    0.62
  -1  -8   1    1.43    0.53
  -1  -8   1    2.15    1.02
  -1  -8   1    1.33    0.77
  -1  -8   1    1.63    0.93
  -1  -8   1    4.30    0.74
  -1  -8   1    0.85    0.50
  -1  -8   1   -0.42    1.72
  -1  -8   1    1.58    0.56
  -1  -8   1    2.15    0.59
  -1  -8   1    1.98    0.77
  -1  -8   0  159.59    6.54
  -1  -8   0  164.91    6.69
  -1  -8   0  173.43    7.33
  -1  -8   0  170.21    7.03
  -1  -8   0  158.92    6.80
  -1  -8   0  168.26    6.81
  -1  -8   0  154.39    7.94
  -1  -8   0  153.44    6.65
  -1  -8   0  157.14    6.59
  -1  -8   0  157.70    6.75
  -1  -8  -1   58.19    3.89
  -1  -8  -1   59.51    3.26
  -1  -8  -1   60.13    3.07
  -1  -8  -1   62.32    3.07
  -1  -8  -1   55.44    3.33
  -1  -8  -1   60.94    2.89
  -1  -8  -1   53.97    2.69
  -1  -8  -1   59.31    3.02
  -1  -8  -1   54.11    2.76
  -1  -8  -1   57.81    2.94
  -1  -8  -1   60.30    3.01
  -1  -8  -2  118.28    5.68
  -1  -8  -2  122.85    5.53
  -1  -8  -2  127.53    5.57
  -1  -8  -2  119.66    5.20
  -1  -8  -2  127.08    5.51
  -1  -8  -2  122.01    5.45
  -1  -8  -3   45.31    2.96
  -1  -8  -3   49.80    2.76
  -1  -8  -3   48.91    2.72
  -1  -8  -3   51.60    2.75
  -1  -8  -4   15.81    1.66
  -1  -8  -4   16.48    1.46
  -1  -8  -4   18.08    1.48
  -1  -8  -5   20.99    1.71
  -1  -8  -5   20.30    1.87
  -1  -8  -5   19.11    1.55
  -1  -8  -5   21.14    1.61
  -1  -8  -6    6.54    0.90
  -1  -8  -6    4.77    1.01
  -1  -8  -7    4.12    0.80
  -1  -8  -7    4.52    0.67
  -1  -8  -8    1.52    0.37
  -1  -9  16    0.05    0.41
   1   9 -15    0.84    0.54
  -1  -9  15    1.01    0.60
   1   9 -14   -0.09    0.65
  -1  -9  14    1.11    0.70
  -1  -9  13    8.89    1.35
  -1  -9  13   10.91    1.45
   1   9 -13    8.88    1.15
  -1  -9  13   11.20    1.29
  -1  -9  12   61.97    3.56
  -1  -9  12   61.68    3.60
   1   9 -12   56.42    3.21
  -1  -9  12   61.04    3.34
  -1  -9  11   64.75    3.69
  -1  -9  11   61.33    3.39
  -1  -9  11   58.67    3.39
  -1  -9  10   25.83    2.23
  -1  -9  10   26.68    2.25
   1   9 -10   27.03    4.15
  -1  -9  10   26.46    1.59
  -1  -9  10   29.69    2.17
  -1  -9  10   28.23    2.21
  -1  -9   9  115.97    5.46
  -1  -9   9  106.33    5.45
  -1  -9   9  118.41    6.12
  -1  -9   9  118.81    5.43
  -1  -9   9  108.88    4.79
   1   9  -9  101.49    7.96
  -1  -9   9  115.29    4.79
  -1  -9   9  101.77    5.18
  -1  -9   9  106.99    5.36
  -1  -9   9  110.77    5.52
  -1  -9   8  148.79    6.95
  -1  -9   8  144.42    7.73
  -1  -9   8  157.31    6.65
  -1  -9   8  151.42    6.44
  -1  -9   8  164.74    7.13
   1   9  -8  162.72    9.83
  -1  -9   8  158.47    7.22
  -1  -9   8  154.68    6.87
  -1  -9   8  149.12    7.02
  -1  -9   8  161.10    6.45
  -1  -9   7   10.60    1.06
  -1  -9   7   12.57    1.21
  -1  -9   7   11.60    1.55
  -1  -9   7   10.62    1.08
  -1  -9   7    9.78    1.46
  -1  -9   7    7.93    1.23
  -1  -9   7    7.40    1.55
  -1  -9   7   10.83    1.03
   1   9  -7   10.55    2.41
  -1  -9   7   10.61    0.99
  -1  -9   7    9.90    1.45
  -1  -9   7   11.21    1.30
  -1  -9   7    9.22    1.54
  -1  -9   6    6.64    0.98
  -1  -9   6    4.52    2.34
  -1  -9   6    6.00    0.89
  -1  -9   6    7.59    1.35
  -1  -9   6    5.70    0.85
  -1  -9   6    3.42    1.04
  -1  -9   6    5.05    1.01
  -1  -9   6    6.34    1.37
  -1  -9   6    6.50    0.81
   1   9  -6    8.19    1.87
  -1  -9   6    4.91    1.01
  -1  -9   6    5.64    0.80
  -1  -9   6    4.22    1.16
  -1  -9   6    6.12    1.44
  -1  -9   5    1.38    2.10
  -1  -9   5    3.30    1.08
  -1  -9   5    2.25    0.78
  -1  -9   5    1.57    0.77
  -1  -9   5    1.66    0.93
  -1  -9   5    1.63    0.59
  -1  -9   5    2.54    1.36
  -1  -9   5    2.05    1.08
  -1  -9   5    4.20    0.96
  -1  -9   4    9.09    0.99
  -1  -9   4   11.03    1.55
  -1  -9   4   13.96    3.01
  -1  -9   4    9.80    1.09
  -1  -9   4    9.30    1.22
  -1  -9   4   10.85    1.74
  -1  -9   4   12.41    1.73
  -1  -9   4   10.22    0.85
  -1  -9   4    8.53    1.40
  -1  -9   4    8.88    0.98
  -1  -9   4    8.70    0.93
  -1  -9   4   10.40    1.26
  -1  -9   3    1.14    0.79
  -1  -9   3    1.88    0.52
  -1  -9   3    0.49    0.87
  -1  -9   3    2.70    0.72
  -1  -9   3    1.56    1.04
  -1  -9   3    0.47    2.00
  -1  -9   3    1.79    0.64
  -1  -9   3    2.32    0.62
  -1  -9   3    2.89    0.94
  -1  -9   3    2.29    0.64
  -1  -9   3    2.51    1.11
  -1  -9   3    1.61    0.59
  -1  -9   2  103.64    6.05
  -1  -9   2  113.50    4.74
  -1  -9   2  105.92    4.62
  -1  -9   2  113.84    4.76
  -1  -9   2  100.94    5.29
  -1  -9   2   91.56    7.37
  -1  -9   2  102.26    4.68
  -1  -9   2  103.00    4.56
  -1  -9   2  102.29    4.64
  -1  -9   2  102.34    4.72
  -1  -9   2  107.19    5.00
  -1  -9   1  180.83    9.13
  -1  -9   1  195.90    7.71
  -1  -9   1  176.42    7.48
  -1  -9   1  181.50    8.26
  -1  -9   1  189.11    7.63
  -1  -9   1  178.00    7.68
  -1  -9   1  190.23    7.97
  -1  -9   1  187.48    7.57
  -1  -9   1  181.29    7.56
  -1  -9   0    6.97    0.86
  -1  -9   0    6.71    1.40
  -1  -9   0    7.14    0.98
  -1  -9   0    6.12    1.44
  -1  -9   0    7.26    0.96
  -1  -9   0    7.80    1.10
  -1  -9   0    9.11    0.96
  -1  -9  -1  712.39   27.10
  -1  -9  -1  691.67   27.30
  -1  -9  -1  685.73   28.37
  -1  -9  -1  695.53   26.79
  -1  -9  -1  729.90   27.53
  -1  -9  -1  707.59   27.11
  -1  -9  -1  727.28   26.80
  -1  -9  -1  719.97   27.01
  -1  -9  -2   14.84    1.61
  -1  -9  -2   11.61    1.32
  -1  -9  -2   15.24    1.38
  -1  -9  -2   13.18    1.12
  -1  -9  -3    6.54    1.26
  -1  -9  -3    6.76    1.00
  -1  -9  -3    7.42    1.12
  -1  -9  -4    1.49    1.01
  -1  -9  -4    0.76    0.67
  -1  -9  -5   -0.46    0.90
  -1  -9  -5   -0.28    0.74
  -1  -9  -5    0.26    0.59
  -1  -9  -5   -0.42    0.54
  -1  -9  -6    1.24    0.70
  -1  -9  -6    0.56    0.50
  -1  -9  -6    0.67    0.50
  -1  -9  -7    2.27    0.42
  -1 -10  15    0.18    0.52
  -1 -10  14    6.00    0.90
  -1 -10  13   -1.07    1.00
  -1 -10  13   -0.25    0.93
  -1 -10  13    0.39    0.76
  -1 -10  12    1.49    1.10
  -1 -10  12    3.31    0.89
  -1 -10  11    6.01    1.30
  -1 -10  11    6.33    1.40
  -1 -10  11    7.80    1.24
  -1 -10  11    6.09    1.16
  -1 -10  10  459.86   18.04
  -1 -10  10  448.90   18.10
  -1 -10  10  452.36   17.88
   1  10 -10  462.69   21.96
  -1 -10  10  449.22   17.82
  -1 -10  10  453.80   17.96
  -1 -10  10  446.88   17.24
  -1 -10   9   15.82    1.28
  -1 -10   9   20.18    1.89
  -1 -10   9   13.38    1.91
  -1 -10   9   17.36    1.70
  -1 -10   9   15.78    1.78
  -1 -10   9   15.31    1.23
   1  10  -9   16.50    3.14
  -1 -10   9   13.31    1.52
  -1 -10   8  163.06    6.82
  -1 -10   8  165.86    7.03
  -1 -10   8  167.62    7.51
  -1 -10   8  149.58    8.21
  -1 -10   8  153.49    7.41
  -1 -10   8  163.32    7.31
  -1 -10   8  165.98    7.25
  -1 -10   8  164.96    7.69
  -1 -10   8  169.64    6.82
  -1 -10   8  158.09    7.41
  -1 -10   7    1.78    0.67
  -1 -10   7    3.70    0.86
  -1 -10   7    1.94    1.01
  -1 -10   7    1.22    0.66
  -1 -10   7    0.54    0.96
  -1 -10   7    2.34    1.15
  -1 -10   7   -0.35    0.86
  -1 -10   7    2.70    0.68
  -1 -10   7    4.84    1.23
  -1 -10   7    0.17    1.22
  -1 -10   7    0.86    0.59
  -1 -10   7    2.57    0.97
  -1 -10   6    1.06    0.61
  -1 -10   6    1.55    0.82
  -1 -10   6    0.79    0.72
  -1 -10   6    1.53    1.11
  -1 -10   6    3.46    1.29
  -1 -10   6    0.21    0.79
  -1 -10   6    1.78    1.04
  -1 -10   6   -0.34    1.30
  -1 -10   6    1.26    0.87
  -1 -10   6    1.29    1.05
  -1 -10   6    1.03    0.65
  -1 -10   6    1.36    0.62
  -1 -10   5   19.64    2.04
  -1 -10   5   18.52    1.55
  -1 -10   5   18.75    1.78
  -1 -10   5   19.89    1.73
  -1 -10   5   16.94    2.07
  -1 -10   5   18.45    1.88
  -1 -10   5   19.82    1.48
  -1 -10   4   45.92    2.43
  -1 -10   4   39.90    2.27
  -1 -10   4   37.62    2.05
  -1 -10   4   36.29    2.49
  -1 -10   4   38.46    3.43
  -1 -10   4   41.31    2.88
  -1 -10   4   41.76    2.30
  -1 -10   4   41.62    2.34
  -1 -10   4   42.09    2.60
  -1 -10   3   13.75    1.24
  -1 -10   3   12.28    1.72
  -1 -10   3   10.47    1.10
  -1 -10   3   10.25    1.88
  -1 -10   3   12.03    1.45
  -1 -10   3   12.19    1.17
  -1 -10   3   10.57    0.97
  -1 -10   3   11.47    1.63
  -1 -10   3   11.17    1.17
  -1 -10   2    5.25    1.53
  -1 -10   2    3.59    0.75
  -1 -10   2    4.15    1.31
  -1 -10   2    3.89    0.89
  -1 -10   2    3.74    0.78
  -1 -10   2    3.47    0.76
  -1 -10   2    4.38    1.07
  -1 -10   2    3.97    0.79
  -1 -10   2    3.93    0.77
  -1 -10   1  228.63    9.26
  -1 -10   1  205.63   10.73
  -1 -10   1  238.52    9.20
  -1 -10   1  233.50    9.99
  -1 -10   1  219.92    9.04
  -1 -10   1  220.68    9.29
  -1 -10   1  223.85    9.15
  -1 -10   1  225.56    9.15
  -1 -10   0    0.24    0.65
  -1 -10   0    0.15    1.12
  -1 -10   0    0.68    0.77
  -1 -10   0    2.80    1.33
  -1 -10   0    0.81    0.77
  -1 -10   0   -0.10    0.71
  -1 -10   0    0.23    0.61
  -1 -10  -1   40.09    2.25
  -1 -10  -1   38.61    2.77
  -1 -10  -1   44.55    2.59
  -1 -10  -1   45.12    2.55
  -1 -10  -1   43.20    2.27
  -1 -10  -1   43.51    2.46
  -1 -10  -2   17.53    1.51
  -1 -10  -2   14.86    1.37
  -1 -10  -3    0.45    0.64
  -1 -10  -3    0.87    0.81
  -1 -10  -3    1.02    0.67
  -1 -10  -4    1.39    0.64
  -1 -10  -4    1.87    0.63
  -1 -10  -5    1.08    0.52
  -1 -10  -5    0.72    0.48
  -1 -10  -6   27.21    1.44
  -1 -11  15    0.65    0.44
  -1 -11  14   10.57    1.02
  -1 -11  13    9.99    1.30
  -1 -11  13   11.31    1.17
  -1 -11  12    0.25    0.98
  -1 -11  12   -0.73    0.88
  -1 -11  12   -0.40    0.73
  -1 -11  11   38.47    2.63
  -1 -11  11   38.68    2.67
  -1 -11  11   34.70    2.34
  -1 -11  11   36.82    2.43
  -1 -11  10    9.47    1.37
  -1 -11  10    8.60    1.35
  -1 -11  10    8.99    1.40
  -1 -11  10    7.40    0.89
  -1 -11  10    8.42    1.26
  -1 -11   9  108.11    5.42
  -1 -11   9  113.17    5.46
  -1 -11   9  106.77    5.23
  -1 -11   9  106.26    5.35
  -1 -11   9  106.90    4.74
  -1 -11   9  107.59    5.18
  -1 -11   8    4.74    1.21
  -1 -11   8    1.07    0.62
  -1 -11   8   -0.40    0.76
  -1 -11   8    1.27    1.06
  -1 -11   8   -0.48    0.87
  -1 -11   8    2.37    1.19
  -1 -11   8    2.99    0.71
  -1 -11   8   -0.48    0.94
  -1 -11   8    0.15    1.03
  -1 -11   7   11.45    1.26
  -1 -11   7   14.55    1.80
  -1 -11   7   11.79    1.17
  -1 -11   7   13.67    2.05
  -1 -11   7   11.66    1.33
  -1 -11   7   12.26    1.58
  -1 -11   7   10.62    1.36
  -1 -11   7   14.98    1.24
  -1 -11   7   13.37    1.69
  -1 -11   7   10.36    1.10
  -1 -11   6   19.32    1.56
  -1 -11   6   16.78    1.91
  -1 -11   6   13.82    1.61
  -1 -11   6   15.97    1.36
  -1 -11   6   13.40    1.50
  -1 -11   6   16.92    1.87
  -1 -11   5    4.37    0.90
  -1 -11   5    5.70    1.40
  -1 -11   5    3.64    0.79
  -1 -11   5    4.74    0.96
  -1 -11   5    3.35    1.00
  -1 -11   5    3.21    1.16
  -1 -11   5    3.43    0.77
  -1 -11   5    2.98    0.76
  -1 -11   5    2.90    0.93
  -1 -11   5    6.27    1.39
  -1 -11   4   14.37    1.42
  -1 -11   4   18.11    1.46
  -1 -11   4   15.83    1.35
  -1 -11   4   15.35    1.15
  -1 -11   4   12.96    2.18
  -1 -11   4   17.33    1.56
  -1 -11   4   18.32    1.98
  -1 -11   4   16.25    1.59
  -1 -11   4   16.22    1.36
  -1 -11   4   17.86    1.44
  -1 -11   3  280.11   10.84
  -1 -11   3  262.62   10.71
  -1 -11   3  268.96   11.63
  -1 -11   3  255.99   12.63
  -1 -11   3  260.66   10.58
  -1 -11   3  277.22   10.81
  -1 -11   3  269.46   10.88
  -1 -11   3  268.49   11.14
  -1 -11   2  392.43   14.98
  -1 -11   2  394.98   15.83
  -1 -11   2  350.16   16.67
  -1 -11   2  373.10   14.84
  -1 -11   2  371.68   15.04
  -1 -11   2  398.89   14.97
  -1 -11   1  129.47    5.63
  -1 -11   1  140.25    6.48
  -1 -11   1  133.02    5.69
  -1 -11   1  124.60    5.60
  -1 -11   0   71.70    3.54
  -1 -11   0   79.33    4.25
  -1 -11   0   79.05    3.59
  -1 -11   0   77.51    3.71
  -1 -11   0   78.50    3.84
  -1 -11  -1    0.97    0.53
  -1 -11  -1    0.87    0.59
  -1 -11  -1    1.70    0.76
  -1 -11  -2    1.73    0.67
  -1 -11  -2    0.52    0.60
  -1 -11  -3    2.34    0.66
  -1 -11  -4    2.52    0.55
  -1 -11  -5    0.18    0.34
  -1 -11  -5   -0.04    0.31
  -1 -12  14   10.45    0.88
  -1 -12  13    0.83    0.56
  -1 -12  12   19.57    1.71
  -1 -12  12   17.22    1.56
  -1 -12  12   19.40    1.48
  -1 -12  11    5.83    0.96
  -1 -12  11    7.53    1.18
  -1 -12  11    6.04    1.09
  -1 -12  11    6.95    1.06
  -1 -12  10   53.97    3.17
  -1 -12  10   48.61    3.14
  -1 -12  10   52.32    3.02
  -1 -12  10   52.45    2.61
  -1 -12  10   59.96    3.07
  -1 -12  10   52.75    3.08
  -1 -12   9   22.30    2.00
  -1 -12   9   17.45    1.79
  -1 -12   9   21.19    1.76
  -1 -12   9   19.92    1.90
  -1 -12   9   20.05    1.42
  -1 -12   9   19.79    1.70
  -1 -12   8   14.78    1.74
  -1 -12   8   11.80    1.51
  -1 -12   8   15.29    1.27
  -1 -12   8   14.00    1.45
  -1 -12   8   14.81    1.70
  -1 -12   7    1.08    0.74
  -1 -12   7    1.59    1.08
  -1 -12   7    1.52    0.92
  -1 -12   7    2.82    1.24
  -1 -12   7    2.79    0.92
  -1 -12   7    3.29    0.76
  -1 -12   7    2.78    0.71
  -1 -12   6   12.03    1.33
  -1 -12   6    7.07    1.44
  -1 -12   6   10.41    1.35
  -1 -12   6   12.09    1.41
  -1 -12   6   11.54    1.15
  -1 -12   6   11.17    1.58
  -1 -12   5   24.27    1.83
  -1 -12   5   22.96    2.20
  -1 -12   5   23.87    1.70
  -1 -12   5   22.27    1.67
  -1 -12   5   25.76    1.98
  -1 -12   4   67.47    4.13
  -1 -12   4   70.23    3.49
  -1 -12   4   66.63    3.57
  -1 -12   4   66.94    3.70
  -1 -12   4   76.70    3.54
  -1 -12   4   70.64    3.52
  -1 -12   3   49.00    2.62
  -1 -12   3   49.90    3.32
  -1 -12   3   46.19    2.67
  -1 -12   3   48.68    2.60
  -1 -12   2    1.89    0.71
  -1 -12   2    1.37    1.11
  -1 -12   2    1.15    0.59
  -1 -12   2    1.97    0.81
  -1 -12   2    1.92    0.69
  -1 -12   1   48.56    3.13
  -1 -12   1   50.22    2.59
  -1 -12   1   48.85    2.53
  -1 -12   0    8.70    0.97
  -1 -12   0   10.81    1.12
  -1 -12   0    9.79    0.86
  -1 -12  -1    0.56    0.50
  -1 -12  -1    0.39    0.51
  -1 -12  -2   24.80    1.54
  -1 -12  -3   11.77    0.92
  -1 -12  -4   17.40    0.99
  -1 -13  13    0.29    0.41
  -1 -13  12   -0.38    0.53
  -1 -13  11    6.41    0.92
  -1 -13  11    4.98    1.04
  -1 -13  11    6.84    0.92
  -1 -13  10    5.43    1.05
  -1 -13  10    6.64    1.16
  -1 -13  10    5.75    0.91
  -1 -13  10    6.53    1.03
  -1 -13   9    2.12    0.94
  -1 -13   9    2.97    0.95
  -1 -13   9    3.16    0.99
  -1 -13   9    2.60    0.82
  -1 -13   9    2.63    0.63
  -1 -13   8    1.10    0.98
  -1 -13   8    0.11    0.81
  -1 -13   8   -0.59    0.68
  -1 -13   8    1.12    0.99
  -1 -13   8   -0.07    0.54
  -1 -13   7   14.25    1.76
  -1 -13   7   19.47    1.52
  -1 -13   7   15.72    1.50
  -1 -13   7   15.95    1.53
  -1 -13   6    2.39    1.23
  -1 -13   6    3.01    0.86
  -1 -13   6    3.42    0.91
  -1 -13   6    4.10    0.80
  -1 -13   6    3.81    0.75
  -1 -13   5   94.12    4.47
  -1 -13   5   94.79    4.38
  -1 -13   5  101.88    4.41
  -1 -13   4  190.10    8.32
  -1 -13   4  179.12    7.68
  -1 -13   4  195.49    7.62
  -1 -13   4  176.75    7.61
  -1 -13   3   60.89    3.51
  -1 -13   3   57.58    2.93
  -1 -13   3   57.41    2.86
  -1 -13   2    4.46    1.08
  -1 -13   2    3.88    0.76
  -1 -13   2    3.58    0.67
  -1 -13   1    0.34    0.44
  -1 -13   0    0.59    0.56
  -1 -13   0   -0.19    0.45
  -1 -13  -1   -0.11    0.47
  -1 -13  -1    0.96    0.45
  -1 -13  -2    0.52    0.39
  -1 -13  -2    1.05    0.33
  -1 -13  -2    0.51    0.31
  -1 -14  11    1.91    0.53
  -1 -14  11    1.55    0.53
  -1 -14  10    1.54    0.70
  -1 -14  10    0.86    0.54
  -1 -14   9    6.15    1.04
  -1 -14   9    7.42    0.73
  -1 -14   9    5.97    0.85
  -1 -14   8    7.63    1.19
  -1 -14   8    6.52    0.89
  -1 -14   8    4.67    0.66
  -1 -14   7    2.60    1.03
  -1 -14   6    1.65    0.64
  -1 -14   6    2.84    0.62
  -1 -14   5    5.06    1.17
  -1 -14   5    6.85    0.88
  -1 -14   5    6.88    0.80
  -1 -14   5    5.24    0.73
  -1 -14   4    0.22    0.85
  -1 -14   4   -0.07    0.58
  -1 -14   4   -0.06    0.48
  -1 -14   4    0.06    0.49
  -1 -14   3    3.33    0.90
  -1 -14   3    3.90    0.58
  -1 -14   3    3.40    0.61
  -1 -14   2    6.95    0.62
  -1 -14   2    8.68    0.79
  -1 -14   0    1.90    0.43
  -1 -15   9   -0.06    0.53
  -1 -15   9   -0.17    0.31
  -1 -15   8   11.96    1.12
  -1 -15   8   11.79    0.82
  -1 -15   7   -0.08    0.65
  -1 -15   6    5.22    0.57
  -1 -15   5   19.10    1.38
  -1 -15   5   18.03    1.06
  -1 -15   4   12.85    0.86
   2 -15   3    0.28    0.61
   2 -15   3    1.15    0.36
   2 -15   4    7.63    0.98
   2 -15   4    6.38    0.63
   2 -15   5    0.16    0.69
   2 -15   5   -0.04    0.36
   2 -15   6    7.68    0.99
   2 -15   7    3.85    0.74
   2 -15   7    4.09    0.51
   2 -15   8   -0.06    0.51
   2 -15   9   -0.51    0.43
   2 -14  -1    9.41    0.72
   2 -14   0   55.49    2.56
   2 -14   1    1.39    0.59
   2 -14   1    0.36    0.42
   2 -14   2    8.55    0.93
   2 -14   2    7.92    1.21
   2 -14   2   10.33    0.88
   2 -14   3    6.40    0.90
   2 -14   3    4.77    1.15
   2 -14   3    7.26    0.78
   2 -14   4   24.83    1.61
   2 -14   4   22.72    1.47
   2 -14   5   16.00    1.61
   2 -14   5   12.71    1.08
   2 -14   6    5.13    1.09
   2 -14   6    4.82    0.70
   2 -14   7   10.39    1.31
   2 -14   7    8.94    1.13
   2 -14   7    9.79    0.87
   2 -14   8    6.15    1.01
   2 -14   8    5.40    0.99
   2 -14   8    6.10    0.66
   2 -14   9    7.04    0.88
   2 -14   9    6.18    0.97
   2 -14  11    3.88    0.68
   2 -13  -3    6.12    0.63
   2 -13  -3    8.06    0.68
   2 -13  -3    8.42    0.73
   2 -13  -2    1.89    0.57
   2 -13  -2    0.81    0.43
   2 -13  -2    1.94    0.53
   2 -13  -1   13.93    1.18
   2 -13  -1   16.63    1.12
   2 -13  -1   15.26    1.17
   2 -13   0   22.11    1.52
   2 -13   0   22.12    1.80
   2 -13   0   20.41    1.31
   2 -13   0   19.17    1.39
   2 -13   1    5.99    1.31
   2 -13   1    8.06    1.08
   2 -13   1    8.00    0.86
   2 -13   1    7.23    0.88
   2 -13   2   39.86    2.85
   2 -13   2   42.21    2.45
   2 -13   2   44.15    2.30
   2 -13   3   12.84    1.27
   2 -13   3   14.07    1.74
   2 -13   3   10.19    1.08
   2 -13   4   18.21    1.56
   2 -13   4   20.00    1.43
   2 -13   5   16.83    1.44
   2 -13   5   16.10    1.82
   2 -13   5   14.23    1.54
   2 -13   6    3.08    1.16
   2 -13   6    1.64    0.91
   2 -13   6    2.79    0.66
   2 -13   7    0.13    0.92
   2 -13   7    0.35    0.90
   2 -13   7   -0.20    0.50
   2 -13   8    4.67    1.10
   2 -13   8    5.65    1.15
   2 -13   8    4.84    1.00
   2 -13   8    6.13    0.76
   2 -13   9   26.51    1.87
   2 -13   9   27.52    1.90
   2 -13  10   91.90    4.25
   2 -13  10   83.42    4.08
   2 -13  11    4.84    0.89
   2 -13  11    3.38    0.79
   2 -13  12    0.43    0.53
   2 -13  12    0.12    0.55
   2 -12  -5    2.72    0.42
   2 -12  -5    4.20    0.53
   2 -12  -4    1.25    0.53
   2 -12  -3    3.65    0.68
   2 -12  -3    4.10    0.70
   2 -12  -2   16.33    1.35
   2 -12  -2   16.91    1.28
   2 -12  -1   24.11    2.06
   2 -12  -1   26.29    1.83
   2 -12  -1   26.70    1.78
   2 -12  -1   28.55    1.78
   2 -12  -1   24.64    1.55
   2 -12  -1   26.35    1.67
   2 -12   0  115.82    5.49
   2 -12   0  125.61    6.03
   2 -12   0  129.29    5.49
   2 -12   0  129.45    5.36
   2 -12   0  117.71    5.41
   2 -12   0  125.85    5.33
   2 -12   1   21.48    1.70
   2 -12   1   21.90    1.56
   2 -12   1   21.72    1.53
   2 -12   1   22.40    1.48
   2 -12   1   20.28    1.53
   2 -12   2    5.67    1.03
   2 -12   2    5.36    0.81
   2 -12   2    6.05    0.91
   2 -12   2    5.95    0.87
   2 -12   3    3.93    1.06
   2 -12   3    1.69    2.22
   2 -12   3    5.03    1.02
   2 -12   3    4.01    0.72
   2 -12   3    4.69    0.81
   2 -12   3    4.08    0.73
   2 -12   4   19.03    3.55
   2 -12   4   20.61    1.74
   2 -12   4   22.45    1.96
   2 -12   4   23.15    1.60
   2 -12   5    0.55    2.16
   2 -12   5    1.37    0.85
   2 -12   5   -0.92    1.02
   2 -12   5    0.51    0.74
   2 -12   5    0.53    0.62
   2 -12   6   19.86    1.73
   2 -12   6   14.28    1.72
   2 -12   6   16.84    1.41
   2 -12   6   18.60    1.38
   2 -12   7    0.43    1.03
   2 -12   7    3.01    1.30
   2 -12   7    0.59    0.88
   2 -12   7    0.49    0.60
   2 -12   7    0.68    0.55
   2 -12   8   -0.13    0.92
   2 -12   8    2.16    1.01
   2 -12   8    0.41    0.55
   2 -12   9   52.95    2.96
   2 -12   9   47.49    3.00
   2 -12   9   53.57    3.21
   2 -12  10    2.70    1.04
   2 -12  10    3.24    1.06
   2 -12  11    3.86    1.02
   2 -12  11    4.62    1.03
   2 -12  12    4.73    0.88
   2 -12  13   25.05    1.56
   2 -11  -7    0.07    0.28
   2 -11  -7    0.67    0.33
   2 -11  -6    3.21    0.57
   2 -11  -6    3.39    0.59
   2 -11  -5    0.13    0.53
   2 -11  -4    6.19    0.89
   2 -11  -3    1.01    0.65
   2 -11  -3    0.46    0.59
   2 -11  -2   16.89    1.73
   2 -11  -2   20.40    1.34
   2 -11  -2   17.83    1.45
   2 -11  -1  128.81    9.10
   2 -11  -1  138.14    6.10
   2 -11  -1  137.09    5.88
   2 -11  -1  142.50    5.99
   2 -11   0   -0.56    1.10
   2 -11   0    0.16    0.53
   2 -11   0    1.07    2.07
   2 -11   0   -0.29    0.61
   2 -11   0    0.49    0.63
   2 -11   0    0.83    0.65
   2 -11   1    0.58    1.02
   2 -11   1    0.89    0.54
   2 -11   1    0.82    0.82
   2 -11   1    1.81    0.62
   2 -11   1    1.69    0.66
   2 -11   1    1.34    0.59
   2 -11   2   14.60    2.12
   2 -11   2   16.79    3.38
   2 -11   2   13.21    1.40
   2 -11   2   12.99    1.48
   2 -11   2   13.34    1.18
   2 -11   2   13.39    1.24
   2 -11   2   12.91    1.17
   2 -11   2   11.97    1.03
   2 -11   3    2.06    0.49
   2 -11   3    1.75    1.12
   2 -11   3    2.13    1.02
   2 -11   3    1.93    0.82
   2 -11   3    1.08    0.52
   2 -11   3    2.02    0.75
   2 -11   3    1.28    0.56
   2 -11   3    2.74    0.75
   2 -11   4    1.28    0.83
   2 -11   4    0.53    0.94
   2 -11   4   -0.11    0.76
   2 -11   4    0.61    0.49
   2 -11   4   -0.37    0.54
   2 -11   4   -0.09    0.66
   2 -11   5   51.28    2.85
   2 -11   5   39.88    5.02
   2 -11   5   48.05    2.89
   2 -11   5   44.30    3.76
   2 -11   5   51.06    3.13
   2 -11   5   43.46    2.61
   2 -11   5   49.44    2.60
   2 -11   6    9.40    2.74
   2 -11   6    7.82    1.18
   2 -11   6    8.39    1.48
   2 -11   6    7.38    1.56
   2 -11   6    6.24    1.18
   2 -11   6    6.01    0.85
   2 -11   6    6.09    0.97
   2 -11   7   20.32    3.48
   2 -11   7   24.32    2.06
   2 -11   7   24.20    2.64
   2 -11   7   26.51    1.66
   2 -11   7   25.19    1.75
   2 -11   8    2.28    1.84
   2 -11   8    2.53    1.07
   2 -11   8    3.62    1.19
   2 -11   8    3.60    1.24
   2 -11   8    2.80    0.79
   2 -11   8    2.51    0.65
   2 -11   9   11.54    1.40
   2 -11   9   12.85    1.63
   2 -11   9   10.76    1.59
   2 -11   9   13.90    1.22
   2 -11  10    2.74    1.17
   2 -11  11   33.23    2.34
   2 -11  12   13.90    1.43
   2 -11  12   11.28    1.26
   2 -11  13    1.61    0.71
   2 -10  -8    3.89    0.48
   2 -10  -8    4.73    0.54
   2 -10  -7   15.01    1.09
   2 -10  -6    4.51    0.78
   2 -10  -6    3.02    0.65
   2 -10  -6    3.53    0.78
   2 -10  -5    4.18    0.83
   2 -10  -5    4.72    0.82
   2 -10  -5    4.13    0.86
   2 -10  -4   10.91    1.17
   2 -10  -3   13.44    1.35
   2 -10  -3   14.15    1.36
   2 -10  -3   13.13    1.28
   2 -10  -2   15.26    2.91
   2 -10  -2   15.88    1.25
   2 -10  -2   17.48    1.42
   2 -10  -2   13.75    1.37
   2 -10  -1    5.81    1.37
   2 -10  -1    3.57    0.75
   2 -10  -1    1.85    0.76
   2 -10  -1    4.50    0.76
   2 -10  -1    3.62    0.79
   2 -10   0   25.02    2.78
   2 -10   0   26.47    4.03
   2 -10   0   28.29    1.88
   2 -10   0   32.00    1.87
   2 -10   0   31.75    1.87
   2 -10   0   25.90    1.84
   2 -10   1   29.63    2.97
   2 -10   1   25.56    4.17
   2 -10   1   29.82    1.86
   2 -10   1   30.39    1.84
   2 -10   1   26.35    1.70
   2 -10   2   25.43    2.43
   2 -10   2   21.89    2.62
   2 -10   2   24.07    1.88
   2 -10   2   24.36    3.94
   2 -10   2   26.04    1.66
   2 -10   2   23.86    1.52
   2 -10   2   28.14    1.73
   2 -10   2   26.08    1.69
   2 -10   2   25.87    1.79
   2 -10   3   22.03    2.25
   2 -10   3   21.66    2.59
   2 -10   3   22.77    1.76
   2 -10   3   27.66    4.05
   2 -10   3   23.60    1.52
   2 -10   3   22.64    1.56
   2 -10   3   22.04    1.34
   2 -10   3   19.50    1.60
   2 -10   3   23.30    1.52
   2 -10   4   63.57    3.85
   2 -10   4   54.00    5.55
   2 -10   4   60.06    3.26
   2 -10   4   60.59    2.85
   2 -10   4   60.13    3.12
   2 -10   4   59.52    2.91
   2 -10   5   32.21    4.42
   2 -10   5   35.31    2.25
   2 -10   5   35.06    3.18
   2 -10   5   31.82    2.06
   2 -10   5   35.01    2.02
   2 -10   5   33.17    2.35
   2 -10   6   -2.41    1.90
   2 -10   6    0.85    0.87
   2 -10   6    0.25    0.93
   2 -10   6   -0.27    0.70
   2 -10   6    0.82    0.59
   2 -10   6    0.78    0.83
   2 -10   7    2.79    1.88
   2 -10   7    0.85    1.12
   2 -10   7    1.47    1.05
   2 -10   7    1.71    0.96
   2 -10   7    1.01    0.69
   2 -10   7    0.65    0.50
   2 -10   8   56.94    5.22
   2 -10   8   60.06    3.51
   2 -10   8   60.48    3.56
   2 -10   8   59.31    4.06
   2 -10   8   49.86    3.04
   2 -10   8   60.52    3.08
   2 -10   8   58.32    2.80
   2 -10   9    1.86    1.15
   2 -10   9    1.72    0.80
   2 -10   9    1.17    0.69
   2 -10  10   91.02    4.65
   2 -10  10   83.78    4.57
   2 -10  10   81.07    4.33
   2 -10  10   92.20    4.11
   2 -10  11   94.17    4.70
   2 -10  11  100.69    4.67
   2 -10  12   21.50    1.83
   2 -10  12   18.39    1.63
   2 -10  13    8.27    1.10
   2  -9  -9    3.98    0.46
   2  -9  -8    5.40    0.69
   2  -9  -8    6.21    0.79
   2  -9  -7    1.23    0.61
   2  -9  -7    0.15    0.55
   2  -9  -7   -0.25    0.64
   2  -9  -6   24.04    1.70
   2  -9  -6   24.32    1.69
   2  -9  -6   25.08    1.79
   2  -9  -5   12.89    1.61
   2  -9  -5   17.29    1.45
   2  -9  -5   16.56    1.42
   2  -9  -5   13.02    1.32
   2  -9  -4  290.22   11.45
   2  -9  -4  274.66   11.35
   2  -9  -3  198.64   11.23
   2  -9  -3  212.47    8.46
   2  -9  -3  194.23    8.36
   2  -9  -3  198.07    8.04
   2  -9  -2   38.90    4.53
   2  -9  -2   36.03    3.13
   2  -9  -2   36.84    2.21
   2  -9  -2   35.86    2.15
   2  -9  -2   35.75    2.04
   2  -9  -1  175.38    8.86
   2  -9  -1  164.62   10.50
   2  -9  -1  187.92    7.50
   2  -9  -1  176.13    7.33
   2  -9  -1  177.11    7.42
   2  -9  -1  174.14    7.27
   2  -9   0   36.55    3.19
   2  -9   0   40.88    2.87
   2  -9   0   39.69    4.64
   2  -9   0   34.80    2.12
   2  -9   0   37.69    2.11
   2  -9   0   38.93    2.17
   2  -9   1   12.51    1.73
   2  -9   1   10.02    1.73
   2  -9   1   13.81    1.16
   2  -9   1   10.98    1.20
   2  -9   1   13.13    1.10
   2  -9   1   11.45    1.05
   2  -9   2   15.91    2.08
   2  -9   2   19.73    1.33
   2  -9   2   19.17    1.36
   2  -9   2   18.79    1.45
   2  -9   3  219.47    9.75
   2  -9   3  242.01    9.24
   2  -9   3  226.20    8.88
   2  -9   3  230.16    8.92
   2  -9   3  213.79    9.37
   2  -9   3  209.23    9.03
   2  -9   4   36.95    2.76
   2  -9   4   39.71    3.17
   2  -9   4   41.58    2.83
   2  -9   4   34.94    4.24
   2  -9   4   37.00    2.28
   2  -9   4   35.42    1.89
   2  -9   4   35.48    2.14
   2  -9   4   37.72    2.05
   2  -9   4   36.77    2.39
   2  -9   4   38.30    1.98
   2  -9   5    0.44    1.72
   2  -9   5    1.33    0.83
   2  -9   5    0.23    0.87
   2  -9   5    0.43    1.07
   2  -9   5   -0.10    0.79
   2  -9   5    0.07    0.49
   2  -9   5    0.33    0.61
   2  -9   6   12.85    2.79
   2  -9   6   16.43    1.53
   2  -9   6   15.26    1.77
   2  -9   6   17.00    1.25
   2  -9   6   14.83    1.34
   2  -9   7   65.99    3.71
   2  -9   7   59.25    3.27
   2  -9   7   54.60    3.97
   2  -9   7   66.99    3.03
   2  -9   7   62.26    3.20
   2  -9   8    2.35    1.69
   2  -9   8    2.27    0.99
   2  -9   8    2.35    1.15
   2  -9   8    1.84    0.93
   2  -9   8    2.07    0.56
   2  -9   8    2.31    0.78
   2  -9   9  114.29    5.49
   2  -9   9  110.50    5.46
   2  -9   9  101.95    5.19
   2  -9   9  110.16    4.97
   2  -9  10   17.76    1.88
   2  -9  10   17.35    1.82
   2  -9  10   16.46    1.72
   2  -9  10   18.96    1.51
   2  -9  11    0.65    0.91
   2  -9  11    2.04    1.09
   2  -9  11    0.87    0.94
   2  -9  11    1.28    0.69
   2  -9  12   14.65    1.58
   2  -9  12   17.18    1.54
   2  -9  12   19.32    1.76
   2  -9  13    2.37    0.87
  -2   9 -15    0.03    0.31
   2  -8  -9    0.22    0.42
   2  -8  -9    0.25    0.70
   2  -8  -9    0.41    0.48
   2  -8  -8   34.09    2.35
   2  -8  -8   38.46    2.09
   2  -8  -8   39.02    2.25
   2  -8  -8   41.50    2.21
   2  -8  -7    9.88    1.34
   2  -8  -7    6.57    0.99
   2  -8  -7    8.69    1.05
   2  -8  -7    8.13    1.06
   2  -8  -6    1.42    0.71
   2  -8  -6    1.17    1.01
   2  -8  -6    0.77    0.66
   2  -8  -6    0.21    0.71
   2  -8  -5    6.73    0.98
   2  -8  -5    6.53    1.29
   2  -8  -5    5.89    1.06
   2  -8  -5    5.84    0.94
   2  -8  -5    6.20    0.97
   2  -8  -4   70.65    4.02
   2  -8  -4   77.26    3.90
   2  -8  -4   81.51    3.85
   2  -8  -4   78.68    3.81
   2  -8  -3   22.06    1.73
   2  -8  -3   18.81    1.83
   2  -8  -3   19.88    2.19
   2  -8  -3   22.47    1.63
   2  -8  -3   22.52    1.42
   2  -8  -3   23.42    1.66
   2  -8  -2   74.89    4.75
   2  -8  -2   77.57    4.24
   2  -8  -2   82.96    4.11
   2  -8  -2   81.61    6.25
   2  -8  -2   78.18    3.78
   2  -8  -2   76.57    3.74
   2  -8  -2   82.87    3.61
   2  -8  -1   64.16    3.77
   2  -8  -1   68.51    4.36
   2  -8  -1   73.01    3.33
   2  -8  -1   66.92    3.14
   2  -8  -1   66.25    3.24
   2  -8   0    4.45    1.21
   2  -8   0    4.77    0.74
   2  -8   0    4.12    0.65
   2  -8   0    5.57    0.72
   2  -8   1   15.83    1.73
   2  -8   1   13.68    1.08
   2  -8   1   18.85    2.14
   2  -8   1   12.45    1.14
   2  -8   1   16.14    1.14
   2  -8   1   15.17    1.12
   2  -8   2  696.50   25.36
   2  -8   2  690.33   26.00
   2  -8   2  633.99   24.10
   2  -8   2  604.95   24.20
   2  -8   2  606.49   24.53
   2  -8   2  676.37   24.18
   2  -8   3  414.84   16.04
   2  -8   3  423.74   15.53
   2  -8   3  441.33   16.49
   2  -8   3  388.96   15.16
   2  -8   3  376.38   15.33
   2  -8   3  374.79   15.59
   2  -8   3  409.03   15.22
   2  -8   4   62.67    3.63
   2  -8   4   66.78    3.97
   2  -8   4   75.32    3.36
   2  -8   4   69.39    4.34
   2  -8   4   68.67    3.06
   2  -8   4   60.12    3.28
   2  -8   4   61.42    3.11
   2  -8   5    1.44    0.76
   2  -8   5    3.75    1.08
   2  -8   5    2.48    1.02
   2  -8   5    1.64    0.49
   2  -8   5    3.10    0.71
   2  -8   6   21.33    2.19
   2  -8   6   22.48    3.04
   2  -8   6   19.84    2.07
   2  -8   6   16.31    1.69
   2  -8   6   16.03    1.43
   2  -8   6   19.34    1.25
   2  -8   6   20.04    1.48
   2  -8   7   17.57    2.78
   2  -8   7   17.87    2.18
   2  -8   7   14.95    1.61
   2  -8   7   14.69    1.64
   2  -8   7   14.87    1.79
   2  -8   7   14.96    1.45
   2  -8   7   14.85    1.10
   2  -8   7   14.99    1.32
   2  -8   8   68.83    4.58
   2  -8   8   61.97    3.57
   2  -8   8   68.61    4.10
   2  -8   8   68.27    3.82
   2  -8   8   72.54    3.09
   2  -8   8   65.50    3.39
   2  -8   9    2.51    1.07
   2  -8   9    2.06    0.94
   2  -8   9    0.14    1.05
  -2   8  -9    2.31    0.78
   2  -8   9    1.04    0.75
   2  -8  10   11.44    1.50
   2  -8  10    8.84    1.43
   2  -8  10   11.66    1.58
  -2   8 -10    8.88    1.19
   2  -8  10   10.25    1.15
   2  -8  11   10.82    1.51
   2  -8  11   13.28    1.49
   2  -8  11   15.43    1.72
  -2   8 -11   13.31    1.46
   2  -8  11   11.86    1.21
   2  -8  12    3.95    1.07
   2  -8  12    3.51    0.90
   2  -8  12    3.88    1.15
  -2   8 -12    2.70    0.87
   2  -8  12    3.49    0.77
   2  -8  13   10.51    1.22
   2  -8  13   10.04    1.29
  -2   8 -13    8.91    1.13
  -2   8 -14    8.84    0.97
  -2   8 -15    3.18    0.50
  -2   7  11    2.95    0.48
   2  -7 -10    4.35    0.88
   2  -7 -10    3.98    0.55
   2  -7 -10    3.31    0.64
   2  -7  -9    5.39    0.78
   2  -7  -9    5.58    1.11
   2  -7  -9    6.97    0.94
   2  -7  -8  200.80    8.90
   2  -7  -8  203.38    8.49
   2  -7  -8  219.74    8.60
   2  -7  -8  211.32    8.69
   2  -7  -7   75.66    4.06
   2  -7  -7   74.69    3.80
   2  -7  -7   79.33    3.78
   2  -7  -7   74.14    3.84
   2  -7  -7   81.91    3.82
   2  -7  -6  247.68   10.34
   2  -7  -6  241.15   10.05
   2  -7  -6  251.47   10.03
   2  -7  -6  246.22   10.00
   2  -7  -6  241.47   10.04
   2  -7  -5  431.51   17.19
   2  -7  -5  435.42   17.44
   2  -7  -5  435.32   17.13
   2  -7  -5  434.92   17.15
   2  -7  -5  465.56   17.16
   2  -7  -4   55.25    2.96
   2  -7  -4   56.29    3.14
   2  -7  -4   57.42    2.90
   2  -7  -3  494.69   19.48
   2  -7  -3  516.37   19.24
   2  -7  -3  500.30   19.39
   2  -7  -3  493.70   20.19
   2  -7  -3  520.14   22.00
   2  -7  -3  507.59   19.12
   2  -7  -3  493.75   18.84
   2  -7  -3  480.36   19.07
   2  -7  -2   96.89    4.46
   2  -7  -2   95.96    4.79
   2  -7  -2  101.07    4.64
   2  -7  -2  101.66    4.39
   2  -7  -2   98.28    4.21
   2  -7  -2   98.47    4.34
   2  -7  -1  107.75    4.87
   2  -7  -1  107.62    5.75
   2  -7  -1  103.38    4.56
   2  -7  -1  103.63    4.47
   2  -7  -1  112.28    4.59
   2  -7   0    6.12    1.28
   2  -7   0    8.15    0.78
   2  -7   0    8.82    0.77
   2  -7   0    6.29    0.70
   2  -7   1    4.85    1.18
   2  -7   1    3.59    0.52
   2  -7   1    2.81    1.00
   2  -7   1    3.57    0.54
   2  -7   1    3.07    0.81
   2  -7   2   99.38    5.11
   2  -7   2   96.05    4.18
   2  -7   3   11.53    1.52
   2  -7   3   12.78    0.93
   2  -7   4   79.96    4.36
   2  -7   4   74.94    4.38
   2  -7   4   72.43    3.24
   2  -7   5    5.16    0.80
   2  -7   5    3.50    1.15
   2  -7   5    3.07    1.04
   2  -7   5    4.04    0.55
   2  -7   5    3.46    0.66
   2  -7   6  141.01    6.21
   2  -7   6  139.25    7.12
  -2   7  -6  135.94    8.63
   2  -7   6  133.49    5.85
   2  -7   6  143.66    5.66
   2  -7   7  105.18    5.20
   2  -7   7  111.44    6.48
   2  -7   7   94.71    4.32
  -2   7  -7   96.87    7.33
   2  -7   7   97.91    4.11
   2  -7   7   96.28    4.42
   2  -7   8  226.67    9.60
   2  -7   8  208.13    9.22
   2  -7   8  235.55    9.40
  -2   7  -8  217.68    9.19
   2  -7   8  209.30    8.85
   2  -7   8  227.79    9.01
   2  -7   9    1.95    0.92
   2  -7   9    4.72    1.24
   2  -7   9    2.95    1.07
  -2   7  -9    3.94    0.95
   2  -7   9    1.51    0.66
   2  -7   9    3.09    0.85
   2  -7  10   19.85    1.80
   2  -7  10   15.75    1.73
   2  -7  10   20.09    1.89
  -2   7 -10   18.11    1.75
   2  -7  10   16.32    1.38
   2  -7  10   17.73    1.50
   2  -7  11    0.27    0.90
   2  -7  11   -0.29    1.03
   2  -7  11    1.11    0.86
  -2   7 -11    0.70    0.83
   2  -7  11   -0.10    0.67
   2  -7  12   -0.36    0.87
  -2   7 -12    0.14    0.84
   2  -7  12   -0.44    0.68
   2  -7  13    0.74    0.89
   2  -7  13    0.10    0.74
  -2   7 -13   -0.59    0.83
   2  -7  13   -0.07    0.54
  -2   7 -14    2.45    0.70
  -2   7 -14    1.86    0.72
  -2   7 -15   14.30    0.97
  -2   7 -15   13.32    1.04
  -2   6  12    1.58    0.44
   2  -6 -11    8.50    1.02
   2  -6 -11    7.34    0.80
   2  -6 -10   -0.20    0.80
   2  -6 -10    0.30    0.44
   2  -6 -10    0.41    0.55
   2  -6  -9   21.89    1.92
   2  -6  -9   21.44    1.56
   2  -6  -8   71.47    3.71
   2  -6  -8   72.43    4.00
   2  -6  -8   82.46    3.88
   2  -6  -8   75.66    3.63
   2  -6  -8   78.27    3.85
   2  -6  -8   78.19    3.71
   2  -6  -7   49.50    2.86
   2  -6  -7   50.89    3.11
   2  -6  -7   53.14    2.91
   2  -6  -7   54.58    2.85
   2  -6  -7   56.25    2.97
   2  -6  -7   57.52    2.89
   2  -6  -6  334.91   13.55
   2  -6  -6  346.58   13.35
   2  -6  -6  324.15   13.22
   2  -6  -6  342.98   13.26
  -2   6   6  332.63   15.69
   2  -6  -5  465.31   18.23
   2  -6  -5  467.73   18.43
   2  -6  -5  482.56   18.18
   2  -6  -4  176.73    7.13
   2  -6  -4  174.20    7.78
   2  -6  -4  170.38    7.26
   2  -6  -4  165.58    7.00
   2  -6  -4  161.55    8.86
   2  -6  -3  235.15    9.24
   2  -6  -3  237.11    9.39
   2  -6  -3  225.18   10.10
   2  -6  -3  223.72    9.13
  -2   6   2  188.14    8.65
   2  -6  -2  184.18    8.46
   2  -6  -2  187.26    7.47
   2  -6  -1   44.51    2.95
   2  -6   0  481.65   18.83
   2  -6   0  464.76   18.94
  -2   6   0  470.90   18.34
   2  -6   1   64.29    3.57
   2  -6   1   58.23    3.57
   2  -6   2   -0.14    0.81
   2  -6   3  649.75   25.02
   2  -6   3  628.29   25.02
   2  -6   4    1.47    0.92
   2  -6   4    1.35    0.69
  -2   6  -4   -0.28    1.14
   2  -6   5   26.43    2.11
  -2   6  -5   21.68    2.88
  -2   6  -6   22.73    1.79
   2  -6   6   20.95    1.86
  -2   6  -6   14.87    2.59
   2  -6   6   17.64    1.30
   2  -6   7  613.76   22.01
   2  -6   7  555.50   21.58
  -2   6  -7  572.27   22.34
   2  -6   7  597.46   23.23
  -2   6  -7  565.75   21.55
   2  -6   7  529.51   21.23
  -2   6  -7  516.33   24.76
   2  -6   7  554.79   21.31
   2  -6   8   81.40    4.17
   2  -6   8   93.10    4.27
  -2   6  -8   81.94    4.18
   2  -6   8   82.62    3.89
  -2   6  -8   86.37    4.99
   2  -6   9    3.42    1.00
   2  -6   9    1.60    0.95
   2  -6   9    2.16    1.01
   2  -6   9    2.49    0.74
  -2   6  -9    1.31    0.86
  -2   6  -9    2.01    0.97
   2  -6  10   10.83    1.47
   2  -6  10   10.26    1.29
   2  -6  10    9.17    1.12
  -2   6 -10    7.86    1.27
   2  -6  11    5.42    1.27
   2  -6  11    5.96    1.17
  -2   6 -11    5.02    1.23
   2  -6  11    4.78    0.94
   2  -6  12    0.23    0.78
   2  -6  12   -0.29    1.12
   2  -6  12   -0.09    0.62
  -2   6 -12   -0.29    0.94
   2  -6  12    1.77    0.77
   2  -6  13    0.38    0.93
   2  -6  13    0.08    0.68
  -2   6 -13    0.13    0.85
   2  -6  13    0.31    0.59
  -2   6 -14    6.95    0.89
  -2   6 -14    6.28    1.03
  -2   6 -15    3.04    0.58
  -2   6 -15    3.12    0.64
  -2   5  13    0.34    0.40
   2  -5 -12    5.38    0.82
   2  -5 -12    5.93    0.63
   2  -5 -11    3.49    0.92
   2  -5 -11    2.90    0.68
   2  -5 -10   91.56    4.69
   2  -5 -10  101.53    4.76
   2  -5 -10   98.82    4.53
   2  -5 -10  100.01    4.31
   2  -5  -9   55.00    2.92
   2  -5  -9   54.56    3.26
   2  -5  -9   62.62    3.31
   2  -5  -9   56.63    3.06
   2  -5  -9   58.74    2.91
   2  -5  -8    3.71    0.77
   2  -5  -8    2.37    0.75
   2  -5  -8    2.46    1.06
  -2   5   8    3.06    1.79
   2  -5  -8    3.21    0.69
   2  -5  -8    2.67    0.91
   2  -5  -7   58.02    3.20
   2  -5  -7   52.75    2.93
  -2   5   7   61.61    5.06
   2  -5  -7   55.48    3.06
   2  -5  -7   58.65    2.89
   2  -5  -7   57.84    2.90
   2  -5  -6  174.00    7.39
   2  -5  -6  181.04    7.62
   2  -5  -6  181.44    7.48
   2  -5  -6  179.48    7.34
  -2   5   6  176.47    9.79
   2  -5  -5   17.36    1.29
   2  -5  -5   15.23    1.35
   2  -5  -5   16.02    2.12
   2  -5  -5   15.02    1.14
   2  -5  -5   12.91    1.18
  -2   5   4   45.50    3.24
   2  -5  -4   43.31    2.78
   2  -5  -4   45.92    2.28
  -2   5   3  362.81   15.46
   2  -5  -3  374.42   14.99
   2  -5  -2  101.31    5.02
   2  -5  -1  800.26   30.10
   2  -5  -1  765.64   30.02
   2  -5   0 1489.30   54.42
  -2   5   0 1420.52   54.22
   2  -5   0 1444.90   54.42
   2  -5   1  922.10   35.95
   2  -5   1  972.70   36.03
   2  -5   2  650.10   25.17
   2  -5   3   -0.41    0.79
  -2   5  -3    0.47    0.34
   2  -5   3   -0.12    0.61
  -2   5  -3    0.66    1.01
  -2   5  -4   77.26    3.78
  -2   5  -4   83.14    5.25
   2  -5   4   82.78    4.14
  -2   5  -5    6.66    0.98
   2  -5   5    6.21    0.98
  -2   5  -5    6.89    1.89
  -2   5  -6  480.90   22.07
   2  -5   6  512.39   19.76
  -2   5  -6  503.50   20.14
   2  -5   7  433.41   15.59
  -2   5  -7  378.45   15.50
   2  -5   7  372.21   15.16
  -2   5  -7  386.05   18.64
  -2   5  -7  423.19   16.64
   2  -5   8  125.84    5.79
  -2   5  -8  143.02    5.92
  -2   5  -8  124.36    6.11
  -2   5  -8  130.52    7.19
   2  -5   9    9.14    1.30
   2  -5   9    8.62    1.27
  -2   5  -9    8.12    1.07
  -2   5  -9    6.99    1.23
   2  -5   9   11.28    1.16
  -2   5  -9    7.12    1.56
   2  -5  10    9.56    1.40
   2  -5  10    8.54    1.26
  -2   5 -10    6.02    0.99
   2  -5  10    7.71    1.11
  -2   5 -10    8.67    1.40
  -2   5 -10    4.50    1.47
   2  -5  11   24.45    1.89
   2  -5  11   20.91    1.95
  -2   5 -11   18.38    1.92
   2  -5  11   18.85    1.63
  -2   5 -11   18.63    1.67
  -2   5 -11   18.44    2.57
   2  -5  12   10.81    1.26
   2  -5  12   11.49    1.63
   2  -5  12    9.60    1.17
  -2   5 -12   11.22    1.29
  -2   5 -12   11.94    1.58
  -2   5 -13    0.10    0.71
   2  -5  13   -0.62    0.92
  -2   5 -13    0.41    0.89
  -2   5 -13    0.10    0.65
   2  -5  13    0.24    0.60
  -2   5 -14   28.45    1.78
  -2   5 -14   26.92    1.96
  -2   5 -15   22.07    1.30
  -2   5 -15   21.90    1.47
   2  -4 -13    1.35    0.52
   2  -4 -12    1.11    0.78
   2  -4 -12   -0.10    0.67
   2  -4 -12   -0.38    0.47
   2  -4 -11    0.74    0.76
   2  -4 -11   -0.24    0.83
   2  -4 -11   -0.34    0.56
   2  -4 -10  202.39    8.46
   2  -4 -10  180.75    7.93
   2  -4 -10  208.78    8.62
   2  -4  -9   30.59    2.22
   2  -4  -9   28.07    1.85
   2  -4  -9   32.80    2.29
   2  -4  -9   29.31    1.82
   2  -4  -8   70.08    3.37
   2  -4  -8   71.76    3.66
  -2   4   8   75.74    5.90
   2  -4  -8   63.81    3.23
   2  -4  -8   74.28    3.76
   2  -4  -8   72.63    3.35
   2  -4  -7   62.88    3.36
   2  -4  -7   64.58    3.18
   2  -4  -7   69.91    3.46
   2  -4  -7   65.06    3.11
   2  -4  -6    5.23    0.89
   2  -4  -6    5.00    0.74
   2  -4  -6    5.03    0.87
   2  -4  -6    4.57    0.68
  -2   4   6    5.02    1.38
   2  -4  -5    0.77    0.41
   2  -4  -5    0.49    0.46
  -2   4   5    0.20    1.05
   2  -4  -4   31.21    2.08
  -2   4   4   34.14    2.86
   2  -4  -3   75.22    3.85
  -2   4   3   82.07    4.64
   2  -4  -2  341.10   13.63
  -2   4   1    9.08    1.00
   2  -4  -1    8.61    1.08
   2  -4  -1   10.57    1.24
  -2   4   0   66.88    3.50
   2  -4   0   63.52    3.40
   2  -4   0   70.35    3.51
   2  -4   1  438.61   17.22
   2  -4   2   45.15    2.54
  -2   4  -2   43.63    2.15
   2  -4   2   40.50    2.60
  -2   4  -3  506.62   20.82
   2  -4   3  510.79   19.72
  -2   4  -3  509.27   19.48
  -2   4  -4  599.50   24.22
   2  -4   4  585.30   22.63
  -2   4  -4  589.33   22.71
  -2   4  -5  606.15   26.75
   2  -4   5  667.17   24.91
   2  -4   6 2326.34   86.14
  -2   4  -7   63.46    3.46
  -2   4  -7   71.23    3.33
   2  -4   7   67.19    3.22
   2  -4   8   64.60    3.28
  -2   4  -8   63.86    3.22
   2  -4   8   61.14    3.05
  -2   4  -8   52.35    3.30
  -2   4  -8   59.31    5.67
   2  -4   9   15.37    1.50
   2  -4   9   17.78    1.64
  -2   4  -9   12.56    1.55
   2  -4   9   15.78    1.39
  -2   4  -9   11.47    1.29
  -2   4  -9   10.58    1.97
   2  -4  10  113.88    4.89
   2  -4  10  102.31    5.01
  -2   4 -10   93.65    5.06
  -2   4 -10   91.70    4.79
   2  -4  10  100.14    4.71
  -2   4 -10   81.45    6.17
   2  -4  11   87.35    4.51
  -2   4 -11   82.12    4.34
  -2   4 -11   77.40    4.57
   2  -4  11   93.14    4.29
  -2   4 -11   70.33    5.71
  -2   4 -12    3.74    1.03
   2  -4  12    6.08    1.28
   2  -4  12    4.44    0.96
  -2   4 -12    5.99    1.30
  -2   4 -12    4.43    1.07
  -2   4 -13    1.53    0.77
   2  -4  13    0.23    0.83
   2  -4  13    1.81    0.78
  -2   4 -13    1.23    0.97
  -2   4 -13    1.08    0.75
  -2   4 -14    2.21    0.76
  -2   4 -14    1.88    0.65
  -2   4 -14    1.16    0.81
   2  -4  14    2.13    0.54
  -2   4 -15   18.32    1.14
   2  -3 -14    0.63    0.39
  -2   3  14    0.72    0.49
   2  -3 -14    1.08    0.51
   2  -3 -13    2.40    0.71
   2  -3 -13    3.09    0.80
   2  -3 -12    2.93    0.91
   2  -3 -12    2.45    0.64
   2  -3 -11    0.22    0.85
  -2   3  11    0.37    0.87
   2  -3 -11    0.27    0.82
   2  -3 -10   59.22    3.38
  -2   3  10   71.58    5.76
   2  -3 -10   63.34    3.61
   2  -3 -10   64.74    3.37
   2  -3  -9  101.63    4.65
   2  -3  -9  106.18    5.01
  -2   3   9  116.03    7.73
   2  -3  -9  110.12    5.26
   2  -3  -9  110.13    4.64
   2  -3  -8  107.25    4.91
   2  -3  -8   96.80    4.59
   2  -3  -8  113.95    5.13
  -2   3   8  123.56    6.54
  -2   3   8  128.34    7.71
   2  -3  -7   44.09    2.34
   2  -3  -7   37.68    2.08
   2  -3  -7   40.10    2.38
   2  -3  -7   39.17    2.03
  -2   3   7   43.88    3.48
  -2   3   7   41.02    4.13
   2  -3  -6  125.64    5.42
  -2   3   6  126.30    6.74
   2  -3  -5   33.65    1.94
  -2   3   5   34.13    2.96
   2  -3  -4  181.14    7.56
  -2   3   4  186.69    8.69
   2  -3  -3   24.80    1.64
  -2   3   3   26.12    2.29
   2  -3  -2 3273.28  120.68
   2  -3  -1 6492.46  241.69
  -2   3   1 6678.79  241.79
  -2   3  -1  848.49   30.98
   2  -3   1  798.73   31.38
   2  -3   2  181.02    7.57
  -2   3  -2  187.38    7.48
   2  -3   3  182.08    7.27
  -2   3  -3  174.65    8.37
  -2   3  -3  168.88    7.33
   2  -3   4  142.35    6.07
  -2   3  -4  149.26    7.53
   2  -3   5   21.55    1.45
  -2   3  -6  803.04   35.62
   2  -3   6  900.45   33.04
  -2   3  -7  501.68   19.21
   2  -3   7  508.11   19.09
  -2   3  -7  484.05   19.40
  -2   3  -7  495.72   22.27
   2  -3   8   34.44    2.06
  -2   3  -8   27.35    2.00
   2  -3   8   32.40    1.97
  -2   3  -8   29.27    2.24
   2  -3   9    4.99    1.08
  -2   3  -9    3.73    0.92
   2  -3   9    5.19    0.98
  -2   3  -9    5.91    1.24
   2  -3  10   92.68    4.48
  -2   3 -10   87.38    4.69
   2  -3  10   88.15    4.22
  -2   3 -10   71.49    4.21
  -2   3 -10   73.93    5.83
   2  -3  11   41.56    2.81
  -2   3 -11   46.16    3.05
  -2   3 -11   40.57    2.74
   2  -3  11   40.00    2.56
   2  -3  12   32.93    2.35
  -2   3 -12   27.74    2.08
  -2   3 -12   28.79    2.25
   2  -3  12   31.65    2.13
  -2   3 -13    1.60    0.85
  -2   3 -13    1.25    0.74
   2  -3  13    1.65    0.76
  -2   3 -14    4.55    0.82
  -2   3 -14    5.55    0.98
  -2   3 -14    5.54    0.84
   2  -3  14    7.31    0.84
  -2   3 -15    4.03    0.52
  -2   2  15    0.62    0.37
   2  -2 -15    0.57    0.39
   2  -2 -14   -0.17    0.49
   2  -2 -14   -0.09    0.63
   2  -2 -13    6.61    0.93
   2  -2 -13    5.78    1.11
   2  -2 -13    3.98    0.63
   2  -2 -12    1.62    0.81
   2  -2 -12    0.96    0.94
   2  -2 -11   15.30    1.57
   2  -2 -11   14.77    1.71
   2  -2 -11   19.42    1.70
  -2   2  11   18.30    3.17
   2  -2 -10  221.99    9.54
   2  -2 -10  237.06    9.94
  -2   2  10  253.76   12.93
   2  -2  -9  364.29   15.06
   2  -2  -9  394.12   15.41
  -2   2   9  407.31   17.32
  -2   2   9  421.11   18.64
   2  -2  -8   34.22    2.15
   2  -2  -8   39.71    2.41
  -2   2   8   40.51    3.53
  -2   2   8   44.57    4.35
   2  -2  -7  237.30   10.75
   2  -2  -7  245.45    9.85
  -2   2   7  237.58   12.00
  -2   2   7  247.25   11.42
  -2   2   6  185.75    9.03
   2  -2  -5    2.07    0.46
  -2   2   5    1.85    1.19
   2  -2  -4  248.47    9.95
  -2   2   4  264.99   11.22
   2  -2  -3  397.18   15.38
  -2   2   3  411.23   16.41
   2  -2  -2  948.00   35.59
  -2   2   1 2638.39   93.07
   2  -2  -1 2417.99   92.87
  -2   2  -1  888.58   33.17
   2  -2   2   62.43    2.91
  -2   2  -2   63.22    3.05
   2  -2   3  588.40   22.19
   2  -2   4 1257.87   46.67
   2  -2   5  898.55   33.29
  -2   2  -5  825.51   35.42
   2  -2   5  936.08   34.85
  -2   2  -6  174.50    9.41
  -2   2  -6  169.95    7.33
   2  -2   6  190.41    8.82
  -2   2  -7  114.00    5.45
  -2   2  -7  108.06    5.23
   2  -2   7  125.77    5.20
   2  -2   8    2.33    0.78
  -2   2  -8    2.22    0.85
   2  -2   9   29.53    2.16
   2  -2   9   30.03    1.99
  -2   2  -9   24.22    2.04
   2  -2  10    0.78    1.02
  -2   2 -10    0.99    0.96
   2  -2  10    0.79    0.89
  -2   2 -10    0.39    1.48
  -2   2 -11  147.11    6.45
   2  -2  11  153.39    6.67
  -2   2 -11  140.19    6.84
   2  -2  11  146.97    6.49
  -2   2 -11  134.62    6.65
  -2   2 -12   12.21    1.39
   2  -2  12    8.60    1.27
   2  -2  12   13.61    1.36
  -2   2 -12    9.98    1.45
  -2   2 -12   10.52    1.42
  -2   2 -13   80.95    3.88
  -2   2 -13   76.31    4.11
  -2   2 -13   76.95    4.02
   2  -2  13   83.97    3.89
  -2   2 -14    5.97    0.83
  -2   2 -14    6.95    0.94
  -2   2 -14    7.37    0.90
   2  -2  14    7.09    0.84
  -2   1  15    0.22    0.46
   2  -1 -14    0.27    0.58
   2  -1 -13    9.12    1.17
   2  -1 -12    0.61    0.78
   2  -1 -12    1.07    0.82
  -2   1  12    0.38    0.84
  -2   1  12   -0.45    1.53
  -2   1  11  729.17   25.74
  -2   1  11  709.52   29.16
   2  -1 -10  106.65    5.19
  -2   1  10  117.47    7.93
   2  -1  -9  471.95   18.68
   2  -1  -9  482.20   20.73
  -2   1   9  517.69   21.32
  -2   1   9  531.48   22.19
   2  -1  -8   92.16    5.40
   2  -1  -8   72.46    3.81
  -2   1   8   79.94    5.84
  -2   1   8   86.80    5.49
  -2   1   7  235.99   11.75
  -2   1   7  248.62   11.42
  -2   1   6   54.69    2.33
  -2   1   6   58.78    3.99
   2  -1  -5  261.39   10.09
  -2   1   5  262.63   11.67
  -2   1   4  499.37   20.18
  -2   1   3  654.40   25.54
   2  -1  -2 7600.03  278.79
  -2   1   1  627.70   24.14
  -2   1   1  646.58   23.88
   2  -1  -1  626.76   23.87
  -2   1   0 3811.45  141.50
  -2   1   0 3857.81  141.13
  -2   1  -1 1862.51   68.89
  -2   1  -2 1590.46   59.14
   2  -1   3  526.67   20.56
   2  -1   4  183.78    7.21
   2  -1   4  188.81    8.31
   2  -1   5    8.62    1.47
  -2   1  -6   60.96    3.13
   2  -1   6   71.46    4.45
  -2   1  -7    7.87    1.17
  -2   1  -7    6.90    1.01
   2  -1   8  158.45    6.68
  -2   1  -8  150.69    6.87
  -2   1  -8  135.03    6.65
  -2   1  -9  156.44    6.75
   2  -1   9  158.44    6.83
  -2   1  -9  150.10    7.08
  -2   1  -9  140.78    6.90
  -2   1 -10   43.81    2.76
   2  -1  10   42.75    2.78
  -2   1 -10   39.17    2.85
  -2   1 -10   46.96    3.07
  -2   1 -10   46.64    4.44
   2  -1  11   12.41    1.47
  -2   1 -11   16.63    1.61
  -2   1 -11   14.84    1.69
  -2   1 -11   16.42    1.77
  -2   1 -12   45.74    2.70
  -2   1 -12   47.71    2.95
  -2   1 -12   39.90    2.76
  -2   1 -13    0.93    0.69
  -2   1 -13    2.10    0.80
   2  -1  13    1.43    0.69
  -2   1 -13    1.38    0.72
  -2   1 -14   -0.22    0.52
   2  -1  14    0.17    0.46
   2   0 -16   -0.37    0.41
   2   0 -15    0.98    0.45
  -2   0  15    0.94    0.54
   2   0 -15    2.06    0.71
   2   0 -14    0.68    0.63
   2   0 -14    0.33    0.79
   2   0 -14   -0.36    0.81
   2   0 -13   38.75    2.41
   2   0 -13   45.62    2.86
   2   0 -13   43.88    2.86
   2   0 -12    3.19    0.85
  -2   0  12    4.08    1.08
   2   0 -12    4.36    1.14
  -2   0  12    4.16    2.12
   2   0 -11  124.48    5.83
   2   0 -11  130.42    6.26
  -2   0  11  143.82    6.40
  -2   0  11  150.83    9.11
   2   0 -10   39.35    2.39
  -2   0  10   51.91    3.00
   2   0 -10   42.18    2.78
   2   0 -10   37.35    4.06
  -2   0  10   47.90    4.43
  -2   0  10   50.93    4.84
   2   0  -9  104.18    4.74
   2   0  -9  104.17    6.81
   2   0  -9  113.10    5.12
  -2   0   9  118.22    7.47
  -2   0   9  115.22    6.89
   2   0  -8  235.53    9.72
  -2   0   8  253.19   12.06
  -2   0   8  239.01   11.53
  -2   0   7  406.78   18.25
  -2   0   7  441.31   18.15
  -2   0   6  794.38   29.59
  -2   0   6  795.11   29.52
  -2   0   6  853.77   31.69
  -2   0   5   23.68    1.30
  -2   0   5   23.72    2.37
  -2   0   4    0.32    0.34
  -2   0   4    0.49    1.11
  -2   0   3 2669.19   99.18
  -2   0   0 1226.13   45.55
  -2   0  -1 1078.42   40.29
  -2   0  -2  828.57   31.11
   2   0   2  853.11   31.60
  -2   0  -3  691.13   26.21
   2   0   3  744.63   27.11
  -2   0  -4    4.77    0.42
   2   0   4    4.52    1.04
   2   0   5   96.50    5.31
  -2   0  -6  210.83    8.78
  -2   0  -6  202.87    8.68
  -2   0  -7    1.25    0.76
  -2   0  -7    0.75    0.71
   2   0   7    0.28    1.23
   2   0   8    4.25    0.94
  -2   0  -8    4.62    1.11
  -2   0  -8    2.91    0.98
   2   0   8    2.66    1.64
  -2   0  -9    0.57    0.89
   2   0   9    1.67    0.86
  -2   0  -9    0.73    0.99
  -2   0  -9    0.57    0.98
   2   0   9   -0.11    0.81
  -2   0 -10   37.48    2.49
   2   0  10   34.55    2.34
  -2   0 -10   36.15    2.64
  -2   0 -10   33.93    2.62
   2   0  10   37.36    2.44
  -2   0 -11   15.14    1.57
  -2   0 -11   15.48    1.69
  -2   0 -11   16.09    1.74
   2   0  11   14.53    1.54
  -2   0 -12    8.39    1.17
   2   0  12    7.48    1.12
  -2   0 -12    7.19    1.23
  -2   0 -12    6.61    1.14
  -2   0 -13    1.35    0.71
  -2   0 -13    2.17    0.72
  -2   0 -14   -0.26    0.39
   2   1 -16   23.07    1.48
   2   1 -15    4.24    0.67
  -2  -1  15    6.07    0.81
   2   1 -15    6.84    1.04
   2   1 -15    6.20    1.01
   2   1 -14    1.27    0.70
   2   1 -14    1.32    0.97
   2   1 -14    2.04    0.98
   2   1 -13   65.65    3.48
   2   1 -13   73.37    4.01
  -2  -1  13   76.41    3.94
   2   1 -12   44.23    2.63
   2   1 -12   45.22    3.03
  -2  -1  12   50.61    3.13
  -2  -1  12   51.26    4.96
   2   1 -11  242.37   10.59
   2   1 -11  276.80   11.14
   2   1 -11  261.10   13.86
  -2  -1  11  288.09   11.30
  -2  -1  11  283.32   14.14
   2   1 -10  160.64    7.18
   2   1 -10  176.42    7.67
   2   1 -10  191.73   10.42
  -2  -1  10  185.70    7.82
  -2  -1  10  179.99    9.84
  -2  -1  10  195.30   10.36
   2   1  -9   99.38    6.87
  -2  -1   9  111.28    5.10
   2   1  -9  100.96    4.87
  -2  -1   9  105.19    6.92
  -2  -1   9  113.14    6.83
  -2  -1   8   15.80    1.48
   2   1  -8   15.09    1.29
  -2  -1   8   18.98    2.59
  -2  -1   7  278.46   12.58
  -2  -1   6    6.66    0.60
  -2  -1   6    7.69    1.68
  -2  -1   5  267.63   10.35
  -2  -1   5  270.80   10.28
  -2  -1   5  250.59   11.60
  -2  -1   4  383.99   14.65
  -2  -1   3   57.11    2.63
  -2  -1   1  506.75   19.10
  -2  -1   0    6.48    0.66
  -2  -1   0    4.46    0.85
  -2  -1  -1  176.21    7.05
  -2  -1  -1  179.53    7.58
  -2  -1  -2 2256.45   82.71
   2   1   2 2247.79   83.19
  -2  -1  -2 2235.59   82.76
   2   1   3  255.03    9.92
  -2  -1  -3  228.26    9.00
   2   1   4 3778.70  125.29
  -2  -1  -4 3236.61  124.03
  -2  -1  -5   94.80    4.36
   2   1   5  103.85    5.47
  -2  -1  -6  403.61   15.68
  -2  -1  -6  408.60   15.90
  -2  -1  -6  385.05   15.84
  -2  -1  -7   38.95    2.17
  -2  -1  -7   44.92    2.69
  -2  -1  -8   95.59    4.35
  -2  -1  -8  108.06    5.10
  -2  -1  -8  101.16    6.73
  -2  -1  -9  124.74    5.83
  -2  -1  -9  129.24    6.05
  -2  -1  -9  117.35    7.80
  -2  -1 -10    1.69    1.01
  -2  -1 -10    2.37    0.94
   2   1  10    1.75    0.86
  -2  -1 -11    0.22    0.89
  -2  -1 -11   -0.12    0.52
   2   1  11   -0.11    0.80
  -2  -1 -11    0.98    0.83
  -2  -1 -12    0.63    0.78
   2   1  12    0.17    0.63
  -2  -1 -13    9.89    0.99
   2   1  13   10.66    0.95
   2   2 -16    8.72    0.98
   2   2 -16   11.53    1.04
   2   2 -15   -0.30    0.51
   2   2 -15    0.74    0.73
   2   2 -15    0.58    0.77
   2   2 -14   60.15    3.16
   2   2 -14   71.18    3.86
   2   2 -14   64.72    3.63
  -2  -2  14   65.71    3.26
   2   2 -13    0.73    0.68
  -2  -2  13   -0.88    1.65
   2   2 -13    1.12    0.94
   2   2 -12    2.37    0.80
   2   2 -12    1.24    0.88
  -2  -2  12    2.18    1.19
   2   2 -12    2.04    1.86
   2   2 -11   52.81    2.81
   2   2 -11   54.87    3.18
  -2  -2  11   52.67    3.30
   2   2 -11   58.33    5.59
   2   2 -10   22.15    3.30
   2   2 -10   18.02    1.56
  -2  -2  10   14.42    1.69
  -2  -2  10   19.68    2.93
  -2  -2   9    4.98    0.92
  -2  -2   9    6.38    1.98
  -2  -2   9    6.09    1.16
   2   2  -9    7.32    1.04
  -2  -2   8  908.19   35.30
  -2  -2   8  852.26   35.05
  -2  -2   7  608.72   24.46
  -2  -2   7  603.19   24.36
  -2  -2   7  591.54   23.24
  -2  -2   6 8064.54  300.47
  -2  -2   6 8208.13  300.34
  -2  -2   6 8141.93  298.94
  -2  -2   6 8195.04  299.85
  -2  -2   5 6270.28  245.16
  -2  -2   5 6818.99  244.26
  -2  -2   4  511.34   20.50
  -2  -2   4  520.39   19.60
  -2  -2   3   38.75    2.08
  -2  -2   3   39.89    2.02
  -2  -2   3   39.83    2.65
  -2  -2   2   20.41    1.35
   2   2  -2   21.34    0.92
  -2  -2   2   21.45    1.42
  -2  -2   2   19.38    1.59
  -2  -2   2   21.59    1.32
  -2  -2   1   36.09    1.93
  -2  -2   1   35.76    1.95
  -2  -2   1   33.67    1.83
  -2  -2   0 2563.52   94.20
  -2  -2   0 2541.62   93.98
  -2  -2  -1  197.79    8.04
  -2  -2  -1  211.44    8.49
  -2  -2  -1  205.46    8.53
  -2  -2  -2  670.81   25.92
  -2  -2  -2  713.16   26.67
   2   2   2  710.20   26.29
  -2  -2  -2  694.71   26.59
   2   2   3 5221.94  182.64
  -2  -2  -3 4938.12  182.76
  -2  -2  -3 4719.82  182.56
  -2  -2  -4  634.09   26.18
   2   2   4  711.34   26.34
  -2  -2  -5   29.36    1.79
  -2  -2  -5   27.74    2.42
  -2  -2  -5   28.31    1.85
  -2  -2  -5   27.69    1.81
   2   2   5   28.73    2.54
  -2  -2  -6   71.16    3.36
  -2  -2  -6   78.62    3.65
  -2  -2  -6   77.94    3.76
  -2  -2  -6   76.53    3.72
   2   2   6   84.57    4.98
  -2  -2  -7  184.39    7.83
  -2  -2  -7  193.50    8.37
  -2  -2  -7  195.28    8.28
   2   2   7  210.74   10.00
  -2  -2  -7  199.64   10.26
  -2  -2  -8  581.68   22.80
  -2  -2  -8  616.55   23.38
  -2  -2  -8  614.98   23.51
  -2  -2  -8  604.37   25.88
  -2  -2  -9    2.15    0.64
   2   2   9    1.62    0.84
  -2  -2  -9    2.60    1.00
  -2  -2  -9    1.90    1.06
  -2  -2  -9    3.16    1.44
  -2  -2 -10    0.12    0.88
  -2  -2 -10    0.32    0.60
  -2  -2 -10    0.24    0.75
  -2  -2 -10   -0.28    0.84
   2   2  10    0.22    0.80
  -2  -2 -11    6.94    1.15
  -2  -2 -11    5.49    0.74
  -2  -2 -11    7.42    1.20
   2   2  11    8.68    1.10
  -2  -2 -12   -0.31    0.62
   2   2  12    0.36    0.58
  -2  -2 -12   -0.27    0.63
  -2  -2 -13    2.89    0.57
   2   2  13    3.35    0.51
   2   3 -16    1.46    0.71
   2   3 -16    0.82    0.57
   2   3 -15    2.16    0.61
   2   3 -15    2.21    0.84
   2   3 -15    2.56    0.99
   2   3 -14   10.89    1.12
  -2  -3  14    8.46    1.01
   2   3 -14    8.56    1.24
   2   3 -13   17.01    1.44
  -2  -3  13   13.70    2.69
   2   3 -13   17.26    1.70
   2   3 -13   15.82    3.18
   2   3 -12    0.17    0.66
  -2  -3  12    0.85    1.55
  -2  -3  12   -0.15    1.03
   2   3 -12    0.39    0.82
   2   3 -12   -0.56    1.63
  -2  -3  11  165.27    7.45
   2   3 -11  156.39   10.35
   2   3 -11  156.74    7.15
  -2  -3  11  181.51    9.84
  -2  -3  10  144.81    6.54
  -2  -3  10  153.91    6.82
   2   3 -10  143.45    6.48
   2   3 -10  153.16    9.69
  -2  -3  10  155.46    8.74
  -2  -3   9  165.99    6.98
  -2  -3   9  154.91    7.01
  -2  -3   9  162.69    8.90
  -2  -3   9  168.69    8.93
   2   3  -9  157.59    6.83
  -2  -3   9  168.50    7.18
  -2  -3   8  110.58    6.22
  -2  -3   8  107.16    6.21
  -2  -3   8   94.53    4.65
  -2  -3   7    0.21    1.12
  -2  -3   7    0.18    0.97
  -2  -3   6  106.13    5.56
  -2  -3   6  110.70    5.83
  -2  -3   6  107.33    5.75
  -2  -3   5 1017.73   39.65
  -2  -3   5 1069.88   40.01
  -2  -3   5 1037.70   39.11
  -2  -3   5 1080.05   40.26
  -2  -3   4 8031.01  304.24
  -2  -3   4 8378.17  304.71
  -2  -3   4 8266.24  304.10
  -2  -3   4 8498.55  304.17
  -2  -3   3 7900.83  287.49
  -2  -3   3 7790.85  286.95
  -2  -3   2 2513.46   91.82
  -2  -3   2 2481.16   91.81
  -2  -3   2 2421.15   91.72
  -2  -3   2 2550.47   91.93
  -2  -3   1   49.12    2.55
  -2  -3   1   49.04    2.16
  -2  -3   1   53.28    2.58
  -2  -3   1   51.88    2.65
  -2  -3   0    1.69    0.52
  -2  -3   0    0.34    0.47
  -2  -3   0   -0.16    0.46
  -2  -3   0    1.35    1.10
  -2  -3  -1 1028.78   38.44
  -2  -3  -1 1000.96   39.14
  -2  -3  -2    8.82    1.23
   2   3   2    9.24    0.99
  -2  -3  -2    9.38    1.58
  -2  -3  -3   64.61    4.04
   2   3   3   78.51    3.86
  -2  -3  -4   12.17    1.67
   2   3   4   13.60    1.54
  -2  -3  -4   10.27    1.01
  -2  -3  -4    9.95    0.86
  -2  -3  -5   14.86    1.25
  -2  -3  -5   13.29    1.99
  -2  -3  -5   14.64    1.32
  -2  -3  -5   14.90    1.39
  -2  -3  -5   13.34    1.12
  -2  -3  -6    7.97    1.15
  -2  -3  -6    9.44    1.02
  -2  -3  -6    5.43    0.76
  -2  -3  -6    7.47    1.15
  -2  -3  -6    8.38    1.10
  -2  -3  -6   10.14    1.84
   2   3   6    9.50    1.71
  -2  -3  -7  218.25    9.12
  -2  -3  -7  212.86    8.95
  -2  -3  -7  233.74    9.63
  -2  -3  -7  236.48    9.45
  -2  -3  -7  247.60   11.75
  -2  -3  -8  116.69    5.35
  -2  -3  -8  126.19    5.70
  -2  -3  -8  135.60    5.98
  -2  -3  -9   45.50    2.69
  -2  -3  -9   48.84    3.09
  -2  -3 -10   44.42    2.45
   2   3  10   49.31    2.72
  -2  -3 -10   48.26    2.89
  -2  -3 -11    1.11    0.49
  -2  -3 -11    2.12    0.88
  -2  -3 -11   -0.20    0.66
   2   3  11    0.55    0.63
  -2  -3 -12    0.60    0.59
   2   3  12    0.32    0.42
   2   4 -17    9.46    0.92
  -2  -4  17   11.52    0.85
   2   4 -16    0.92    0.51
   2   4 -15    1.72    0.59
   2   4 -15    1.99    0.72
   2   4 -14    3.20    0.75
   2   4 -14    2.24    0.87
   2   4 -13   54.20    2.91
   2   4 -13   57.54    5.99
   2   4 -13   60.62    3.31
  -2  -4  13   56.98    2.89
  -2  -4  13   58.13    5.13
   2   4 -12  201.34    8.70
   2   4 -12  213.15   12.81
  -2  -4  12  203.91   11.22
  -2  -4  11  142.04    6.20
   2   4 -11  123.60    9.10
   2   4 -11  124.51    5.93
  -2  -4  11  142.17    8.28
  -2  -4  10   83.95    4.07
  -2  -4  10   85.78    4.18
  -2  -4  10   70.52    4.07
   2   4 -10   89.25    6.95
   2   4 -10   80.55    3.94
  -2  -4  10   87.66    4.41
  -2  -4  10   71.76    5.48
  -2  -4   9    8.14    1.10
  -2  -4   9    5.84    1.00
  -2  -4   9    7.74    1.30
   2   4  -9    6.67    0.89
  -2  -4   8  527.34   21.32
  -2  -4   8  513.63   20.86
  -2  -4   8  487.46   19.47
  -2  -4   7  481.21   19.90
  -2  -4   7  472.92   19.50
  -2  -4   7  480.18   19.99
  -2  -4   6  424.59   17.09
  -2  -4   6  412.55   16.61
  -2  -4   6  396.85   16.09
  -2  -4   6  426.40   17.57
  -2  -4   5  286.20   12.05
  -2  -4   5  294.79   12.53
  -2  -4   5  317.30   12.12
  -2  -4   5  302.05   13.35
  -2  -4   4 2061.77   78.54
  -2  -4   4 2145.86   79.14
  -2  -4   4 2187.21   79.00
  -2  -4   4 2207.67   80.42
  -2  -4   3  923.61   35.39
  -2  -4   3  999.29   37.01
  -2  -4   2  980.16   36.39
  -2  -4   2  960.21   36.68
  -2  -4   1    3.06    0.60
  -2  -4   1    2.05    0.61
  -2  -4   1    1.74    1.25
  -2  -4   0   32.76    2.02
  -2  -4   0   31.65    2.05
  -2  -4  -1 5888.07  216.04
  -2  -4  -1 5831.21  217.18
  -2  -4  -2 1333.54   49.59
  -2  -4  -2 1276.28   50.24
  -2  -4  -3   65.01    3.91
  -2  -4  -3   58.96    2.83
  -2  -4  -3   65.59    2.85
  -2  -4  -3   60.55    2.86
  -2  -4  -4   98.20    4.40
  -2  -4  -4   99.60    4.52
  -2  -4  -4   96.63    5.56
  -2  -4  -4  103.86    4.53
  -2  -4  -4  102.12    4.26
  -2  -4  -4   90.31    4.26
  -2  -4  -5   14.48    1.24
  -2  -4  -5   10.44    1.27
  -2  -4  -5   10.12    1.78
  -2  -4  -5   10.57    1.20
  -2  -4  -5   11.26    1.02
  -2  -4  -5   10.47    0.98
  -2  -4  -6   85.65    4.12
  -2  -4  -6   90.18    4.28
  -2  -4  -6   96.98    4.54
  -2  -4  -6   89.53    5.88
  -2  -4  -6   96.32    4.58
  -2  -4  -6   92.07    4.09
  -2  -4  -7   89.48    4.18
  -2  -4  -7   84.40    4.01
  -2  -4  -7   85.73    4.42
  -2  -4  -7   95.24    4.56
  -2  -4  -7   84.33    5.90
  -2  -4  -8   42.27    2.46
  -2  -4  -8   42.73    2.55
  -2  -4  -8   47.59    2.87
  -2  -4  -9    6.00    0.94
   2   4   9    6.55    1.01
  -2  -4  -9    6.68    1.15
  -2  -4 -10   -0.45    0.55
  -2  -4 -10    0.40    0.68
   2   4  10    0.81    0.63
  -2  -4 -11    1.87    0.38
   2   4  11    2.00    0.54
  -2  -4 -12    3.85    0.52
   2   5 -17    0.84    0.52
  -2  -5  17    1.16    0.45
   2   5 -16    6.76    1.07
   2   5 -16    5.75    0.75
   2   5 -15    8.60    1.35
   2   5 -15    7.78    0.99
   2   5 -14    0.52    0.60
   2   5 -14    0.11    0.68
  -2  -5  13    3.56    1.75
   2   5 -13    1.79    0.79
  -2  -5  12   73.99    3.84
   2   5 -12   66.87    6.67
   2   5 -12   61.41    3.40
  -2  -5  12   60.57    5.16
  -2  -5  11   39.06    2.56
  -2  -5  11   37.04    2.49
   2   5 -11   35.84    2.27
   2   5 -11   36.55    4.80
  -2  -5  11   37.56    3.80
  -2  -5  10   60.05    3.32
  -2  -5  10   62.62    3.33
   2   5 -10   52.64    2.90
  -2  -5  10   58.75    4.52
  -2  -5   9   56.75    4.27
  -2  -5   9   60.19    3.24
  -2  -5   9   64.93    3.28
  -2  -5   9   52.14    3.16
  -2  -5   8    7.52    1.47
  -2  -5   7    6.46    1.28
  -2  -5   7    7.18    1.66
  -2  -5   7    7.54    1.08
  -2  -5   6  935.58   35.15
  -2  -5   6  876.60   34.38
  -2  -5   6  908.07   34.44
  -2  -5   6  911.92   36.24
  -2  -5   5   58.52    3.46
  -2  -5   5   57.41    2.90
  -2  -5   5   55.07    3.18
  -2  -5   5   54.37    4.35
  -2  -5   4    4.73    1.83
  -2  -5   3  494.88   21.28
  -2  -5   3  516.44   20.18
  -2  -5   3  533.90   21.85
  -2  -5   2  187.14    8.17
  -2  -5   1   49.77    2.66
  -2  -5   1   51.64    3.04
  -2  -5   1   50.52    4.08
  -2  -5   0 1662.57   59.17
  -2  -5   0 1495.91   59.33
  -2  -5   0 1576.16   61.05
  -2  -5  -1    5.11    0.95
  -2  -5  -1    5.54    0.96
  -2  -5  -1    6.31    0.69
  -2  -5  -1    6.74    0.69
  -2  -5  -2    7.67    1.26
  -2  -5  -2   10.46    0.92
  -2  -5  -2   10.11    0.89
  -2  -5  -2   10.58    0.89
  -2  -5  -3    3.50    0.64
  -2  -5  -3    2.84    0.72
  -2  -5  -3    3.42    0.83
  -2  -5  -3    1.95    0.82
  -2  -5  -3    3.59    0.64
  -2  -5  -3    3.85    0.71
  -2  -5  -3    2.55    0.56
  -2  -5  -4  186.88    7.42
  -2  -5  -4  173.05    7.23
  -2  -5  -4  161.55    8.46
  -2  -5  -4  177.76    7.28
  -2  -5  -4  165.63    7.11
  -2  -5  -4  165.33    7.05
  -2  -5  -5   15.55    1.39
  -2  -5  -5   18.36    1.62
  -2  -5  -5   14.14    2.06
  -2  -5  -5   17.46    1.50
  -2  -5  -5   14.94    1.24
  -2  -5  -5   14.45    1.27
  -2  -5  -6  211.13    8.78
  -2  -5  -6  199.18    8.62
  -2  -5  -6  219.83    9.05
  -2  -5  -6  198.56   10.45
  -2  -5  -6  228.99    9.03
  -2  -5  -6  208.92    8.56
  -2  -5  -7   54.07    2.90
  -2  -5  -7   51.05    2.74
  -2  -5  -7   51.12    2.92
  -2  -5  -7   56.32    3.22
  -2  -5  -7   53.66    3.06
  -2  -5  -7   52.25    4.31
  -2  -5  -8   -0.19    0.68
  -2  -5  -8    0.78    0.73
   2   5   8    0.64    0.64
  -2  -5  -9   11.06    1.10
   2   5   9   12.79    1.14
  -2  -5 -10    0.10    0.45
   2   5  10    0.17    0.47
   2   6 -17    0.88    0.52
  -2  -6  17    0.19    0.41
   2   6 -16   -0.40    0.76
  -2  -6  16    0.46    0.59
   2   6 -15    1.42    0.95
  -2  -6  15    0.79    0.76
   2   6 -14   54.93    2.80
  -2  -6  14   60.81    3.26
   2   6 -13   15.39    3.45
  -2  -6  13   17.59    1.65
  -2  -6  12    9.41    1.50
  -2  -6  12    9.36    1.39
  -2  -6  11  211.69    9.11
  -2  -6  11  217.50    9.22
   2   6 -11  202.31   12.83
  -2  -6  11  202.61   10.75
  -2  -6  10  255.15   10.28
  -2  -6  10  233.06   10.24
  -2  -6  10  246.71   11.68
   2   6 -10  235.25   13.67
  -2  -6   9  144.16    7.42
  -2  -6   9  135.65    6.28
  -2  -6   9  138.14    6.29
  -2  -6   9  141.98    6.23
  -2  -6   8   24.37    2.36
  -2  -6   8   26.72    1.92
  -2  -6   8   27.42    1.97
  -2  -6   8   24.55    1.78
  -2  -6   8   29.64    2.05
  -2  -6   8   27.58    1.97
  -2  -6   8   26.20    1.44
  -2  -6   7  452.69   18.13
  -2  -6   7  441.96   17.43
  -2  -6   7  447.88   17.59
  -2  -6   7  450.96   17.06
  -2  -6   7  471.15   17.67
  -2  -6   6 1118.13   41.54
  -2  -6   6 1073.97   40.86
  -2  -6   6 1088.40   40.68
  -2  -6   5  208.73    9.12
  -2  -6   5  199.68   10.81
  -2  -6   4  330.30   14.94
  -2  -6   4  323.03   15.46
  -2  -6   3  132.15    6.37
  -2  -6   2   45.76    3.06
  -2  -6   2   53.58    4.45
  -2  -6   1  199.84    8.15
  -2  -6   1  190.32    8.84
  -2  -6   1  199.57    7.82
  -2  -6   1  201.31   10.52
  -2  -6   1  194.97    8.19
  -2  -6   1  201.76    8.05
  -2  -6   0   48.40    3.24
  -2  -6   0   49.98    2.90
  -2  -6   0   56.32    2.62
  -2  -6   0   55.58    2.77
  -2  -6   0   51.73    2.52
  -2  -6   0   54.92    2.57
  -2  -6   0   50.55    2.83
  -2  -6   0   52.23    2.88
  -2  -6  -1  100.08    4.18
  -2  -6  -1  102.80    4.29
  -2  -6  -1   89.50    4.62
  -2  -6  -1   92.80    4.11
  -2  -6  -1   88.75    4.04
  -2  -6  -1   85.57    3.88
  -2  -6  -1   90.54    4.06
  -2  -6  -2  178.76    7.30
  -2  -6  -2  167.14    7.88
  -2  -6  -2  170.68    7.01
  -2  -6  -2  167.48    7.10
  -2  -6  -2  176.33    7.12
  -2  -6  -2  171.46    7.08
  -2  -6  -3   55.20    3.71
  -2  -6  -3   52.97    2.73
  -2  -6  -3   54.86    2.98
  -2  -6  -3   61.24    3.14
  -2  -6  -3   59.05    2.91
  -2  -6  -3   57.10    2.88
  -2  -6  -4    0.11    0.87
  -2  -6  -4   -0.20    0.73
  -2  -6  -4   -0.09    0.53
  -2  -6  -4   -0.23    0.83
  -2  -6  -4   -0.36    0.57
  -2  -6  -4    0.33    0.56
  -2  -6  -5   -0.12    0.88
  -2  -6  -5   -0.31    0.72
  -2  -6  -5   -0.47    0.61
  -2  -6  -5    0.32    0.79
  -2  -6  -5   -0.40    0.65
  -2  -6  -5   -0.09    0.60
  -2  -6  -6   20.01    1.58
  -2  -6  -6   22.07    1.92
  -2  -6  -6   21.49    1.75
  -2  -6  -6   23.45    1.73
  -2  -6  -6   21.02    1.68
  -2  -6  -6   20.45    1.49
  -2  -6  -7   18.23    1.68
  -2  -6  -7   15.99    1.51
   2   6   7   12.92    1.23
  -2  -6  -8    0.06    0.39
  -2  -6  -8    0.32    0.82
  -2  -6  -8    0.25    0.62
   2   6   8    0.07    0.51
  -2  -6  -9    1.43    0.56
   2   6   9    2.82    0.52
   2   7 -17    1.06    0.46
  -2  -7  17    0.73    0.42
   2   7 -16    0.36    0.69
  -2  -7  16    0.51    0.61
   2   7 -15    1.18    0.84
  -2  -7  15   -0.10    0.66
  -2  -7  14    0.90    0.86
  -2  -7  13   10.43    1.46
  -2  -7  13    8.80    1.31
  -2  -7  13   10.81    1.39
  -2  -7  12   66.84    3.88
  -2  -7  12   65.65    3.81
   2   7 -12   57.92    6.43
  -2  -7  12   73.14    3.78
  -2  -7  12   70.21    3.80
  -2  -7  11   65.42    3.65
  -2  -7  11   57.81    3.55
   2   7 -11   61.84    6.33
  -2  -7  11   62.59    3.46
  -2  -7  11   58.81    3.47
  -2  -7  10   67.31    3.63
  -2  -7  10   60.49    3.37
  -2  -7  10   64.08    3.58
  -2  -7   9    0.49    0.92
  -2  -7   9   -0.12    0.94
   2   7  -9   -0.51    2.19
  -2  -7   9    1.67    0.94
  -2  -7   9    0.05    0.43
  -2  -7   9   -0.10    0.84
  -2  -7   9    1.77    1.05
  -2  -7   8   30.67    1.69
  -2  -7   8   29.44    2.07
  -2  -7   8   29.76    1.65
  -2  -7   8   29.10    2.11
  -2  -7   8   25.53    2.08
  -2  -7   8   28.19    2.38
  -2  -7   8   27.55    2.18
  -2  -7   8   30.86    2.20
  -2  -7   8   30.80    2.05
  -2  -7   8   30.69    1.66
  -2  -7   7  427.78   16.07
  -2  -7   7  429.81   16.05
  -2  -7   7  435.27   16.60
  -2  -7   7  418.66   16.13
  -2  -7   7  418.99   16.55
  -2  -7   7  416.13   17.30
  -2  -7   7  401.92   16.44
  -2  -7   7  399.33   16.55
  -2  -7   7  422.42   16.42
  -2  -7   7  416.88   16.16
  -2  -7   7  426.18   16.04
  -2  -7   7  426.81   16.70
  -2  -7   6   -0.32    0.77
  -2  -7   6    0.17    0.44
  -2  -7   6    0.29    0.79
  -2  -7   6    0.18    0.76
  -2  -7   6   -0.26    0.68
  -2  -7   6   -0.21    0.79
  -2  -7   6    1.68    0.55
  -2  -7   6   -0.11    0.42
  -2  -7   6   -0.68    0.95
  -2  -7   5  425.44   16.05
  -2  -7   5  423.00   16.54
  -2  -7   5  411.78   16.12
  -2  -7   5  426.07   16.36
  -2  -7   5  424.92   16.66
  -2  -7   4  304.66   13.07
  -2  -7   4  295.73   12.34
  -2  -7   4  306.54   11.84
  -2  -7   4  308.11   11.77
  -2  -7   4  303.52   12.24
  -2  -7   3  219.10    9.88
  -2  -7   3  219.73    8.60
  -2  -7   3  220.34    8.52
  -2  -7   3  207.80    9.13
  -2  -7   2   30.81    2.59
  -2  -7   2   33.01    1.72
  -2  -7   2   32.03    1.83
  -2  -7   2   28.65    1.72
  -2  -7   2   32.36    1.71
  -2  -7   2   27.23    2.16
  -2  -7   2   30.31    1.71
  -2  -7   2   32.06    1.79
  -2  -7   2   32.20    2.15
  -2  -7   1  173.36    7.05
  -2  -7   1  170.85    6.88
  -2  -7   1  168.79    7.48
  -2  -7   1  170.41    7.00
  -2  -7   1  178.90    7.18
  -2  -7   1  160.67    8.11
  -2  -7   1  177.91    7.03
  -2  -7   1  177.24    6.97
  -2  -7   1  163.81    6.91
  -2  -7   1  173.21    7.43
  -2  -7   1  166.09    7.46
  -2  -7   0  110.09    4.73
  -2  -7   0  108.79    4.71
  -2  -7   0   98.86    5.60
  -2  -7   0  110.28    4.84
  -2  -7   0  103.06    4.46
  -2  -7   0  108.11    5.12
  -2  -7   0  108.83    4.67
  -2  -7   0  107.67    4.71
  -2  -7   0  110.70    5.09
  -2  -7   0  113.33    4.68
  -2  -7   0   98.59    5.02
  -2  -7   0   99.09    4.51
  -2  -7  -1  100.03    4.48
  -2  -7  -1   94.27    4.32
  -2  -7  -1   94.04    4.33
  -2  -7  -1   95.75    4.64
  -2  -7  -1   92.59    4.20
  -2  -7  -1   95.93    4.31
  -2  -7  -1   93.52    4.27
  -2  -7  -1   89.09    4.05
  -2  -7  -2   53.75    3.04
  -2  -7  -2   55.89    2.98
  -2  -7  -2   55.67    2.93
  -2  -7  -2   51.62    2.70
  -2  -7  -2   53.41    2.84
  -2  -7  -2   54.17    2.85
  -2  -7  -2   55.54    2.84
  -2  -7  -3   28.72    2.19
  -2  -7  -3   30.62    2.01
  -2  -7  -3   35.08    2.06
  -2  -7  -4   13.49    1.38
  -2  -7  -4   13.80    1.50
  -2  -7  -4   13.50    1.29
  -2  -7  -4   12.72    1.24
  -2  -7  -5    3.85    1.13
  -2  -7  -5    2.40    0.73
  -2  -7  -5    1.15    0.81
  -2  -7  -5    2.24    0.87
  -2  -7  -6   21.17    1.55
  -2  -7  -6   19.08    1.76
  -2  -7  -6   23.21    1.76
  -2  -7  -6   18.90    1.42
  -2  -7  -7    2.43    0.90
  -2  -7  -7    3.00    0.86
  -2  -7  -8    1.52    0.72
  -2  -7  -8    2.73    0.66
  -2  -7  -8    1.68    0.41
  -2  -7  -9    0.23    0.54
  -2  -8  17   16.23    1.01
   2   8 -16   10.75    1.05
  -2  -8  16   12.22    1.07
   2   8 -15   -0.10    0.68
  -2  -8  15   -0.45    0.65
  -2  -8  14   15.19    1.49
  -2  -8  13   14.19    1.66
  -2  -8  13   12.69    1.50
  -2  -8  13   12.40    1.42
  -2  -8  12  350.19   14.46
  -2  -8  12  352.77   14.51
   2   8 -12  338.33   18.63
  -2  -8  12  366.25   14.32
  -2  -8  12  350.72   14.33
  -2  -8  11  249.46   10.59
   2   8 -11  232.95   14.31
  -2  -8  11  245.95   10.50
  -2  -8  11  251.89   10.40
  -2  -8  10  312.05   13.02
  -2  -8  10  318.47   13.06
  -2  -8  10  324.97   12.21
   2   8 -10  319.42   16.89
  -2  -8  10  308.00   12.79
  -2  -8  10  312.52   12.95
  -2  -8  10  324.51   13.03
  -2  -8  10  306.98   12.17
  -2  -8   9   96.88    5.08
  -2  -8   9  108.03    5.22
  -2  -8   9  105.62    5.09
  -2  -8   9  105.87    4.54
   2   8  -9  111.38    8.07
  -2  -8   9  108.88    5.22
  -2  -8   9  107.32    5.25
  -2  -8   9  106.48    5.03
  -2  -8   9  103.28    4.52
  -2  -8   8   49.46    2.96
  -2  -8   8   53.54    3.15
  -2  -8   8   46.08    3.42
  -2  -8   8   49.10    2.99
  -2  -8   8   50.14    2.51
  -2  -8   8   52.15    2.58
  -2  -8   8   46.90    2.60
   2   8  -8   50.96    5.04
  -2  -8   8   47.98    2.86
  -2  -8   8   53.58    3.12
  -2  -8   8   50.23    2.50
  -2  -8   8   55.03    3.29
  -2  -8   7   85.84    4.39
  -2  -8   7   91.33    5.25
  -2  -8   7   93.33    4.55
  -2  -8   7   83.66    4.10
  -2  -8   7   94.91    4.66
  -2  -8   7   97.22    4.13
  -2  -8   7   91.28    4.05
   2   8  -7  108.57    6.98
  -2  -8   7   89.65    4.01
  -2  -8   7   88.64    4.74
  -2  -8   7   90.82    4.40
  -2  -8   7   91.05    4.61
  -2  -8   7   95.03    4.17
  -2  -8   6    3.14    0.90
  -2  -8   6    2.05    0.91
  -2  -8   6    2.97    1.08
  -2  -8   6    3.12    0.76
  -2  -8   6    3.47    1.08
  -2  -8   6    1.92    0.66
  -2  -8   6    4.45    0.71
   2   8  -6    2.41    1.49
  -2  -8   6    3.32    0.63
  -2  -8   6    4.00    0.93
  -2  -8   6    3.80    1.09
  -2  -8   6    3.03    0.67
  -2  -8   6    2.40    1.13
  -2  -8   5    5.41    1.02
  -2  -8   5    4.89    0.81
  -2  -8   5    6.77    1.26
   2   8  -5    7.68    1.70
  -2  -8   5    5.44    1.34
  -2  -8   5    6.20    0.81
  -2  -8   5    5.89    0.97
  -2  -8   5    6.21    1.19
  -2  -8   4   30.95    1.81
  -2  -8   4   31.81    1.69
  -2  -8   4   28.73    2.02
  -2  -8   4   31.79    2.75
  -2  -8   4   33.62    2.33
  -2  -8   4   31.64    1.81
  -2  -8   4   32.93    1.89
  -2  -8   4   33.35    2.11
  -2  -8   3    2.47    0.74
  -2  -8   3    1.28    0.57
  -2  -8   3    4.01    1.10
  -2  -8   3    2.17    0.53
  -2  -8   3    2.21    0.92
  -2  -8   3    1.86    1.13
  -2  -8   3    1.62    0.53
  -2  -8   3    3.05    0.87
  -2  -8   2   11.25    1.01
  -2  -8   2    8.93    1.04
  -2  -8   2   11.19    1.50
  -2  -8   2    9.43    0.96
  -2  -8   2   10.25    0.99
  -2  -8   2   10.12    1.66
  -2  -8   2   12.26    0.99
  -2  -8   2    7.23    1.43
  -2  -8   2    9.57    0.96
  -2  -8   2    9.51    1.40
  -2  -8   2    9.40    1.00
  -2  -8   1  162.13    6.58
  -2  -8   1  153.47    7.24
  -2  -8   1  163.78    6.76
  -2  -8   1  170.11    6.77
  -2  -8   1  147.25    7.90
  -2  -8   1  164.93    6.92
  -2  -8   1  166.27    6.75
  -2  -8   1  156.80    7.20
  -2  -8   1  162.28    6.77
  -2  -8   1  152.21    6.60
  -2  -8   1  164.24    6.69
  -2  -8   1  152.29    7.25
  -2  -8   0  160.71    6.74
  -2  -8   0  158.97    6.74
  -2  -8   0  156.80    6.88
  -2  -8   0  165.68    7.25
  -2  -8   0  155.75    6.64
  -2  -8   0  150.33    6.44
  -2  -8   0  160.73    6.76
  -2  -8   0  164.37    6.57
  -2  -8   0  158.31    6.67
  -2  -8  -1  388.16   15.10
  -2  -8  -1  354.27   14.25
  -2  -8  -1  374.08   14.50
  -2  -8  -1  392.86   14.73
  -2  -8  -1  373.27   14.85
  -2  -8  -1  387.10   14.73
  -2  -8  -1  364.64   14.37
  -2  -8  -2    0.73    0.59
  -2  -8  -2    1.30    0.96
  -2  -8  -2   -0.57    0.66
  -2  -8  -2    1.12    0.78
  -2  -8  -2    1.43    0.84
  -2  -8  -3    6.47    1.10
  -2  -8  -3    4.77    1.06
  -2  -8  -3    6.23    0.93
  -2  -8  -4    6.28    1.18
  -2  -8  -4    6.17    0.92
  -2  -8  -5    1.78    0.84
  -2  -8  -5    2.22    1.01
  -2  -8  -5    1.81    0.69
  -2  -8  -5    1.64    0.63
  -2  -8  -6    1.13    0.90
  -2  -8  -6    0.09    0.74
  -2  -8  -6    0.26    0.45
  -2  -8  -7    2.41    0.52
  -2  -8  -7    3.80    0.80
   2   9 -16    5.81    0.66
  -2  -9  16    7.62    0.82
   2   9 -15    7.51    0.95
  -2  -9  15   10.42    1.09
   2   9 -14    4.05    0.91
  -2  -9  14    4.42    0.94
  -2  -9  13   -0.41    1.00
  -2  -9  13    0.11    0.85
  -2  -9  13    0.22    0.78
  -2  -9  12    6.99    1.38
  -2  -9  12    5.21    1.09
  -2  -9  12    6.45    1.23
  -2  -9  11   51.01    3.17
  -2  -9  11   47.18    3.16
   2   9 -11   50.64    5.64
  -2  -9  11   54.46    3.22
  -2  -9  11   49.94    3.03
  -2  -9  11   47.80    3.06
  -2  -9  10   -0.55    0.96
  -2  -9  10    2.32    1.32
  -2  -9  10    1.14    0.64
  -2  -9  10    1.38    0.97
   2   9 -10    1.12    2.10
  -2  -9  10    2.58    1.00
  -2  -9  10   -0.14    1.15
  -2  -9  10    0.56    0.97
  -2  -9  10    1.00    0.61
  -2  -9   9    9.68    1.48
  -2  -9   9    8.87    1.40
  -2  -9   9    8.46    0.96
   2   9  -9   11.29    2.85
  -2  -9   9    8.61    1.31
  -2  -9   9    9.27    1.60
  -2  -9   9    7.43    1.42
  -2  -9   9    8.52    0.93
  -2  -9   8    1.60    1.05
  -2  -9   8    3.04    1.09
  -2  -9   8    1.40    1.15
  -2  -9   8    2.08    1.14
  -2  -9   8    1.71    0.67
  -2  -9   8    2.32    0.75
  -2  -9   8    1.48    0.68
   2   9  -8    1.37    1.71
  -2  -9   8    2.32    0.93
  -2  -9   8    2.78    1.43
  -2  -9   8    1.25    1.16
  -2  -9   8    1.68    0.59
  -2  -9   7    4.22    1.03
  -2  -9   7    4.66    1.09
  -2  -9   7    4.34    1.27
  -2  -9   7    4.60    0.87
  -2  -9   7    4.08    1.20
  -2  -9   7    4.58    0.77
  -2  -9   7    6.39    0.91
   2   9  -7    6.74    2.02
  -2  -9   7    4.39    1.04
  -2  -9   7    4.79    0.83
  -2  -9   7    4.39    0.77
  -2  -9   7    4.80    1.23
  -2  -9   7    5.12    1.41
  -2  -9   6    0.08    0.63
  -2  -9   6    0.71    0.91
  -2  -9   6    0.08    0.55
  -2  -9   6    1.10    0.70
  -2  -9   6    0.20    0.72
  -2  -9   6   -0.25    1.07
  -2  -9   6   -0.41    1.00
  -2  -9   6    0.17    0.56
  -2  -9   6    0.22    0.82
  -2  -9   6    0.31    1.21
  -2  -9   6   -0.08    0.55
  -2  -9   5   88.44    4.04
  -2  -9   5   95.55    4.78
  -2  -9   5   83.08    4.34
  -2  -9   5   86.00    5.38
  -2  -9   5   85.61    4.78
  -2  -9   5   92.67    4.16
  -2  -9   5   92.88    4.70
  -2  -9   5   86.61    4.02
  -2  -9   5   88.16    4.35
  -2  -9   4    8.19    0.96
  -2  -9   4   10.05    1.08
  -2  -9   4   10.05    0.88
  -2  -9   4    7.56    1.14
  -2  -9   4    9.89    1.76
  -2  -9   4    8.57    0.95
  -2  -9   4   10.89    1.31
  -2  -9   4    9.02    1.41
  -2  -9   4    6.60    0.95
  -2  -9   3   55.83    2.87
  -2  -9   3   55.82    2.76
  -2  -9   3   53.86    3.40
  -2  -9   3   53.72    2.68
  -2  -9   3   55.40    2.71
  -2  -9   3   49.53    3.95
  -2  -9   3   51.54    2.74
  -2  -9   3   55.97    3.11
  -2  -9   3   52.87    3.45
  -2  -9   2  168.08    7.15
  -2  -9   2  165.37    7.87
  -2  -9   2  176.38    7.31
  -2  -9   2  178.13    7.23
  -2  -9   2  163.61    8.71
  -2  -9   2  184.44    7.94
  -2  -9   2  176.49    7.33
  -2  -9   2  173.67    7.24
  -2  -9   2  176.17    7.20
  -2  -9   2  174.57    7.57
  -2  -9   1  250.11   10.08
  -2  -9   1  257.59   10.25
  -2  -9   1  257.68   10.96
  -2  -9   1  268.40   10.30
  -2  -9   1  223.85   11.61
  -2  -9   1  265.35   10.29
  -2  -9   1  256.68   10.23
  -2  -9   1  249.64   10.16
  -2  -9   1  246.07   10.31
  -2  -9   0  255.32   10.54
  -2  -9   0  233.92    9.61
  -2  -9   0  238.09    9.80
  -2  -9   0  248.52    9.97
  -2  -9   0  251.49    9.96
  -2  -9   0  246.33    9.90
  -2  -9   0  241.48    9.95
  -2  -9   0  244.18    9.75
  -2  -9  -1   16.24    1.32
  -2  -9  -1   16.54    1.73
  -2  -9  -1   13.83    1.56
  -2  -9  -1   12.03    1.37
  -2  -9  -1   16.15    1.38
  -2  -9  -2   95.17    4.25
  -2  -9  -2   96.67    4.61
  -2  -9  -2   93.59    4.74
  -2  -9  -2  101.30    4.58
  -2  -9  -2   96.25    4.53
  -2  -9  -3   78.26    3.75
  -2  -9  -3   78.63    3.84
  -2  -9  -3   71.05    3.91
  -2  -9  -3   72.64    3.66
  -2  -9  -4    9.92    1.33
  -2  -9  -4    9.73    1.09
  -2  -9  -4    9.75    1.03
  -2  -9  -5    3.70    0.89
  -2  -9  -5    3.63    0.66
  -2  -9  -6    1.61    0.61
  -2  -9  -6    0.93    0.45
  -2  -9  -6    1.58    0.40
  -2 -10  16    0.58    0.44
  -2 -10  15    1.00    0.65
  -2 -10  14    0.36    0.67
  -2 -10  13   17.15    1.54
  -2 -10  13   16.80    1.55
  -2 -10  12   49.33    3.10
  -2 -10  12   53.55    3.24
  -2 -10  12   47.31    2.98
  -2 -10  12   50.15    2.96
  -2 -10  11   33.58    2.36
  -2 -10  11   36.08    2.66
  -2 -10  11   31.92    2.50
  -2 -10  11   36.10    2.47
  -2 -10  11   38.89    2.64
  -2 -10  10  137.05    6.71
  -2 -10  10  151.40    6.14
  -2 -10  10  143.33    6.74
   2  10 -10  136.86    9.56
  -2 -10  10  153.94    6.89
  -2 -10  10  149.97    6.68
  -2 -10  10  148.48    6.13
  -2 -10  10  136.73    6.86
  -2 -10   9   64.44    3.80
  -2 -10   9   70.35    4.02
  -2 -10   9   68.55    3.40
  -2 -10   9   74.11    4.06
   2  10  -9   75.23    6.25
  -2 -10   9   69.01    4.18
  -2 -10   9   74.65    3.43
  -2 -10   9   75.85    3.87
  -2 -10   9   71.35    4.05
  -2 -10   8   59.58    2.88
  -2 -10   8   56.32    2.88
  -2 -10   8   52.27    3.38
  -2 -10   8   52.42    2.89
  -2 -10   8   53.04    3.17
  -2 -10   8   54.68    3.35
  -2 -10   8   48.38    3.89
  -2 -10   8   49.64    3.51
  -2 -10   8   60.51    3.52
  -2 -10   8   54.17    3.16
  -2 -10   8   55.89    2.81
  -2 -10   7    7.97    1.02
  -2 -10   7   10.80    1.59
  -2 -10   7   10.59    1.18
  -2 -10   7   10.49    1.14
  -2 -10   7    8.88    1.23
  -2 -10   7    7.28    1.26
  -2 -10   7    8.53    1.65
  -2 -10   7   11.09    1.12
  -2 -10   7    8.61    1.68
  -2 -10   7    9.47    1.32
  -2 -10   7    7.36    1.43
  -2 -10   7    9.19    1.04
  -2 -10   6   11.06    1.21
  -2 -10   6    9.57    1.57
  -2 -10   6   12.40    1.30
  -2 -10   6   10.95    1.40
  -2 -10   6    9.71    1.72
  -2 -10   6   11.67    1.42
  -2 -10   6   10.56    1.59
  -2 -10   6   11.30    1.16
  -2 -10   5   80.06    3.75
  -2 -10   5   80.11    4.48
  -2 -10   5   78.84    3.83
  -2 -10   5   76.58    4.00
  -2 -10   5   74.34    5.13
  -2 -10   5   72.06    4.28
  -2 -10   5   79.77    3.80
  -2 -10   5   83.88    3.79
  -2 -10   5   75.34    4.03
  -2 -10   5   72.79    4.51
  -2 -10   4   17.13    1.46
  -2 -10   4   24.14    1.66
  -2 -10   4   21.73    2.20
  -2 -10   4   19.46    1.64
  -2 -10   4   19.41    1.35
  -2 -10   4   21.09    2.49
  -2 -10   4   21.86    1.58
  -2 -10   4   18.90    1.55
  -2 -10   4   23.77    1.92
  -2 -10   4   21.64    2.14
  -2 -10   3  402.05   15.56
  -2 -10   3  413.96   16.50
  -2 -10   3  408.16   15.70
  -2 -10   3  391.60   15.48
  -2 -10   3  368.19   17.34
  -2 -10   3  404.15   15.64
  -2 -10   3  408.94   16.03
  -2 -10   2   66.54    3.30
  -2 -10   2   70.08    3.46
  -2 -10   2   62.73    3.99
  -2 -10   2   67.87    3.35
  -2 -10   2   69.65    3.37
  -2 -10   2   68.59    3.51
  -2 -10   2   72.43    3.42
  -2 -10   1  528.55   21.10
  -2 -10   1  511.87   20.14
  -2 -10   1  545.60   20.34
  -2 -10   1  529.55   20.35
  -2 -10   1  522.77   20.34
  -2 -10   1  529.38   20.46
  -2 -10   1  540.75   20.30
  -2 -10   0   86.32    4.65
  -2 -10   0   88.11    3.91
  -2 -10   0   85.05    4.05
  -2 -10   0   87.14    4.19
  -2 -10   0   87.72    4.21
  -2 -10   0   91.24    4.05
  -2 -10   0   91.05    4.28
  -2 -10  -1    3.41    0.74
  -2 -10  -1    4.05    0.84
  -2 -10  -1    3.85    0.85
  -2 -10  -1    5.48    0.93
  -2 -10  -2    0.38    0.70
  -2 -10  -2    0.46    0.60
  -2 -10  -3    0.17    0.57
  -2 -10  -3    0.26    0.70
  -2 -10  -3    0.33    0.56
  -2 -10  -4   -0.45    0.66
  -2 -10  -4   -0.20    0.48
  -2 -10  -5    2.75    0.51
  -2 -10  -5    1.62    0.42
  -2 -11  15   24.66    1.50
  -2 -11  14    6.05    0.87
  -2 -11  13   -0.09    0.66
  -2 -11  13    0.19    0.72
  -2 -11  12    1.92    0.96
  -2 -11  12    0.90    1.06
  -2 -11  12    1.05    0.81
  -2 -11  12    1.44    0.87
  -2 -11  11   24.26    1.91
  -2 -11  11   20.18    1.85
  -2 -11  11   22.17    1.96
  -2 -11  11   23.01    1.85
  -2 -11  10   75.09    4.07
  -2 -11  10   70.82    3.93
  -2 -11  10   76.45    4.12
  -2 -11  10   71.21    4.07
  -2 -11  10   73.58    3.46
  -2 -11  10   79.24    3.95
  -2 -11   9   32.10    1.87
  -2 -11   9   29.01    2.43
  -2 -11   9   29.14    2.15
  -2 -11   9   29.14    2.32
  -2 -11   9   27.54    2.33
  -2 -11   9   30.48    1.87
  -2 -11   9   28.06    2.18
  -2 -11   8   -0.09    0.79
  -2 -11   8    0.42    0.59
  -2 -11   8    0.96    1.22
  -2 -11   8    0.41    0.98
  -2 -11   8   -0.67    0.81
  -2 -11   8   -0.15    1.06
  -2 -11   8   -0.53    1.30
  -2 -11   8    0.17    0.59
  -2 -11   8    0.50    0.99
  -2 -11   7    6.47    1.39
  -2 -11   7    5.56    0.97
  -2 -11   7    5.36    0.97
  -2 -11   7    7.26    0.97
  -2 -11   7    4.98    1.17
  -2 -11   7    6.49    1.19
  -2 -11   7    7.76    1.65
  -2 -11   7    7.39    0.96
  -2 -11   7    6.11    1.36
  -2 -11   7    6.81    0.91
  -2 -11   6    0.85    1.12
  -2 -11   6    0.39    0.72
  -2 -11   6    1.34    0.87
  -2 -11   6    0.25    0.88
  -2 -11   6    1.82    0.70
  -2 -11   6   -0.16    1.29
  -2 -11   5   78.67    3.84
  -2 -11   5   77.00    3.84
  -2 -11   5   78.64    3.77
  -2 -11   5   76.23    3.94
  -2 -11   5   82.27    5.39
  -2 -11   5   78.41    4.44
  -2 -11   5   78.03    3.85
  -2 -11   5   78.15    3.79
  -2 -11   5   78.02    4.12
  -2 -11   4  112.29    5.79
  -2 -11   4  107.09    4.88
  -2 -11   4  109.69    4.98
  -2 -11   4  106.62    5.00
  -2 -11   4  106.03    5.25
  -2 -11   4  113.45    4.97
  -2 -11   3   61.01    3.05
  -2 -11   3   58.51    3.10
  -2 -11   3   58.31    3.73
  -2 -11   3   57.33    2.93
  -2 -11   3   63.45    3.13
  -2 -11   2   45.13    2.40
  -2 -11   2   48.51    3.22
  -2 -11   2   46.57    2.52
  -2 -11   2   44.75    2.45
  -2 -11   2   42.33    2.44
  -2 -11   2   41.97    2.58
  -2 -11   1    5.45    0.86
  -2 -11   1    4.03    1.23
  -2 -11   1    5.09    0.85
  -2 -11   1    4.81    0.94
  -2 -11   1    4.82    0.81
  -2 -11   0   73.32    3.51
  -2 -11   0   75.49    3.66
  -2 -11   0   78.91    3.49
  -2 -11   0   78.01    3.77
  -2 -11  -1    5.27    0.69
  -2 -11  -1    5.02    0.86
  -2 -11  -1    6.70    0.90
  -2 -11  -2    3.04    0.67
  -2 -11  -3    0.18    0.45
  -2 -11  -4    0.80    0.40
  -2 -11  -4    0.41    0.35
  -2 -12  15    1.73    0.41
  -2 -12  14    3.71    0.68
  -2 -12  13    0.38    0.58
  -2 -12  12    0.72    0.70
  -2 -12  12   -0.19    0.72
  -2 -12  11    1.49    0.82
  -2 -12  11    1.57    0.98
  -2 -12  11    3.00    0.89
  -2 -12  11    1.59    0.93
  -2 -12  10   14.70    1.60
  -2 -12  10   14.99    1.61
  -2 -12  10   13.57    1.58
  -2 -12  10   15.22    1.46
  -2 -12  10   15.28    1.20
  -2 -12   9   19.62    1.97
  -2 -12   9   21.45    1.90
  -2 -12   9   22.10    1.80
  -2 -12   9   18.90    1.92
  -2 -12   9   22.88    1.52
  -2 -12   8    9.05    1.03
  -2 -12   8    6.82    1.40
  -2 -12   8    6.54    1.04
  -2 -12   8    7.56    1.26
  -2 -12   8    7.37    1.28
  -2 -12   8    6.60    1.37
  -2 -12   8    8.38    0.98
  -2 -12   7   -0.32    1.14
  -2 -12   7    0.46    0.69
  -2 -12   7    0.35    0.84
  -2 -12   7   -0.18    0.56
  -2 -12   7   -0.46    1.09
  -2 -12   7   -0.71    0.93
  -2 -12   6   16.11    1.42
  -2 -12   6   16.90    1.38
  -2 -12   6   20.90    2.14
  -2 -12   6   14.73    1.83
  -2 -12   6   18.52    1.46
  -2 -12   6   16.98    1.71
  -2 -12   6   16.50    1.41
  -2 -12   5   42.99    2.49
  -2 -12   5   39.88    2.32
  -2 -12   5   42.02    2.41
  -2 -12   5   42.14    2.99
  -2 -12   5   40.41    2.61
  -2 -12   5   38.48    2.38
  -2 -12   5   41.06    2.37
  -2 -12   4    9.28    1.17
  -2 -12   4   10.98    1.66
  -2 -12   4   10.60    1.08
  -2 -12   4   11.12    1.18
  -2 -12   4    9.19    1.04
  -2 -12   4    8.59    1.13
  -2 -12   3    0.41    0.65
  -2 -12   3    0.94    1.13
  -2 -12   3    0.19    0.72
  -2 -12   3    1.23    0.64
  -2 -12   2   19.08    1.99
  -2 -12   2   24.49    1.59
  -2 -12   2   23.29    1.71
  -2 -12   2   24.40    1.59
  -2 -12   1    0.84    0.55
  -2 -12   1    0.51    0.63
  -2 -12   1    0.43    0.48
  -2 -12   0    0.54    0.54
  -2 -12  -1    0.54    0.53
  -2 -12  -2    2.08    0.50
  -2 -12  -2    2.21    0.51
  -2 -13  13    6.65    0.76
  -2 -13  12    1.25    0.63
  -2 -13  12    1.24    0.60
  -2 -13  11   19.80    1.59
  -2 -13  11   24.03    1.72
  -2 -13  11   24.50    1.63
  -2 -13  10   54.30    3.08
  -2 -13  10   52.23    2.86
  -2 -13  10   54.35    3.06
  -2 -13  10   55.08    2.60
  -2 -13   9   12.03    1.47
  -2 -13   9   11.02    1.31
  -2 -13   9    8.60    1.19
  -2 -13   9    9.29    0.93
  -2 -13   9    7.86    1.27
  -2 -13   8    1.24    0.99
  -2 -13   8    0.90    0.99
  -2 -13   8   -0.20    0.81
  -2 -13   8   -0.29    0.57
  -2 -13   7   35.69    2.58
  -2 -13   7   27.79    1.84
  -2 -13   7   31.45    2.32
  -2 -13   7   28.61    2.03
  -2 -13   6   18.52    1.47
  -2 -13   6   18.02    1.40
  -2 -13   6   21.97    1.48
  -2 -13   6   19.58    1.64
  -2 -13   5    5.63    1.30
  -2 -13   5    4.12    0.84
  -2 -13   5    5.31    0.85
  -2 -13   5    5.28    0.81
  -2 -13   4   16.71    1.37
  -2 -13   4   15.24    1.78
  -2 -13   4   17.13    1.38
  -2 -13   4   19.28    1.36
  -2 -13   3   15.64    1.29
  -2 -13   3   16.19    1.66
  -2 -13   3   16.09    1.20
  -2 -13   2   17.29    1.33
  -2 -13   2   18.40    1.18
  -2 -13   1   13.40    1.12
  -2 -13   1   13.73    1.08
  -2 -13   0    0.53    0.48
  -2 -13   0    0.23    0.34
  -2 -13   0    0.16    0.41
  -2 -13  -1   -0.07    0.28
  -2 -13  -1    0.24    0.31
  -2 -14  12    0.27    0.37
  -2 -14  11    0.28    0.47
  -2 -14  10   -0.42    0.66
  -2 -14  10    0.32    0.57
  -2 -14   9   -0.10    0.74
  -2 -14   9   -0.43    0.57
  -2 -14   9   -0.36    0.42
  -2 -14   8    0.32    0.79
  -2 -14   8    0.76    0.65
  -2 -14   8    0.68    0.49
  -2 -14   7    2.93    1.01
  -2 -14   7    1.12    0.50
  -2 -14   6    0.54    0.50
  -2 -14   6    1.06    0.52
  -2 -14   5    0.29    0.52
  -2 -14   5    0.64    0.81
  -2 -14   5   -0.06    0.46
  -2 -14   4    0.57    0.79
  -2 -14   4    0.90    0.52
  -2 -14   4   -0.23    0.45
  -2 -14   4    0.45    0.45
  -2 -14   3    4.17    0.62
  -2 -14   3    4.25    0.60
  -2 -14   2    7.73    0.71
  -2 -14   1   -0.42    0.34
  -2 -14   1   -0.15    0.29
  -2 -15   8    0.56    0.59
  -2 -15   6    0.82    0.57
   3 -15   2    7.52    0.81
   3 -15   3    0.83    0.57
   3 -15   3    0.87    0.35
   3 -15   4    0.39    0.36
   3 -15   5    1.57    0.65
   3 -15   6    0.21    0.58
   3 -15   6    0.04    0.32
   3 -15   7    0.12    0.50
   3 -15   7    0.32    0.28
   3 -15   8    0.63    0.41
   3 -14  -1    0.40    0.31
   3 -14   0    8.06    0.73
   3 -14   0    8.76    0.67
   3 -14   1    0.88    0.75
   3 -14   1    0.05    0.47
   3 -14   1   -0.05    0.39
   3 -14   2    6.35    1.12
   3 -14   2    5.78    0.77
   3 -14   2    5.90    0.70
   3 -14   3   28.50    2.08
   3 -14   3   26.32    1.57
   3 -14   4   14.81    1.54
   3 -14   4   13.32    1.04
   3 -14   5    0.11    0.90
   3 -14   6    0.83    0.79
   3 -14   6   -0.51    0.74
   3 -14   6   -0.11    0.44
   3 -14   7    0.28    0.72
   3 -14   7    1.19    0.78
   3 -14   7    1.91    0.47
   3 -14   8    5.43    0.86
   3 -14   8    5.58    0.94
   3 -14  10   30.10    1.72
   3 -14  11   30.22    1.53
   3 -13  -4    0.88    0.31
   3 -13  -3    0.59    0.33
   3 -13  -3    0.64    0.37
   3 -13  -3    0.27    0.39
   3 -13  -2    1.71    0.52
   3 -13  -2    1.04    0.41
   3 -13  -1    8.05    0.90
   3 -13  -1    9.53    0.93
   3 -13  -1    9.98    0.80
   3 -13   0    0.45    0.89
   3 -13   0   -0.14    0.60
   3 -13   0   -0.07    0.47
   3 -13   0    0.76    0.50
   3 -13   1    1.68    1.15
   3 -13   1    0.93    0.69
   3 -13   1    0.96    0.50
   3 -13   1    1.27    0.54
   3 -13   2    4.30    0.88
   3 -13   2    4.69    0.77
   3 -13   3    0.09    0.71
   3 -13   3    0.74    0.61
   3 -13   4    5.95    0.95
   3 -13   4    3.67    1.05
   3 -13   4    5.15    0.78
   3 -13   5    0.23    0.88
   3 -13   5    0.07    0.57
   3 -13   6    1.31    1.01
   3 -13   6    1.63    0.96
   3 -13   6    0.75    0.56
   3 -13   7    0.23    0.87
   3 -13   7   -0.11    0.96
   3 -13   7    0.19    0.74
   3 -13   7   -0.37    0.49
   3 -13   8   -0.10    0.78
   3 -13   8    0.09    0.79
   3 -13   9   51.76    2.71
   3 -13   9   57.29    3.05
   3 -13   9   54.91    2.91
   3 -13  10   47.86    2.58
   3 -13  10   49.02    2.65
   3 -13  11    5.79    0.84
   3 -13  11    6.41    0.83
   3 -12  -5    0.20    0.39
   3 -12  -4    2.21    0.55
   3 -12  -4    1.40    0.48
   3 -12  -4    3.51    0.62
   3 -12  -4    2.88    0.56
   3 -12  -3    3.91    0.69
   3 -12  -3    4.75    0.70
   3 -12  -3    5.62    0.78
   3 -12  -2   22.25    1.56
   3 -12  -2   24.29    1.61
   3 -12  -2   22.01    1.49
   3 -12  -2   22.54    1.37
   3 -12  -2   25.12    1.62
   3 -12  -1    0.50    0.54
   3 -12  -1   -0.08    0.66
   3 -12  -1    0.26    1.01
   3 -12  -1    0.26    0.64
   3 -12  -1   -0.39    0.57
   3 -12  -1   -0.73    0.56
   3 -12   0   10.19    1.18
   3 -12   0   11.21    1.11
   3 -12   0   12.15    1.03
   3 -12   0    9.63    1.04
   3 -12   0   10.23    1.03
   3 -12   1   40.89    2.43
   3 -12   1   40.66    2.30
   3 -12   1   40.76    2.25
   3 -12   1   41.65    2.28
   3 -12   2   40.69    2.59
   3 -12   2   40.62    2.45
   3 -12   2   41.15    2.26
   3 -12   2   42.43    2.36
   3 -12   3    0.25    0.94
   3 -12   3   -0.40    0.77
   3 -12   3    0.08    0.59
   3 -12   4    1.04    0.97
   3 -12   4    0.10    0.74
   3 -12   5   24.36    1.92
   3 -12   5   23.67    2.10
   3 -12   5   26.70    1.68
   3 -12   6    2.99    1.17
   3 -12   6    2.33    0.96
   3 -12   6    2.21    0.62
   3 -12   7    0.36    0.89
   3 -12   7    1.95    0.61
   3 -12   8   19.26    1.77
   3 -12   8   19.70    1.89
   3 -12   8   17.85    1.73
   3 -12   8   17.19    1.25
   3 -12   9  104.65    4.89
   3 -12   9  113.15    5.28
   3 -12   9  111.35    5.21
   3 -12  10  121.55    5.62
   3 -12  10  125.64    5.64
   3 -12  11   63.88    3.22
   3 -12  12    6.60    0.81
   3 -12  12    6.88    0.90
   3 -12  13    0.49    0.41
   3 -11  -7   -0.04    0.33
   3 -11  -7    0.39    0.36
   3 -11  -6    2.30    0.54
   3 -11  -5    1.59    0.60
   3 -11  -5    1.76    0.60
   3 -11  -4    6.66    0.91
   3 -11  -3    1.08    0.60
   3 -11  -3    0.93    0.71
   3 -11  -3    0.54    0.61
   3 -11  -2    0.17    0.55
   3 -11  -2    0.55    0.51
   3 -11  -1   -0.57    0.64
   3 -11  -1   -0.51    1.81
   3 -11  -1    0.29    0.65
   3 -11  -1    0.85    0.60
   3 -11   0    1.23    0.56
   3 -11   0    0.85    0.90
   3 -11   0    2.12    0.88
   3 -11   0    0.80    0.74
   3 -11   0    0.54    1.91
   3 -11   0    1.38    0.64
   3 -11   0    1.63    0.68
   3 -11   0    2.23    0.67
   3 -11   1   24.86    2.86
   3 -11   1   30.03    4.31
   3 -11   1   29.68    2.01
   3 -11   1   28.16    1.82
   3 -11   1   28.72    1.85
   3 -11   1   26.90    1.70
   3 -11   1   27.58    1.77
   3 -11   2   49.94    3.98
   3 -11   2   43.65    5.29
   3 -11   2   47.36    2.72
   3 -11   2   44.78    2.47
   3 -11   2   49.00    2.60
   3 -11   2   46.32    2.33
   3 -11   2   46.19    2.46
   3 -11   3   14.70    2.20
   3 -11   3   20.26    1.62
   3 -11   3   18.35    3.53
   3 -11   3   16.69    1.26
   3 -11   3   19.08    1.43
   3 -11   3   15.07    1.20
   3 -11   4   48.07    2.74
   3 -11   4   40.44    4.94
   3 -11   4   43.38    3.76
   3 -11   5    4.69    0.97
   3 -11   5    4.97    1.30
   3 -11   5    2.12    2.15
   3 -11   5    3.93    1.34
   3 -11   5    3.92    0.77
   3 -11   6   18.25    3.31
   3 -11   6   19.52    2.40
   3 -11   6   20.58    1.46
   3 -11   7  111.28    8.15
   3 -11   7  116.35    5.71
   3 -11   7  121.50    5.87
   3 -11   7  120.28    5.12
   3 -11   8   38.29    2.64
   3 -11   8   33.23    2.62
   3 -11   8   34.92    1.92
   3 -11   9   54.18    3.28
   3 -11  10   96.79    4.78
   3 -11  11   18.65    1.67
   3 -11  11   20.01    1.64
   3 -11  12    2.58    0.79
   3 -11  12    1.88    0.68
   3 -11  13    1.39    0.54
   3 -10  -8    3.44    0.51
   3 -10  -7    1.36    0.53
   3 -10  -7    1.02    0.47
   3 -10  -7    0.96    0.57
   3 -10  -6   -0.08    0.55
   3 -10  -6    0.08    0.55
   3 -10  -5   -0.17    0.60
   3 -10  -5   -0.46    0.61
   3 -10  -5   -0.37    0.66
   3 -10  -4    7.00    0.98
   3 -10  -4    4.65    0.93
   3 -10  -3    4.99    0.91
   3 -10  -3    4.73    0.87
   3 -10  -3    3.79    0.68
   3 -10  -3    4.77    0.90
   3 -10  -2   14.81    3.07
   3 -10  -2   15.45    2.11
   3 -10  -2   16.01    1.37
   3 -10  -2   15.19    1.23
   3 -10  -2   14.99    1.37
   3 -10  -1   10.38    1.88
   3 -10  -1    6.23    2.57
   3 -10  -1    8.08    1.05
   3 -10  -1    8.52    0.95
   3 -10  -1    8.85    1.00
   3 -10  -1    8.05    1.01
   3 -10   0   15.18    1.89
   3 -10   0   14.85    2.19
   3 -10   0   20.12    3.60
   3 -10   0   15.39    1.30
   3 -10   0   14.81    1.22
   3 -10   0   14.51    1.28
   3 -10   0   13.63    1.25
   3 -10   1    1.72    0.51
   3 -10   1    0.17    1.27
   3 -10   1    0.56    1.05
   3 -10   1   -0.53    1.99
   3 -10   1    1.78    0.88
   3 -10   1    0.17    0.55
   3 -10   1    0.16    0.57
   3 -10   2   28.54    2.93
   3 -10   2   28.95    2.05
   3 -10   2   30.24    1.84
   3 -10   2   30.68    1.71
   3 -10   2   30.20    1.80
   3 -10   2   32.19    1.93
   3 -10   3    1.02    1.31
   3 -10   3   -0.52    2.11
   3 -10   3    0.71    0.76
   3 -10   3    0.88    0.48
   3 -10   4   19.97    3.50
   3 -10   4   18.87    1.60
   3 -10   4   20.43    2.41
   3 -10   4   14.54    1.95
   3 -10   4   17.36    1.37
   3 -10   5    8.46    1.19
   3 -10   5    7.50    2.48
   3 -10   5   10.65    1.79
   3 -10   5    8.65    1.66
   3 -10   5    9.83    1.03
   3 -10   6   87.60    6.91
   3 -10   6   81.97    4.56
   3 -10   6   83.80    5.23
   3 -10   6   80.85    3.77
   3 -10   7   76.53    6.14
   3 -10   7   68.16    3.91
   3 -10   7   71.36    4.58
   3 -10   7   60.17    3.37
   3 -10   7   70.14    3.22
   3 -10   8  145.52    6.57
   3 -10   8  125.56    6.03
   3 -10   8  138.58    5.66
   3 -10   9   50.68    3.18
   3 -10   9   48.72    3.14
   3 -10   9   46.16    2.83
   3 -10  10    0.50    0.99
   3 -10  10    0.79    1.13
   3 -10  10    0.23    0.78
   3 -10  11   -0.47    0.90
   3 -10  11   -0.10    0.82
   3 -10  11   -0.53    0.82
   3 -10  12    0.30    0.64
   3 -10  12    1.56    0.91
   3 -10  13   11.89    1.09
  -3  10 -14    4.13    0.50
   3  -9  -9   -0.13    0.36
   3  -9  -9   -0.49    0.44
   3  -9  -8   11.02    0.98
   3  -9  -8   13.53    1.08
   3  -9  -8   12.29    1.11
   3  -9  -7  106.93    4.84
   3  -9  -7  111.11    4.88
   3  -9  -7  112.81    4.97
   3  -9  -6   44.55    2.54
   3  -9  -6   45.87    2.53
   3  -9  -5    1.60    0.72
   3  -9  -5    2.30    0.75
   3  -9  -4   26.44    1.91
   3  -9  -4   28.75    1.97
   3  -9  -3   24.55    2.48
   3  -9  -3   29.35    3.84
   3  -9  -3   24.09    1.76
   3  -9  -3   23.52    1.54
   3  -9  -3   24.56    1.78
   3  -9  -2   79.38    6.81
   3  -9  -2   97.23    4.87
   3  -9  -2   85.66    5.37
   3  -9  -2   87.64    3.98
   3  -9  -2   85.07    4.10
   3  -9  -1   16.38    1.95
   3  -9  -1   21.00    1.54
   3  -9  -1   19.98    1.41
   3  -9  -1   20.89    1.50
   3  -9   0    0.62    1.24
   3  -9   0    0.16    0.56
   3  -9   0   -0.27    1.14
   3  -9   0    0.15    0.55
   3  -9   0    0.38    0.57
   3  -9   1    2.17    1.21
   3  -9   1    2.18    1.26
   3  -9   1    2.06    0.62
   3  -9   1    2.73    0.65
   3  -9   1    3.37    0.61
   3  -9   2   30.72    2.02
   3  -9   2   29.94    2.96
   3  -9   2   30.41    1.79
   3  -9   2   32.68    1.77
   3  -9   2   28.79    1.83
   3  -9   3    0.15    1.18
   3  -9   3    0.82    1.05
   3  -9   3    0.46    0.73
   3  -9   3    0.06    0.43
   3  -9   4   10.20    1.62
   3  -9   4   12.45    1.80
   3  -9   4   11.90    1.27
   3  -9   4    9.74    1.74
   3  -9   4   11.52    1.06
   3  -9   5   46.01    2.61
   3  -9   5   40.12    3.29
   3  -9   5   43.13    3.00
   3  -9   5   42.62    2.29
   3  -9   6   18.32    3.23
   3  -9   6   18.29    2.18
   3  -9   6   16.98    1.86
   3  -9   6   18.62    2.19
   3  -9   6   15.35    1.45
   3  -9   6   17.11    1.26
   3  -9   7   85.55    6.50
   3  -9   7   96.68    4.72
   3  -9   7   83.62    5.12
   3  -9   7   82.94    4.31
   3  -9   7   87.47    4.63
   3  -9   7   92.84    3.97
   3  -9   8   10.88    1.55
   3  -9   8    7.68    1.20
   3  -9   8    8.87    0.84
   3  -9   9    0.27    0.98
   3  -9   9    1.14    1.06
   3  -9   9   -0.63    0.86
   3  -9  10   -1.26    1.02
   3  -9  10   -0.82    1.03
   3  -9  10    1.29    0.89
   3  -9  11    0.12    0.84
   3  -9  11    0.32    0.77
   3  -9  11    0.37    0.93
   3  -9  12    6.66    1.07
   3  -9  12    3.07    0.94
   3  -9  13    4.66    0.86
  -3   9 -14    3.64    0.56
   3  -8 -10   13.39    0.88
   3  -8 -10   16.69    1.10
   3  -8  -9   10.11    1.03
   3  -8  -9   10.18    0.92
   3  -8  -8  150.16    7.04
   3  -8  -8  164.12    6.81
   3  -8  -8  173.32    6.90
   3  -8  -8  166.08    6.97
   3  -8  -7  170.47    8.02
   3  -8  -7  188.26    7.83
   3  -8  -7  196.44    7.88
   3  -8  -7  192.01    7.94
   3  -8  -6   11.25    1.45
   3  -8  -6   13.75    1.28
   3  -8  -6   14.59    1.33
   3  -8  -5   23.90    2.08
   3  -8  -5   28.12    1.90
   3  -8  -4  245.49   10.56
   3  -8  -4  252.36   13.09
   3  -8  -4  255.79   10.30
   3  -8  -4  256.24   10.29
   3  -8  -3   41.47    3.30
   3  -8  -3   43.59    2.89
   3  -8  -3   42.33    2.43
   3  -8  -3   41.42    2.19
   3  -8  -3   42.00    2.37
   3  -8  -2  111.11    5.51
   3  -8  -2  106.29    6.23
   3  -8  -2  113.20    4.80
   3  -8  -2  111.46    4.92
   3  -8  -1   34.71    2.57
   3  -8  -1   35.25    3.07
   3  -8  -1   36.96    2.04
   3  -8  -1   35.01    1.95
   3  -8  -1   34.15    1.97
   3  -8   0    7.49    1.41
   3  -8   0    7.95    1.56
   3  -8   0   10.41    0.97
   3  -8   0   10.28    0.94
   3  -8   0   10.19    0.95
   3  -8   1   10.81    1.68
   3  -8   1   14.71    1.93
   3  -8   1   11.53    0.98
   3  -8   1   10.46    0.97
   3  -8   1   11.09    0.92
   3  -8   2  186.10    8.51
   3  -8   2  204.25    9.24
   3  -8   2  204.11    8.04
   3  -8   2  195.27    9.44
   3  -8   2  189.20    7.73
   3  -8   3    3.94    1.17
   3  -8   3    1.82    1.19
   3  -8   3    1.86    0.73
   3  -8   3    2.14    0.63
   3  -8   3    1.92    0.46
   3  -8   3    3.02    1.18
   3  -8   3    3.00    0.61
   3  -8   4   11.49    1.55
   3  -8   4   11.51    1.74
   3  -8   4   10.39    1.13
   3  -8   4    9.22    1.67
   3  -8   4   10.96    0.95
   3  -8   5  289.44   12.03
   3  -8   5  289.77   12.95
   3  -8   5  296.17   12.96
   3  -8   5  285.76   11.36
   3  -8   5  290.63   11.28
   3  -8   6  168.08    7.32
   3  -8   6  155.37    8.24
   3  -8   6  156.04    6.71
   3  -8   6  164.93    6.58
   3  -8   7    9.62    1.83
   3  -8   7    9.72    1.37
   3  -8   7    8.16    1.41
   3  -8   7    9.12    0.84
   3  -8   8   15.36    1.62
   3  -8   8   18.01    1.74
   3  -8   8   14.33    2.24
   3  -8   9   -0.26    0.98
   3  -8   9    0.56    1.06
   3  -8   9   -0.13    0.84
  -3   8  -9   -0.46    0.71
   3  -8   9   -0.29    1.47
   3  -8  10    1.58    0.98
   3  -8  10    2.61    1.10
   3  -8  10    0.82    0.93
  -3   8 -10    0.60    0.72
   3  -8  11   18.82    1.76
   3  -8  11   13.58    1.40
   3  -8  11   15.85    1.73
  -3   8 -11   16.52    1.54
   3  -8  12    6.64    1.13
   3  -8  12    7.41    1.28
  -3   8 -12    5.39    0.97
   3  -8  13    0.07    0.64
  -3   8 -13    0.73    0.61
  -3   8 -14    1.92    0.57
   3  -7 -11    1.85    0.50
   3  -7 -10    0.49    0.67
   3  -7 -10   -0.05    0.38
  -3   7  10   -0.17    0.71
   3  -7 -10   -0.15    0.55
   3  -7  -9   87.30    4.45
   3  -7  -9   93.81    4.14
   3  -7  -9   95.86    4.23
   3  -7  -9   95.50    4.38
   3  -7  -8  163.82    7.67
   3  -7  -8  178.95    7.43
   3  -7  -8  177.11    7.44
   3  -7  -8  190.74    7.65
   3  -7  -7   14.37    1.59
   3  -7  -7   15.75    1.38
   3  -7  -7   13.86    1.33
   3  -7  -6   61.88    3.51
   3  -7  -6   64.52    3.27
   3  -7  -5   25.63    2.01
   3  -7  -5   23.79    1.74
   3  -7  -4    0.11    0.86
   3  -7  -4   -0.70    0.97
   3  -7  -4    0.17    0.60
   3  -7  -4    0.08    0.60
   3  -7  -3  185.91    8.15
   3  -7  -3  186.36    7.94
   3  -7  -3  189.30    8.92
   3  -7  -3  187.98    7.68
   3  -7  -3  188.06    7.66
   3  -7  -3  184.57    7.46
   3  -7  -2   26.41    2.10
   3  -7  -2   26.54    2.51
   3  -7  -2   25.40    1.52
   3  -7  -2   26.13    1.59
   3  -7  -1   12.00    1.44
   3  -7  -1    9.53    1.56
   3  -7  -1   11.76    0.97
   3  -7  -1   10.91    0.94
   3  -7  -1   10.46    0.91
   3  -7   0    9.94    1.40
   3  -7   0   15.03    1.86
   3  -7   0   13.41    1.75
   3  -7   0   12.21    0.95
   3  -7   0   11.51    0.92
   3  -7   0   10.87    0.93
   3  -7   1    3.67    1.24
  -3   7  -1    3.42    1.10
   3  -7   1    4.20    1.19
   3  -7   1    2.92    0.49
   3  -7   1    2.12    0.50
   3  -7   2   27.71    2.44
   3  -7   2   22.66    1.91
   3  -7   3   14.23    1.53
   3  -7   3   15.26    1.92
   3  -7   3   14.15    1.80
   3  -7   3   12.81    1.00
   3  -7   4    3.47    0.96
   3  -7   4    3.16    1.20
   3  -7   4    6.10    0.85
   3  -7   4    3.90    0.68
   3  -7   4    3.72    1.18
   3  -7   4    4.14    0.61
   3  -7   5    9.00    1.07
   3  -7   5    9.47    1.27
   3  -7   5    8.13    1.67
   3  -7   5    8.58    1.42
   3  -7   5    7.79    0.77
   3  -7   6  171.41    7.29
   3  -7   6  172.34    8.62
   3  -7   6  153.89    6.90
   3  -7   6  181.59    8.12
   3  -7   6  168.08    6.66
   3  -7   7  108.43    5.47
   3  -7   7  103.19    6.54
   3  -7   7  105.68    6.35
   3  -7   7  102.98    4.73
  -3   7  -7  105.50    4.88
   3  -7   7  104.06    4.36
   3  -7   8   57.56    3.19
  -3   7  -8   47.17    2.95
   3  -7   8   53.69    2.87
   3  -7   9   17.14    1.76
   3  -7   9   17.84    1.68
   3  -7   9   15.15    1.69
  -3   7  -9   16.18    1.59
   3  -7   9   16.31    1.46
   3  -7  10   11.17    1.54
   3  -7  10   14.03    1.56
   3  -7  10   12.42    1.44
   3  -7  10   11.66    1.22
  -3   7 -10   10.52    1.40
   3  -7  11    0.37    0.90
  -3   7 -11    0.13    0.82
   3  -7  12   10.33    1.23
  -3   7 -12    7.71    1.20
   3  -7  13   29.29    2.06
  -3   7 -13   28.04    1.97
  -3   7 -14   16.52    1.17
  -3   7 -14   17.46    1.25
   3  -6 -12   -0.31    0.37
   3  -6 -11    2.04    0.73
   3  -6 -11    3.73    0.67
   3  -6 -10  144.69    6.47
   3  -6 -10  148.30    6.15
   3  -6 -10  153.36    6.41
   3  -6  -9  133.41    6.30
   3  -6  -9  136.39    5.95
   3  -6  -9  144.42    6.07
   3  -6  -9  151.22    6.28
   3  -6  -8    5.36    0.87
   3  -6  -8    2.95    0.96
   3  -6  -8    3.81    0.79
   3  -6  -8    2.40    0.77
   3  -6  -7    2.79    1.07
   3  -6  -7    3.29    0.75
   3  -6  -7    2.76    0.78
  -3   6   7    2.80    2.00
   3  -6  -6    6.16    0.97
   3  -6  -6    5.90    0.91
   3  -6  -6    4.01    0.81
   3  -6  -5  157.93    6.57
   3  -6  -5  150.78    6.72
   3  -6  -5  153.65    6.50
   3  -6  -4  293.97   11.42
   3  -6  -4  286.75   11.55
   3  -6  -4  290.35   12.40
   3  -6  -4  281.27   11.30
  -3   6   3   31.10    3.04
   3  -6  -3   34.50    1.88
   3  -6  -3   33.36    2.58
   3  -6  -3   32.36    1.71
   3  -6  -2    5.47    1.05
   3  -6  -2    5.69    0.62
   3  -6  -1 1080.68   38.26
   3  -6  -1 1021.98   38.13
   3  -6  -1  984.73   36.75
   3  -6  -1  961.01   36.68
   3  -6   0  148.53    7.20
  -3   6   0  152.80    7.17
   3  -6   0  151.95    7.22
   3  -6   1  179.61    8.23
   3  -6   1  174.03    8.15
  -3   6  -1  177.63    8.48
   3  -6   2   65.06    3.97
   3  -6   3  385.17   16.62
   3  -6   3  415.64   16.50
   3  -6   4    3.49    1.27
   3  -6   4    2.14    0.87
   3  -6   4    2.93    0.47
   3  -6   5   -0.36    0.54
   3  -6   5    0.40    0.33
   3  -6   6  210.92    8.73
  -3   6  -6  211.28    9.39
  -3   6  -6  217.20    8.74
   3  -6   6  215.99    9.40
   3  -6   6  207.24    8.56
   3  -6   6  208.16    8.18
   3  -6   7  391.93   15.09
  -3   6  -7  365.79   14.75
   3  -6   7  363.11   14.53
  -3   6  -7  368.40   15.68
   3  -6   8   26.83    2.00
  -3   6  -8   22.66    1.96
   3  -6   8   27.78    1.90
   3  -6   9    2.92    0.99
   3  -6   9    0.77    0.83
   3  -6   9   -0.10    0.67
  -3   6  -9    0.70    0.85
   3  -6  10   15.34    1.64
   3  -6  10   14.41    1.69
  -3   6 -10   12.76    1.60
   3  -6  10   17.69    1.54
   3  -6  11    3.56    1.18
   3  -6  11    2.43    0.98
   3  -6  11    3.98    0.93
  -3   6 -11    2.36    1.04
   3  -6  12    0.39    0.91
   3  -6  12    1.45    0.76
  -3   6 -12    0.40    0.93
  -3   6 -13    3.63    0.87
   3  -6  13    2.90    0.90
  -3   6 -13    2.99    0.88
  -3   6 -14    1.12    0.56
  -3   6 -14    0.94    0.60
   3  -5 -12    6.38    0.84
   3  -5 -12    7.87    0.84
   3  -5 -11    3.94    0.90
  -3   5  11    4.45    1.07
   3  -5 -11    4.47    0.80
   3  -5 -10    3.54    0.99
   3  -5 -10    3.28    0.68
   3  -5 -10    3.03    0.90
   3  -5 -10    3.60    0.85
   3  -5  -9   19.50    1.72
  -3   5   9   20.00    3.20
   3  -5  -9   18.20    1.68
   3  -5  -9   20.14    1.43
   3  -5  -9   18.63    1.44
   3  -5  -8  125.52    5.68
   3  -5  -8  133.95    6.03
   3  -5  -8  143.00    6.07
   3  -5  -8  131.01    5.71
  -3   5   8  131.71    8.60
   3  -5  -7  217.51    9.06
   3  -5  -7  224.69    9.33
   3  -5  -7  232.67    9.31
   3  -5  -7  224.19    9.07
   3  -5  -6  143.69    6.34
   3  -5  -6  162.41    6.61
   3  -5  -6  153.59    6.47
   3  -5  -6  148.79    6.33
   3  -5  -5  276.56   10.92
   3  -5  -5  269.39   11.03
   3  -5  -5  277.52   10.87
   3  -5  -5  288.83   10.94
   3  -5  -5  263.12   11.60
  -3   5   5  277.76   12.80
   3  -5  -4   69.47    3.17
   3  -5  -4   69.55    3.94
  -3   5   4   68.19    4.74
   3  -5  -3  241.85    9.44
   3  -5  -3  240.76   10.41
   3  -5  -2  575.60   22.66
   3  -5  -1  167.55    7.77
   3  -5  -1  179.62    7.96
   3  -5   0   35.14    2.47
  -3   5   0   31.54    2.49
   3  -5   0   32.68    2.48
   3  -5   1  117.53    5.80
   3  -5   2  126.30    6.19
   3  -5   2  136.76    6.49
  -3   5  -2  133.51    5.67
   3  -5   3    2.34    0.82
   3  -5   3    1.92    1.00
  -3   5  -3    1.88    0.59
   3  -5   4   27.38    2.16
  -3   5  -4   28.85    2.06
   3  -5   5  246.73    9.86
   3  -5   5  213.96    9.02
  -3   5  -5  239.81   10.01
   3  -5   6   78.75    3.99
   3  -5   6   90.02    4.40
  -3   5  -6   85.78    4.07
   3  -5   6   81.95    3.86
  -3   5  -6   86.36    4.87
  -3   5  -7    4.64    0.96
  -3   5  -7    5.87    0.90
   3  -5   7    4.87    0.85
   3  -5   7    3.90    0.93
  -3   5  -7    5.87    1.34
  -3   5  -8    0.79    0.83
  -3   5  -8    0.41    0.62
   3  -5   8    0.10    0.69
  -3   5  -8    0.83    0.88
   3  -5   9   34.23    2.31
   3  -5   9   34.90    2.45
   3  -5   9   28.71    2.07
  -3   5  -9   26.28    2.25
  -3   5  -9   31.83    2.15
  -3   5  -9   30.41    3.17
   3  -5  10    4.55    1.08
   3  -5  10    2.14    1.03
   3  -5  10    3.23    0.86
  -3   5 -10    4.34    0.95
  -3   5 -10    3.13    1.02
  -3   5 -10    3.04    1.30
   3  -5  11   51.61    2.81
   3  -5  11   51.77    3.15
   3  -5  11   46.99    2.79
  -3   5 -11   45.96    2.82
  -3   5 -11   41.84    3.06
   3  -5  12   83.25    4.30
  -3   5 -12   77.29    3.98
  -3   5 -12   74.14    4.28
   3  -5  12   89.35    4.06
  -3   5 -13   16.71    1.37
   3  -5  13   15.93    1.47
  -3   5 -13   14.85    1.51
  -3   5 -14   12.11    1.03
  -3   5 -14   13.02    1.19
  -3   4  14    0.54    0.37
   3  -4 -13   18.01    1.24
   3  -4 -13   23.08    1.29
   3  -4 -12    0.98    0.67
   3  -4 -12    0.42    0.75
  -3   4  12    0.10    0.76
   3  -4 -12    0.61    0.53
   3  -4 -11   32.22    2.18
  -3   4  11   28.80    2.25
   3  -4 -10  240.64   10.25
   3  -4 -10  257.47   10.53
   3  -4 -10  246.41    9.89
   3  -4  -9  154.60    6.89
   3  -4  -9  161.14    7.24
  -3   4   9  181.11   10.43
   3  -4  -9  184.84    7.56
   3  -4  -9  176.61    7.00
   3  -4  -8   34.17    1.99
   3  -4  -8   34.82    2.23
   3  -4  -8   32.20    1.93
   3  -4  -8   34.81    2.33
  -3   4   8   39.73    4.34
   3  -4  -7   42.59    2.29
   3  -4  -7   44.47    2.48
   3  -4  -7   44.81    2.56
   3  -4  -7   39.50    2.22
   3  -4  -6   56.52    2.73
   3  -4  -6   57.54    2.88
   3  -4  -6   58.25    2.92
   3  -4  -6   51.80    2.65
  -3   4   6   59.74    4.42
   3  -4  -5  358.54   13.96
   3  -4  -5  340.22   13.21
  -3   4   5  332.50   15.31
   3  -4  -4  108.93    5.28
  -3   4   4  113.85    6.44
   3  -4  -3  177.02    7.76
   3  -4  -2   75.78    3.96
  -3   4   1 2199.06   82.22
   3  -4  -1 2197.42   81.98
   3  -4  -1 2217.90   82.12
  -3   4   0 1771.05   67.62
   3  -4   0 1775.28   67.14
   3  -4   0 1852.81   67.35
   3  -4   1 1582.99   60.17
  -3   4  -1 1612.87   59.51
   3  -4   2   13.21    1.36
  -3   4  -2   16.68    1.33
   3  -4   3    2.99    0.74
  -3   4  -3    2.50    0.70
   3  -4   4  284.23   11.70
  -3   4  -4  289.05   11.98
   3  -4   5 1210.08   42.09
  -3   4  -5 1151.11   42.76
   3  -4   6   37.13    2.30
  -3   4  -6   37.47    2.35
  -3   4  -6   43.44    2.30
   3  -4   6   38.36    2.18
   3  -4   6   38.54    2.36
  -3   4  -6   41.91    3.16
   3  -4   7    9.06    1.18
  -3   4  -7    8.21    1.04
  -3   4  -7    5.96    1.05
   3  -4   7    7.74    1.00
  -3   4  -7    8.23    1.53
   3  -4   8   13.07    1.44
  -3   4  -8   14.63    1.57
   3  -4   8   14.68    1.37
  -3   4  -8   12.43    1.34
  -3   4  -8    9.68    1.83
   3  -4   9  130.73    5.41
   3  -4   9  116.66    5.51
  -3   4  -9  102.10    5.51
   3  -4   9  117.39    5.29
  -3   4  -9  102.43    5.30
  -3   4  -9   99.04    6.78
   3  -4  10    3.93    1.15
  -3   4 -10    1.29    1.05
  -3   4 -10    1.86    0.87
   3  -4  10    3.47    0.98
  -3   4 -10    2.58    1.42
   3  -4  11  290.37   11.48
  -3   4 -11  260.78   11.55
  -3   4 -11  243.32   11.17
   3  -4  11  291.52   11.22
   3  -4  12    0.50    0.89
  -3   4 -12   -0.41    0.87
   3  -4  12   -0.30    0.76
  -3   4 -12    0.14    0.97
  -3   4 -12    0.12    0.73
  -3   4 -13    5.80    0.95
   3  -4  13    6.75    0.92
  -3   4 -13    7.04    1.21
  -3   4 -14    4.30    0.69
  -3   4 -14    4.24    0.78
   3  -3 -14    4.59    0.74
   3  -3 -13    8.87    0.98
   3  -3 -13    8.91    1.15
   3  -3 -13    9.71    0.91
   3  -3 -12    6.95    1.01
  -3   3  12   10.93    1.42
   3  -3 -12   10.39    1.31
   3  -3 -11    4.26    0.91
   3  -3 -11    7.55    1.24
  -3   3  11    5.21    1.23
  -3   3  11    2.69    1.99
   3  -3 -10  285.26   12.09
   3  -3 -10  313.21   12.52
   3  -3  -9  108.18    5.07
   3  -3  -9  113.22    5.37
  -3   3   9  116.22    7.97
  -3   3   9  116.36    6.98
   3  -3  -8    4.83    0.92
   3  -3  -8    5.56    1.00
   3  -3  -8    5.43    0.71
  -3   3   8    6.34    1.87
   3  -3  -7   89.21    4.02
   3  -3  -7   78.84    3.62
  -3   3   7   80.81    5.52
   3  -3  -6  100.52    4.65
  -3   3   6  100.31    6.22
   3  -3  -5  350.61   13.70
  -3   3   5  325.33   15.16
   3  -3  -4    1.36    0.59
  -3   3   4    8.50    1.64
   3  -3  -3  345.97   14.03
   3  -3  -3  362.93   14.37
   3  -3  -2 1576.80   58.81
  -3   3   1 1496.69   56.30
  -3   3   0   73.32    3.59
  -3   3   0   43.27    2.57
   3  -3   1 8738.02  320.56
  -3   3  -1 8725.77  320.47
   3  -3   2  520.68   20.13
  -3   3  -2  521.91   20.20
   3  -3   3 1936.49   71.38
  -3   3  -3 1901.43   71.67
   3  -3   4  121.80    5.45
  -3   3  -4  123.07    5.98
  -3   3  -5  649.50   24.94
   3  -3   5  698.45   25.04
   3  -3   5  627.58   24.68
  -3   3  -5  676.59   26.11
   3  -3   6  101.15    4.52
  -3   3  -6  102.30    4.50
  -3   3  -6   94.12    4.60
   3  -3   6   92.70    4.35
  -3   3  -6  102.02    5.71
   3  -3   7    0.81    0.76
  -3   3  -7    1.56    0.90
  -3   3  -7    1.43    0.71
   3  -3   7    1.22    0.67
  -3   3  -7    1.39    1.15
  -3   3  -8   14.47    1.62
  -3   3  -8   14.45    1.50
   3  -3   8   16.55    1.48
  -3   3  -8   11.38    2.10
  -3   3  -9   25.45    2.28
  -3   3  -9   25.99    2.11
   3  -3   9   26.27    2.02
  -3   3  -9   20.20    2.89
   3  -3  10  936.23   33.39
  -3   3 -10  787.55   33.19
   3  -3  10  955.99   33.19
  -3   3 -10  855.79   33.54
  -3   3 -10  727.67   35.29
  -3   3 -11  330.55   12.84
   3  -3  11  324.53   13.00
  -3   3 -11  305.81   13.20
   3  -3  11  334.80   12.88
  -3   3 -12   56.10    3.05
   3  -3  12   54.87    3.12
  -3   3 -12   52.10    3.13
   3  -3  12   58.45    3.10
  -3   3 -13    2.38    0.77
   3  -3  13    3.64    0.78
  -3   3 -14    5.50    0.71
   3  -3  14    6.43    0.70
  -3   3 -14    7.88    0.85
   3  -2 -15    0.31    0.50
  -3   2  15    0.92    0.44
   3  -2 -14    1.73    0.76
   3  -2 -14    2.59    0.50
   3  -2 -13   19.93    1.56
   3  -2 -13   23.82    1.97
  -3   2  13   27.05    1.96
   3  -2 -12   46.70    2.70
  -3   2  12   54.75    3.21
   3  -2 -12   48.28    3.09
   3  -2 -11   78.68    4.10
   3  -2 -11   83.02    4.49
  -3   2  11   95.45    4.75
  -3   2  11  102.94    7.39
   3  -2 -10  186.78    8.16
   3  -2 -10  206.21    8.65
  -3   2  10  205.85   10.59
  -3   2  10  207.00   11.66
   3  -2  -9   99.91    4.72
   3  -2  -9  110.02    5.10
  -3   2   9  113.37    7.67
  -3   2   9  111.87    6.95
   3  -2  -8    4.06    0.79
   3  -2  -8    4.48    0.87
  -3   2   8    4.06    1.75
  -3   2   7  598.21   25.06
   3  -2  -6  951.56   35.84
  -3   2   6  962.68   37.91
   3  -2  -5  575.60   22.00
  -3   2   5  571.95   23.67
  -3   2   4  136.80    7.11
   3  -2  -3  298.97   12.10
   3  -2  -2  422.99   16.59
  -3   2   0   33.51    2.42
   3  -2   0   28.90    2.09
  -3   2   0   31.93    1.97
  -3   2  -1  258.89   10.49
  -3   2  -2  369.85   14.73
  -3   2  -3 1278.24   48.27
   3  -2   4  101.76    4.64
  -3   2  -4  111.30    5.48
  -3   2  -5   12.46    1.20
   3  -2   5   14.67    1.09
  -3   2  -5   12.87    1.74
   3  -2   6  373.04   14.31
  -3   2  -6  371.55   14.37
  -3   2  -6  346.92   14.43
  -3   2  -6  364.59   15.89
   3  -2   7    8.03    1.14
  -3   2  -7    7.88    1.06
  -3   2  -7    6.17    1.15
  -3   2  -7    4.16    1.33
  -3   2  -8    0.25    0.73
  -3   2  -8   -0.35    1.22
  -3   2  -9  526.58   21.95
  -3   2  -9  501.82   24.11
   3  -2  10   12.54    1.56
  -3   2 -10    8.30    1.44
  -3   2 -10   10.31    2.44
   3  -2  10   12.88    1.47
  -3   2 -10    7.34    2.04
   3  -2  11   12.76    1.46
   3  -2  11   12.15    1.38
  -3   2 -11   10.95    1.58
  -3   2 -11   10.77    1.45
  -3   2 -12   20.37    1.69
  -3   2 -12   20.90    1.91
  -3   2 -12   19.53    1.76
   3  -2  12   21.75    1.68
  -3   2 -13    7.38    0.94
  -3   2 -13    8.52    1.12
   3  -2  13    9.92    1.00
  -3   2 -14    4.92    0.61
  -3   1  15    2.97    0.63
   3  -1 -13    0.25    0.64
   3  -1 -13    0.24    0.84
  -3   1  13   -0.64    0.96
   3  -1 -12   -0.37    0.71
  -3   1  12    0.44    0.99
  -3   1  12   -0.47    1.72
  -3   1  11  437.16   16.39
  -3   1  11  439.95   19.71
   3  -1 -10    1.70    0.71
  -3   1  10    1.48    1.88
  -3   1  10    3.20    2.42
   3  -1  -9    5.27    0.83
   3  -1  -9    9.11    1.95
  -3   1   9    9.83    2.44
  -3   1   9    5.73    2.15
  -3   1   8  446.62   19.56
  -3   1   7 1491.82   55.80
  -3   1   7 1603.22   58.50
  -3   1   6  143.18    5.97
  -3   1   6  145.03    7.82
  -3   1   5  158.15    8.10
  -3   1   4  215.51    9.97
   3  -1  -3  378.61   14.84
   3  -1  -2  411.73   15.97
  -3   1   1 5999.68  224.45
   3  -1  -1 5980.43  223.92
  -3   1   1 6274.77  223.96
  -3   1   0 3839.79  140.79
  -3   1   0 3782.61  140.21
  -3   1  -1 2400.34   88.95
  -3   1  -2  251.13   10.46
  -3   1  -3    6.47    1.10
  -3   1  -4  139.08    5.74
   3  -1   4  139.15    5.76
  -3   1  -4  134.60    6.78
   3  -1   5  155.89    6.60
  -3   1  -5  165.40    6.82
  -3   1  -5  171.71    8.19
   3  -1   6   -0.09    0.64
   3  -1   6    0.16    0.56
  -3   1  -6   -0.20    0.61
  -3   1  -6   -0.27    1.02
  -3   1  -7   40.45    2.65
   3  -1   7   42.21    2.43
  -3   1  -7   39.41    2.54
  -3   1  -7   39.32    3.67
  -3   1  -8  196.05    8.91
   3  -1   8  214.96    8.76
  -3   1  -8  213.24    9.14
  -3   1  -8  196.58   10.88
   3  -1   9 1055.54   38.75
  -3   1  -9 1077.02   39.18
  -3   1  -9  955.17   38.88
   3  -1   9 1050.47   38.69
  -3   1  -9  991.52   41.97
  -3   1  -9  910.09   41.21
   3  -1  10    4.79    1.08
  -3   1 -10    5.67    1.26
  -3   1 -10    4.54    1.18
  -3   1 -10    3.73    1.65
   3  -1  11    1.44    0.77
  -3   1 -11    1.97    0.97
  -3   1 -11    0.87    0.96
  -3   1 -12   28.68    2.08
  -3   1 -12   28.01    2.06
  -3   1 -13   22.98    1.53
  -3   1 -13   25.26    1.64
   3   0 -16    0.69    0.48
   3   0 -15    1.46    0.74
  -3   0  15    0.99    0.56
   3   0 -14   10.52    1.38
   3   0 -14   14.44    1.51
  -3   0  14   11.03    1.37
   3   0 -13    7.71    1.01
   3   0 -13    8.30    1.41
  -3   0  13    9.07    1.44
   3   0 -12    2.14    0.79
  -3   0  12    2.12    1.14
   3   0 -12    3.15    1.18
  -3   0  12    3.33    2.14
   3   0 -11   24.81    1.73
   3   0 -11   25.96    2.10
  -3   0  11   24.00    2.18
  -3   0  11   29.45    3.64
  -3   0  11   27.51    3.84
   3   0 -10    4.65    0.84
   3   0 -10    4.59    1.10
  -3   0  10    5.30    1.28
   3   0 -10    4.66    1.92
  -3   0  10    7.91    2.28
  -3   0  10    4.77    2.33
   3   0  -9  120.75    5.54
  -3   0   9  123.32    7.80
  -3   0   9  117.81    7.44
  -3   0   8   27.02    3.35
  -3   0   8   26.68    3.07
  -3   0   7  104.05    4.43
  -3   0   7  100.95    4.32
  -3   0   7  111.28    6.47
  -3   0   6 2620.95   96.35
  -3   0   6 2577.97   98.32
  -3   0   5  647.69   24.12
  -3   0   5  605.15   25.66
  -3   0   4   82.96    4.88
   3   0  -3 1245.07   46.34
  -3   0   2  659.61   24.88
   3   0  -2  645.28   24.58
  -3   0   1  253.40   10.25
  -3   0   0  353.48   13.95
  -3   0  -1    9.73    1.43
  -3   0  -1    8.08    1.01
  -3   0  -2   37.67    2.13
  -3   0  -2   45.86    2.73
  -3   0  -3 1465.12   54.98
  -3   0  -3 1527.38   56.08
  -3   0  -4    0.31    0.31
  -3   0  -4    0.20    0.79
  -3   0  -5   84.97    4.05
  -3   0  -5   85.56    3.99
   3   0   5   81.35    3.79
  -3   0  -5   85.84    5.19
  -3   0  -6   49.42    2.45
   3   0   6   52.90    2.74
  -3   0  -6   49.79    2.85
   3   0   6   51.92    2.71
  -3   0  -6   50.58    2.90
  -3   0  -6   47.49    3.97
  -3   0  -7  267.82   10.47
  -3   0  -7  247.21   10.06
  -3   0  -7  249.73   10.69
  -3   0  -7  256.37   10.76
  -3   0  -7  246.48   12.76
   3   0   7  268.30   10.49
  -3   0  -7  252.26   12.60
  -3   0  -8  148.58    6.46
   3   0   8  146.17    6.43
  -3   0  -8  140.62    8.58
   3   0   8  157.58    6.53
  -3   0  -8  134.16    6.63
  -3   0  -8  137.00    6.73
  -3   0  -8  125.27    8.33
   3   0   9   48.56    2.81
  -3   0  -9   48.79    3.13
   3   0   9   46.45    2.87
  -3   0  -9   47.38    3.09
  -3   0 -10   17.66    1.84
  -3   0 -10   15.07    1.70
   3   0  10   16.47    1.59
  -3   0 -11    4.33    0.67
  -3   0 -11    5.25    1.02
  -3   0 -11    6.00    1.24
   3   0  11    6.17    1.01
   3   0  12    1.92    0.72
  -3   0 -12    0.63    0.69
   3   0  13   14.59    1.08
   3   1 -16    3.20    0.70
   3   1 -15   -0.21    0.78
   3   1 -15   -0.53    0.75
   3   1 -14   16.00    1.65
  -3  -1  14   17.53    1.72
   3   1 -13    8.90    1.01
  -3  -1  13    9.20    2.45
   3   1 -13    7.78    1.38
  -3  -1  13    6.95    1.40
   3   1 -12   27.54    1.87
  -3  -1  12   35.10    4.13
   3   1 -12   32.31    2.39
  -3  -1  12   32.07    2.55
   3   1 -12   32.25    3.97
   3   1 -11    0.31    0.60
   3   1 -11    0.39    0.86
  -3  -1  11   -1.03    1.13
   3   1 -11    2.76    1.94
  -3  -1  11   -0.82    1.74
   3   1 -10   18.83    1.68
  -3  -1  10   19.17    1.84
  -3  -1  10   13.96    2.72
  -3  -1   9   14.61    1.56
  -3  -1   9   16.01    2.61
  -3  -1   8   65.27    4.87
  -3  -1   7  232.44    9.24
  -3  -1   7  239.57   11.36
  -3  -1   6  617.91   23.48
  -3  -1   6  621.41   25.20
  -3  -1   5    0.23    0.40
  -3  -1   4  426.77   16.45
   3   1  -3  721.87   27.00
  -3  -1   2 1782.06   65.34
   3   1  -2 1749.41   65.11
  -3  -1   1  136.61    5.78
  -3  -1   0  248.85    9.93
  -3  -1   0  248.97   10.63
  -3  -1  -1  346.07   13.61
  -3  -1  -1  356.45   14.49
  -3  -1  -2    0.58    0.41
  -3  -1  -2    0.17    0.86
  -3  -1  -3  249.52    9.84
  -3  -1  -3  253.04   11.27
  -3  -1  -4  231.75    9.13
  -3  -1  -4  248.48   10.76
  -3  -1  -4  224.34    9.13
  -3  -1  -4  208.86    9.38
  -3  -1  -5   17.46    1.35
  -3  -1  -5   17.29    1.48
  -3  -1  -5   16.52    1.42
  -3  -1  -5   17.62    2.28
  -3  -1  -6    1.88    0.78
  -3  -1  -6    1.16    0.55
  -3  -1  -6    1.82    0.83
  -3  -1  -6    0.60    1.12
  -3  -1  -7   17.07    1.36
  -3  -1  -7   20.89    1.70
  -3  -1  -7   17.68    1.76
   3   1   7   20.32    1.67
  -3  -1  -8    8.77    1.31
  -3  -1  -8    7.51    0.97
  -3  -1  -8   11.05    1.49
   3   1   8   10.88    1.30
  -3  -1  -8    8.66    2.14
  -3  -1  -9   26.47    2.09
  -3  -1  -9   27.83    2.25
   3   1   9   30.25    2.14
  -3  -1  -9   28.64    3.52
  -3  -1 -10    8.27    1.27
   3   1  10   11.37    1.33
  -3  -1 -11    2.32    0.57
   3   1  11    3.48    0.84
   3   1  12   14.34    1.17
   3   2 -16    8.23    0.96
   3   2 -16    4.87    0.90
   3   2 -15   19.76    1.69
   3   2 -15   18.46    1.74
   3   2 -14   19.69    1.80
  -3  -2  13    5.23    1.40
   3   2 -13    5.79    1.18
   3   2 -13    6.01    2.08
  -3  -2  12   20.64    3.30
   3   2 -12   21.13    1.92
   3   2 -12   20.36    3.51
  -3  -2  12   26.10    2.28
  -3  -2  11   -0.41    1.83
  -3  -2  11   -0.42    1.70
   3   2 -11    0.61    0.87
   3   2 -11    0.50    1.66
  -3  -2  11    0.88    1.13
  -3  -2  10    0.37    1.71
  -3  -2  10    0.38    1.96
  -3  -2  10    0.92    1.00
   3   2 -10    0.86    0.80
  -3  -2   9   -0.65    1.52
  -3  -2   9    0.66    1.75
  -3  -2   9   -0.46    0.87
  -3  -2   8 1463.62   55.30
  -3  -2   8 1495.94   55.51
  -3  -2   8 1384.33   53.28
  -3  -2   8 1442.92   54.05
  -3  -2   7  117.40    6.61
  -3  -2   7  121.22    5.22
  -3  -2   6 1011.34   37.89
  -3  -2   5 2583.57   94.71
  -3  -2   5 2471.91   95.85
  -3  -2   5 2578.51   94.60
  -3  -2   4 4876.53  177.64
  -3  -2   4 4734.18  178.55
   3   2  -3  989.27   36.01
  -3  -2   3  911.79   37.13
  -3  -2   2  474.36   18.33
  -3  -2   2  489.10   18.50
   3   2  -2  470.64   17.86
  -3  -2   1   16.33    1.28
  -3  -2   1   15.40    1.36
  -3  -2   0 1072.10   40.16
  -3  -2   0 1071.35   40.44
  -3  -2  -1  117.98    5.14
  -3  -2  -1  119.56    5.62
  -3  -2  -1  116.21    5.86
  -3  -2  -2 2244.38   81.08
  -3  -2  -2 2116.85   80.11
  -3  -2  -2 2200.50   81.19
  -3  -2  -3  241.61   10.46
  -3  -2  -3  248.75   10.50
  -3  -2  -4   12.02    0.88
  -3  -2  -4    8.20    0.99
  -3  -2  -4    8.97    1.05
  -3  -2  -4    7.68    1.54
  -3  -2  -4    8.80    1.53
  -3  -2  -5  127.74    5.59
  -3  -2  -5  138.97    5.79
  -3  -2  -5  127.39    6.97
  -3  -2  -5  135.83    5.97
  -3  -2  -5  134.02    5.93
  -3  -2  -5  126.27    7.28
  -3  -2  -6  333.56   12.85
  -3  -2  -6  300.68   12.56
  -3  -2  -6  323.77   13.07
  -3  -2  -6  338.33   13.06
  -3  -2  -6  316.92   14.95
  -3  -2  -7   70.10    3.63
  -3  -2  -7   79.24    3.97
  -3  -2  -7   81.90    4.16
  -3  -2  -7   79.32    4.19
   3   2   7   81.03    3.96
  -3  -2  -7   69.05    5.47
  -3  -2  -8   38.85    2.31
  -3  -2  -8   40.64    2.68
  -3  -2  -8   45.93    2.92
   3   2   8   42.20    2.58
  -3  -2  -8   46.56    2.85
  -3  -2  -8   38.95    4.07
  -3  -2  -9   -0.59    0.84
  -3  -2  -9   -0.14    0.54
  -3  -2  -9    1.02    0.78
  -3  -2  -9    0.72    0.87
   3   2   9    0.22    0.70
  -3  -2 -10    5.50    1.04
  -3  -2 -10    4.70    0.82
  -3  -2 -10    5.38    1.12
   3   2  10    5.97    1.00
  -3  -2 -11   10.21    0.84
  -3  -2 -11   12.08    1.23
   3   2  11   12.38    1.15
   3   2  12   50.69    2.39
   3   3 -17    0.30    0.47
   3   3 -16    5.43    1.00
   3   3 -16    4.17    0.81
   3   3 -15   23.38    1.81
   3   3 -14   11.76    1.43
   3   3 -13   -1.12    2.04
  -3  -3  13   -0.16    1.12
   3   3 -13   -0.13    0.77
  -3  -3  13    0.87    1.68
   3   3 -12    5.64    2.34
   3   3 -12    5.17    1.11
  -3  -3  12    4.42    1.34
  -3  -3  12    4.26    2.00
   3   3 -11    6.19    1.13
   3   3 -11   10.19    2.81
  -3  -3  11   10.62    1.61
  -3  -3  11    6.65    2.15
  -3  -3  11    6.61    2.46
   3   3 -10    5.42    1.00
  -3  -3  10    4.23    1.22
  -3  -3  10    1.48    1.76
  -3  -3  10    1.40    1.64
  -3  -3   9  227.24    9.56
  -3  -3   9  241.91   11.62
  -3  -3   9  235.19    9.80
  -3  -3   8    9.96    1.97
  -3  -3   8    9.85    1.23
  -3  -3   8    8.94    1.65
  -3  -3   7   94.16    5.45
  -3  -3   7   91.29    4.41
  -3  -3   7  109.63    5.99
  -3  -3   7   93.66    5.55
  -3  -3   6  328.85   14.17
  -3  -3   6  351.72   14.75
  -3  -3   6  342.64   13.47
  -3  -3   5  239.40   10.45
  -3  -3   5  258.57   11.04
  -3  -3   5  252.67   10.14
  -3  -3   4  164.51    7.09
  -3  -3   4  174.31    7.80
  -3  -3   3   61.82    3.50
  -3  -3   3   62.69    3.16
  -3  -3   2  386.53   15.82
   3   3  -2  399.11   15.11
  -3  -3   2  435.08   15.86
  -3  -3   2  412.80   15.96
  -3  -3   1   83.98    4.23
  -3  -3   1   83.20    4.04
  -3  -3   1   90.42    3.94
  -3  -3   0 1708.68   61.77
  -3  -3   0 1664.83   61.41
  -3  -3   0 1621.96   60.90
  -3  -3  -1 2054.12   75.54
  -3  -3  -1 1999.27   74.94
  -3  -3  -2  112.93    5.65
  -3  -3  -2  100.56    5.84
  -3  -3  -3    2.20    0.49
  -3  -3  -3    1.68    1.05
  -3  -3  -3    1.98    0.58
  -3  -3  -3    1.94    1.07
  -3  -3  -4  126.90    5.41
  -3  -3  -4  137.23    5.55
  -3  -3  -4  136.74    5.68
  -3  -3  -4  126.37    5.56
  -3  -3  -4  131.38    7.01
  -3  -3  -5   22.27    1.69
  -3  -3  -5   19.19    1.48
  -3  -3  -5   18.70    1.37
  -3  -3  -5   21.59    1.73
  -3  -3  -5   23.03    1.70
  -3  -3  -5   23.28    2.70
  -3  -3  -6   33.37    2.08
  -3  -3  -6   38.25    2.39
  -3  -3  -6   34.77    2.39
  -3  -3  -6   31.98    2.25
  -3  -3  -6   30.35    3.41
  -3  -3  -7  144.08    6.48
  -3  -3  -7  153.14    6.80
  -3  -3  -7  155.23    7.01
  -3  -3  -7  155.65    6.84
   3   3   7  166.46    6.76
  -3  -3  -8    4.44    1.09
  -3  -3  -8    4.43    0.84
  -3  -3  -8    5.61    1.04
  -3  -3  -8    4.19    1.05
   3   3   8    5.49    1.00
  -3  -3  -9   12.45    1.23
  -3  -3  -9   16.22    1.62
   3   3   9   14.68    1.40
  -3  -3  -9   11.90    1.49
  -3  -3 -10   -0.37    0.78
  -3  -3 -10    0.38    0.53
  -3  -3 -10   -0.11    0.68
   3   3  10   -0.17    0.66
  -3  -3 -11    1.14    0.62
  -3  -3 -11    0.61    0.33
   3   3  11    0.29    0.47
  -3  -4  17    4.27    0.65
   3   4 -16    1.39    0.60
   3   4 -15    1.03    0.69
   3   4 -14    8.62    1.18
   3   4 -13   23.70    1.90
   3   4 -13   18.04    3.70
   3   4 -12   11.91    1.39
   3   4 -12   11.32    3.09
  -3  -4  12   12.14    1.77
  -3  -4  12    7.92    2.30
   3   4 -11    8.16    1.22
  -3  -4  11    4.96    1.39
  -3  -4  11   10.53    2.41
  -3  -4  10    6.75    1.17
  -3  -4  10    8.61    2.01
  -3  -4  10    7.23    1.41
   3   4 -10    6.23    1.00
  -3  -4   9  245.52    9.85
  -3  -4   9  235.49    9.86
  -3  -4   9  241.21   11.48
  -3  -4   9  244.81   11.96
  -3  -4   9  221.30    9.98
  -3  -4   9  246.30    9.78
  -3  -4   8 1802.55   69.71
  -3  -4   8 1885.24   70.33
  -3  -4   8 1808.62   68.44
  -3  -4   8 1915.59   70.38
  -3  -4   7 1141.60   44.36
  -3  -4   7 1166.39   44.92
  -3  -4   7 1172.24   45.35
  -3  -4   6 1805.56   68.84
  -3  -4   6 1867.19   68.61
  -3  -4   6 1802.96   69.43
  -3  -4   6 1900.55   70.35
  -3  -4   5  748.10   29.06
  -3  -4   5  778.04   29.26
  -3  -4   5  766.21   29.82
  -3  -4   5  786.22   30.90
  -3  -4   4   29.30    1.58
  -3  -4   4   30.83    2.23
  -3  -4   3  409.74   16.21
  -3  -4   3  420.17   16.35
  -3  -4   2  272.41   10.91
  -3  -4   2  300.03   11.62
  -3  -4   2  293.25   11.56
  -3  -4   1  171.88    7.62
  -3  -4   1  179.07    7.58
  -3  -4   1  172.27    8.90
  -3  -4   0   31.55    2.26
  -3  -4   0   29.51    3.16
  -3  -4  -1  109.11    5.57
  -3  -4  -1  112.18    4.63
  -3  -4  -1  104.37    6.37
  -3  -4  -2   60.09    2.80
  -3  -4  -2   55.43    3.65
  -3  -4  -2   58.03    2.83
  -3  -4  -2   53.87    4.12
  -3  -4  -2   54.87    2.70
  -3  -4  -3   39.38    2.11
  -3  -4  -3   31.97    1.94
  -3  -4  -3   36.01    2.11
  -3  -4  -3   33.07    2.92
  -3  -4  -3   35.29    1.96
  -3  -4  -3   39.30    2.19
  -3  -4  -3   35.69    2.08
  -3  -4  -3   36.88    1.90
  -3  -4  -4    0.46    0.71
  -3  -4  -4    0.25    0.64
  -3  -4  -4    0.61    0.56
  -3  -4  -4    1.08    0.63
  -3  -4  -4    0.10    0.61
  -3  -4  -4    1.33    1.05
  -3  -4  -5   70.36    3.43
  -3  -4  -5   57.52    3.18
  -3  -4  -5   70.57    3.57
  -3  -4  -5   66.07    3.57
  -3  -4  -5   73.10    3.50
  -3  -4  -5   66.52    4.88
  -3  -4  -6   51.34    2.89
  -3  -4  -6   51.86    3.10
  -3  -4  -6   53.69    3.00
  -3  -4  -6   58.61    3.26
   3   4   6   59.78    3.01
  -3  -4  -6   50.30    4.37
  -3  -4  -7   90.78    4.23
  -3  -4  -7   85.75    4.01
  -3  -4  -7   91.05    4.48
  -3  -4  -7   88.23    4.53
   3   4   7   87.58    4.24
  -3  -4  -7   84.35    6.01
  -3  -4  -8   18.25    1.42
  -3  -4  -8   14.45    1.56
  -3  -4  -8   18.06    1.53
   3   4   8   19.03    1.52
  -3  -4  -8   17.91    1.69
  -3  -4  -9    2.49    0.93
  -3  -4  -9    3.11    0.77
   3   4   9    2.72    0.75
  -3  -4 -10   -0.15    0.64
  -3  -4 -10   -0.25    0.47
   3   4  10    0.12    0.49
  -3  -4 -11    0.41    0.40
   3   5 -17    0.22    0.53
  -3  -5  17   -0.17    0.46
   3   5 -16   -0.33    0.75
   3   5 -16    0.26    0.46
  -3  -5  16    0.50    0.68
   3   5 -15    1.64    0.65
  -3  -5  15    2.75    0.82
   3   5 -14   11.84    1.28
   3   5 -13    0.77    0.72
   3   5 -13    0.63    2.08
  -3  -5  13   -0.38    1.59
   3   5 -12   74.90    7.12
   3   5 -12   67.48    3.60
  -3  -5  12   78.91    5.63
  -3  -5  11   23.76    2.04
   3   5 -11   21.49    1.67
  -3  -5  11   26.56    3.19
  -3  -5  10    0.12    0.88
  -3  -5  10    0.24    0.92
  -3  -5  10   -0.36    1.74
  -3  -5  10   -0.29    1.47
   3   5 -10    0.25    0.59
  -3  -5   9   94.49    6.34
  -3  -5   9  108.60    6.05
  -3  -5   9   98.08    4.81
  -3  -5   9   97.21    4.80
  -3  -5   9  106.55    4.83
  -3  -5   8   15.10    2.33
  -3  -5   8   21.33    2.17
  -3  -5   8   19.69    1.58
  -3  -5   8   20.48    1.67
  -3  -5   7  148.32    7.36
  -3  -5   7  138.36    6.60
  -3  -5   7  137.92    5.88
  -3  -5   7  150.14    8.29
  -3  -5   7  133.41    6.06
  -3  -5   6   68.46    4.11
  -3  -5   6   61.13    3.30
  -3  -5   6   55.56    4.73
  -3  -5   5  705.59   26.63
  -3  -5   5  716.87   27.69
  -3  -5   5  745.32   29.62
  -3  -5   4  878.50   33.47
  -3  -5   4  895.04   35.74
  -3  -5   3    4.70    0.99
  -3  -5   2   24.64    1.87
  -3  -5   2   21.82    2.90
  -3  -5   1  228.16    9.96
  -3  -5   1  261.29   12.05
  -3  -5   0  288.23   12.30
  -3  -5   0  284.45   13.93
  -3  -5   0  300.57   11.58
  -3  -5  -1   68.73    4.16
  -3  -5  -1   76.00    3.42
  -3  -5  -1   73.69    3.35
  -3  -5  -1   66.08    5.14
  -3  -5  -2   57.07    2.88
  -3  -5  -2   53.79    3.67
  -3  -5  -2   56.43    2.76
  -3  -5  -2   56.34    2.83
  -3  -5  -2   51.97    2.73
  -3  -5  -2   55.81    2.68
  -3  -5  -3  108.69    4.85
  -3  -5  -3  112.25    4.92
  -3  -5  -3  102.42    4.72
  -3  -5  -3  100.65    5.93
  -3  -5  -3  103.08    4.65
  -3  -5  -3  109.68    4.87
  -3  -5  -3  106.36    4.63
  -3  -5  -4   32.36    2.11
  -3  -5  -4   31.89    1.99
  -3  -5  -4   34.28    2.23
  -3  -5  -4   31.67    2.12
  -3  -5  -4   31.35    3.01
  -3  -5  -5   10.06    1.34
  -3  -5  -5   10.11    1.11
  -3  -5  -5    8.86    1.15
  -3  -5  -5    9.93    1.24
   3   5   5    8.41    1.03
  -3  -5  -5    9.27    1.76
  -3  -5  -6   30.83    2.12
  -3  -5  -6   31.56    2.24
  -3  -5  -6   33.39    2.28
   3   5   6   32.61    2.02
  -3  -5  -6   29.02    3.19
  -3  -5  -7  157.68    6.97
  -3  -5  -7  156.99    6.81
  -3  -5  -7  170.73    7.29
  -3  -5  -7  165.30    7.08
  -3  -5  -7  171.05    7.24
   3   5   7  168.26    6.97
  -3  -5  -8    0.67    0.66
  -3  -5  -8    1.03    0.94
   3   5   8    0.08    0.58
  -3  -5  -9    0.49    0.72
  -3  -5  -9    0.80    0.55
   3   5   9    0.40    0.47
  -3  -5 -10    0.86    0.51
  -3  -5 -10    0.52    0.32
   3   6 -17   27.15    1.71
  -3  -6  17   28.99    1.62
   3   6 -16    6.04    1.05
  -3  -6  16    4.83    0.89
  -3  -6  15    6.42    1.02
  -3  -6  15    6.48    1.09
  -3  -6  14   73.60    3.85
  -3  -6  14   71.76    3.82
  -3  -6  13    0.34    1.36
   3   6 -13    0.64    2.27
  -3  -6  13    1.20    1.06
  -3  -6  12    6.29    1.37
  -3  -6  12    5.24    1.72
  -3  -6  11   -0.27    1.01
  -3  -6  11   -0.80    1.10
  -3  -6  11   -0.29    1.44
   3   6 -11    1.20    2.48
  -3  -6  10   12.61    2.06
  -3  -6  10   12.38    1.54
  -3  -6  10   13.85    1.59
  -3  -6  10   14.12    1.60
  -3  -6   9    9.76    0.90
  -3  -6   9    9.15    1.64
  -3  -6   9   11.96    1.46
  -3  -6   9    9.21    1.41
  -3  -6   8  443.03   18.58
  -3  -6   8  449.77   18.03
  -3  -6   8  460.49   18.19
  -3  -6   8  464.10   17.91
  -3  -6   8  473.86   18.18
  -3  -6   8  456.77   20.86
  -3  -6   8  468.62   17.50
  -3  -6   7  255.73   10.56
  -3  -6   7  260.34   10.77
  -3  -6   7  255.71   13.22
  -3  -6   7  257.79   10.42
  -3  -6   7  263.66   10.69
  -3  -6   7  259.52   10.08
  -3  -6   7  260.24   10.64
  -3  -6   6   62.24    3.00
  -3  -6   6   65.78    3.55
  -3  -6   6   63.38    3.35
  -3  -6   6   67.99    5.54
  -3  -6   6   65.71    3.19
  -3  -6   6   63.33    3.42
  -3  -6   6   65.66    2.93
  -3  -6   5   64.07    3.55
  -3  -6   5   72.84    5.64
  -3  -6   5   65.80    3.18
  -3  -6   5   68.96    2.99
  -3  -6   5   61.29    3.40
  -3  -6   4    8.90    1.42
  -3  -6   4    8.64    1.05
  -3  -6   4    7.96    2.45
  -3  -6   4    8.30    0.94
  -3  -6   4    7.88    1.25
  -3  -6   4    7.89    0.79
  -3  -6   4    8.60    0.79
  -3  -6   3  577.33   23.71
  -3  -6   3  597.86   23.17
  -3  -6   3  597.04   23.01
  -3  -6   3  590.54   22.55
  -3  -6   3  609.48   22.93
  -3  -6   3  619.98   22.75
  -3  -6   3  593.39   22.51
  -3  -6   2    7.88    0.76
  -3  -6   2    8.47    1.18
  -3  -6   2    8.03    0.96
  -3  -6   2   10.39    1.34
  -3  -6   2    7.15    0.79
  -3  -6   2    7.99    2.25
  -3  -6   2    6.49    1.03
  -3  -6   1  526.32   21.16
  -3  -6   1  548.88   20.58
  -3  -6   1  554.27   20.50
  -3  -6   1  542.39   20.85
  -3  -6   1  571.00   23.97
  -3  -6   1  531.85   20.90
  -3  -6   1  560.57   20.73
  -3  -6   1  549.89   20.50
  -3  -6   1  507.23   20.40
  -3  -6   1  551.25   21.10
  -3  -6   0    3.53    0.74
  -3  -6   0    3.63    0.91
  -3  -6   0    2.46    0.71
  -3  -6   0    3.85    0.72
  -3  -6   0    2.96    0.60
  -3  -6   0    3.09    0.94
  -3  -6   0    2.26    1.79
  -3  -6   0    3.17    1.02
  -3  -6   0    2.43    0.51
  -3  -6   0    1.95    0.88
  -3  -6  -1  283.35   11.53
  -3  -6  -1  261.57   12.03
  -3  -6  -1  277.71   11.15
  -3  -6  -1  278.09   11.22
  -3  -6  -1  298.09   11.29
  -3  -6  -1  286.35   11.16
  -3  -6  -2   17.60    2.00
  -3  -6  -2   16.25    1.38
  -3  -6  -2   18.60    1.42
  -3  -6  -2   20.91    1.59
  -3  -6  -3   67.96    4.54
  -3  -6  -3   71.76    3.38
  -3  -6  -3   68.82    3.56
  -3  -6  -3   67.45    3.46
  -3  -6  -3   74.61    3.69
  -3  -6  -4   16.56    1.52
  -3  -6  -4   16.84    1.41
  -3  -6  -4   17.09    1.63
  -3  -6  -5    9.57    1.29
  -3  -6  -5    8.89    1.15
  -3  -6  -5    6.96    0.96
  -3  -6  -5   10.10    1.28
  -3  -6  -5    8.39    0.93
  -3  -6  -6   11.68    1.29
  -3  -6  -6   11.77    1.37
  -3  -6  -6   12.27    1.37
   3   6   6   11.08    1.06
  -3  -6  -7    4.39    0.98
  -3  -6  -7    6.37    0.78
  -3  -6  -7    6.40    1.00
  -3  -6  -8   12.72    1.13
  -3  -6  -8   14.75    1.31
  -3  -6  -9    1.64    0.60
  -3  -6  -9    0.22    0.41
   3   7 -17    1.60    0.58
  -3  -7  17    1.78    0.54
   3   7 -16    0.77    0.72
  -3  -7  16    0.63    0.65
  -3  -7  15    1.29    0.80
  -3  -7  15   -0.61    0.70
  -3  -7  14    1.03    0.92
  -3  -7  14    1.38    0.95
  -3  -7  13    5.50    1.16
  -3  -7  13    4.48    1.17
  -3  -7  12   43.18    2.89
   3   7 -12   46.55    5.57
  -3  -7  12   35.71    2.72
  -3  -7  12   41.46    2.65
  -3  -7  11    1.83    1.09
   3   7 -11    1.22    2.15
  -3  -7  11    2.11    1.05
  -3  -7  11    1.39    1.09
  -3  -7  10   47.91    2.34
  -3  -7  10   48.66    3.04
  -3  -7  10   44.63    2.98
  -3  -7  10   49.81    3.09
  -3  -7  10   47.91    2.35
  -3  -7  10   47.00    3.04
  -3  -7   9  602.11   22.75
  -3  -7   9  605.45   23.38
  -3  -7   9  608.02   22.74
  -3  -7   9  585.65   23.47
  -3  -7   9  590.22   23.42
  -3  -7   9  587.45   23.49
  -3  -7   9  624.14   23.59
  -3  -7   9  615.45   22.79
  -3  -7   8    5.16    0.76
  -3  -7   8    5.21    0.73
  -3  -7   8    4.57    1.08
  -3  -7   8    5.59    0.79
  -3  -7   8    4.00    1.06
  -3  -7   8    4.24    1.05
  -3  -7   8    3.30    1.25
  -3  -7   8    6.93    1.20
  -3  -7   8    4.58    0.67
  -3  -7   7   11.78    0.99
  -3  -7   7   14.66    1.49
  -3  -7   7   13.42    1.08
  -3  -7   7   11.46    1.00
  -3  -7   7   10.90    1.36
  -3  -7   7   11.01    1.27
  -3  -7   7   11.29    1.25
  -3  -7   7   10.44    1.52
  -3  -7   7   10.16    1.02
  -3  -7   7   10.51    1.59
  -3  -7   7    9.38    1.33
  -3  -7   7   10.72    0.96
  -3  -7   6   22.26    1.44
  -3  -7   6   24.44    1.93
  -3  -7   6   27.93    1.59
  -3  -7   6   23.64    1.81
  -3  -7   6   18.39    2.08
  -3  -7   6   23.11    3.70
  -3  -7   6   26.32    2.18
  -3  -7   6   24.59    1.95
  -3  -7   6   24.53    1.56
  -3  -7   6   23.31    1.71
  -3  -7   6   22.32    1.43
  -3  -7   6   21.26    1.97
  -3  -7   5    3.70    0.72
  -3  -7   5    0.12    0.80
  -3  -7   5    0.60    0.96
  -3  -7   5   -0.52    0.69
  -3  -7   5    0.13    1.04
  -3  -7   5   -0.90    1.95
  -3  -7   4   81.92    3.49
  -3  -7   4   75.73    3.37
  -3  -7   4   75.08    4.58
  -3  -7   4   81.38    3.77
  -3  -7   4   66.72    3.47
  -3  -7   4   76.23    3.93
  -3  -7   4   83.44    3.54
  -3  -7   4   77.57    4.05
  -3  -7   3    0.36    0.63
  -3  -7   3    1.35    0.91
  -3  -7   3    1.13    0.53
  -3  -7   3    0.58    0.41
  -3  -7   3    1.63    0.97
  -3  -7   3    2.26    1.02
  -3  -7   3    3.15    0.84
  -3  -7   3    0.54    0.87
  -3  -7   3    0.54    1.08
  -3  -7   3    0.83    0.46
  -3  -7   3    0.90    0.47
  -3  -7   3    0.90    2.20
  -3  -7   2  145.54    5.85
  -3  -7   2  130.03    6.40
  -3  -7   2  150.09    6.05
  -3  -7   2  143.03    5.89
  -3  -7   2  139.77    5.88
  -3  -7   2  130.59    5.84
  -3  -7   2  135.40    6.56
  -3  -7   2  144.52    5.97
  -3  -7   2  154.60    9.34
  -3  -7   2  149.07    6.42
  -3  -7   2  146.03    6.18
  -3  -7   2  140.67    6.45
  -3  -7   1  181.37    8.21
  -3  -7   1  186.17    7.54
  -3  -7   1  184.44    7.73
  -3  -7   1  191.61    7.71
  -3  -7   1  193.87    7.69
  -3  -7   1  192.22    7.69
  -3  -7   1  192.80    7.79
  -3  -7   1  183.44    7.69
  -3  -7   1  200.90    8.18
  -3  -7   1  175.63    7.57
  -3  -7   1  199.80    7.97
  -3  -7   1  182.86    8.15
  -3  -7   0   40.26    2.73
  -3  -7   0   40.88    2.10
  -3  -7   0   39.59    2.31
  -3  -7   0   43.46    2.37
  -3  -7   0   43.75    2.37
  -3  -7   0   44.72    2.44
  -3  -7   0   41.55    2.30
  -3  -7   0   39.61    2.64
  -3  -7   0   37.71    2.62
  -3  -7   0   39.56    2.15
  -3  -7  -1    1.05    0.77
  -3  -7  -1    1.11    0.91
  -3  -7  -1    1.45    0.73
  -3  -7  -1    1.57    0.92
  -3  -7  -1    2.02    0.77
  -3  -7  -1    1.22    0.73
  -3  -7  -1    1.65    0.66
  -3  -7  -2   22.76    1.63
  -3  -7  -2   27.60    1.92
  -3  -7  -2   22.34    1.69
  -3  -7  -2   21.50    1.77
  -3  -7  -2   24.89    1.89
  -3  -7  -2   22.01    1.62
  -3  -7  -3   22.27    1.54
  -3  -7  -3   23.74    1.91
  -3  -7  -3   24.56    1.74
  -3  -7  -3   21.26    1.76
  -3  -7  -3   20.98    1.58
  -3  -7  -4   29.60    2.04
  -3  -7  -4   28.78    1.93
  -3  -7  -4   27.07    2.11
  -3  -7  -4   28.34    1.82
  -3  -7  -5   61.99    3.21
  -3  -7  -5   58.16    3.28
  -3  -7  -5   62.29    3.25
  -3  -7  -5   56.10    2.88
  -3  -7  -6    3.39    0.98
  -3  -7  -6    4.24    0.91
  -3  -7  -6    4.45    0.75
  -3  -7  -7    0.42    0.75
  -3  -7  -7   -0.22    0.35
  -3  -7  -7   -0.29    0.62
  -3  -7  -8    0.77    0.55
  -3  -7  -8    0.29    0.45
  -3  -8  17    0.63    0.46
   3   8 -16    6.33    0.89
  -3  -8  16    6.23    0.88
  -3  -8  15    1.70    0.83
  -3  -8  15    2.27    0.75
  -3  -8  14   -0.11    0.76
  -3  -8  14    0.99    0.86
  -3  -8  13    0.48    0.89
  -3  -8  13    2.46    1.04
   3   8 -12   40.87    5.26
  -3  -8  12   42.87    2.93
  -3  -8  12   48.88    2.90
  -3  -8  11    3.80    1.24
  -3  -8  11    5.03    1.32
   3   8 -11    0.61    2.00
  -3  -8  11    5.80    1.15
  -3  -8  11    3.82    1.23
  -3  -8  11    4.29    1.19
  -3  -8  10 1258.84   48.69
  -3  -8  10 1284.61   48.74
  -3  -8  10 1273.27   47.89
  -3  -8  10 1306.00   48.58
   3   8 -10 1377.15   53.55
  -3  -8  10 1313.03   48.81
  -3  -8  10 1321.31   48.78
  -3  -8  10 1281.23   47.92
  -3  -8   9   76.40    3.51
  -3  -8   9   78.46    4.13
  -3  -8   9   74.90    3.48
  -3  -8   9   72.74    4.02
  -3  -8   9   79.35    4.23
  -3  -8   9   75.68    3.52
  -3  -8   9   76.56    4.27
  -3  -8   8   98.83    4.26
  -3  -8   8   97.02    4.88
  -3  -8   8   95.85    4.28
  -3  -8   8   98.61    4.27
  -3  -8   8   81.40    4.54
  -3  -8   8   88.00    4.72
  -3  -8   8   98.21    4.26
  -3  -8   8   99.87    4.93
  -3  -8   8  100.54    5.02
  -3  -8   7    2.92    0.73
  -3  -8   7    3.55    0.72
  -3  -8   7    2.02    0.99
  -3  -8   7    2.80    0.64
  -3  -8   7    2.97    0.96
  -3  -8   7    1.49    0.85
  -3  -8   7    3.01    1.28
  -3  -8   7    3.52    1.11
  -3  -8   7    2.38    0.70
  -3  -8   7    2.92    0.66
  -3  -8   6   85.63    3.79
  -3  -8   6   81.67    4.41
  -3  -8   6   84.32    3.81
  -3  -8   6   87.57    3.87
  -3  -8   6   71.86    3.91
  -3  -8   6   74.24    4.08
  -3  -8   6   91.16    4.41
  -3  -8   6   83.64    3.88
  -3  -8   6   82.25    4.48
  -3  -8   6   86.06    3.82
  -3  -8   5    5.58    0.86
  -3  -8   5    5.46    0.79
  -3  -8   5    5.65    1.20
  -3  -8   5    4.72    0.97
  -3  -8   5    3.92    1.27
  -3  -8   5    6.58    1.06
  -3  -8   5    4.84    0.74
  -3  -8   4  132.65    5.54
  -3  -8   4  121.29    5.72
  -3  -8   4  126.99    5.43
  -3  -8   4  124.75    6.92
  -3  -8   4  140.21    5.93
  -3  -8   4  132.90    6.13
  -3  -8   4  133.95    5.67
  -3  -8   4  134.70    5.60
  -3  -8   4  131.09    6.29
  -3  -8   3  252.22   10.10
  -3  -8   3  248.36    9.94
  -3  -8   3  240.48   10.65
  -3  -8   3  252.38    9.91
  -3  -8   3  255.26    9.93
  -3  -8   3  249.64    9.87
  -3  -8   3  253.87   10.10
  -3  -8   3  255.25   10.59
  -3  -8   3  246.31   10.00
  -3  -8   3  239.78   10.66
  -3  -8   3  265.71   10.37
  -3  -8   2  129.26    5.72
  -3  -8   2  128.23    5.55
  -3  -8   2  126.73    6.27
  -3  -8   2  132.28    5.63
  -3  -8   2  129.95    5.61
  -3  -8   2  138.52    5.63
  -3  -8   2  137.67    6.22
  -3  -8   2  122.50    5.58
  -3  -8   2  141.36    5.76
  -3  -8   2  138.08    6.00
  -3  -8   2  125.77    6.25
  -3  -8   1  265.83   10.64
  -3  -8   1  256.08   11.40
  -3  -8   1  272.17   10.87
  -3  -8   1  291.43   10.87
  -3  -8   1  276.83   10.86
  -3  -8   1  277.24   10.83
  -3  -8   1  264.25   10.92
  -3  -8   1  279.65   10.90
  -3  -8   1  256.24   10.70
  -3  -8   1  284.56   11.42
  -3  -8   1  260.44   11.33
  -3  -8   0   87.09    3.89
  -3  -8   0   84.83    4.62
  -3  -8   0   90.97    4.18
  -3  -8   0   93.50    4.24
  -3  -8   0   88.04    4.31
  -3  -8   0   86.14    4.16
  -3  -8   0   90.72    4.20
  -3  -8   0   87.23    4.16
  -3  -8   0   86.45    4.00
  -3  -8  -1   87.84    4.42
  -3  -8  -1   82.57    3.95
  -3  -8  -1   85.10    4.12
  -3  -8  -1   88.10    4.13
  -3  -8  -1   80.32    4.15
  -3  -8  -1   81.96    4.00
  -3  -8  -2    5.37    0.83
  -3  -8  -2    5.59    1.14
  -3  -8  -2    3.77    0.92
  -3  -8  -2    4.37    0.83
  -3  -8  -2    6.60    1.05
  -3  -8  -2    5.27    0.86
  -3  -8  -3    7.01    1.15
  -3  -8  -3    8.79    1.09
  -3  -8  -3    8.84    1.21
  -3  -8  -3    6.37    0.89
  -3  -8  -4    6.08    1.13
  -3  -8  -4    5.27    0.79
  -3  -8  -5   10.96    1.24
  -3  -8  -5   11.70    0.96
  -3  -8  -6    0.40    0.67
  -3  -8  -6    1.95    0.53
  -3  -8  -6    0.57    0.60
  -3  -8  -7    0.35    0.47
  -3  -9  17    0.94    0.37
   3   9 -16   11.46    0.95
  -3  -9  16   15.17    1.15
   3   9 -15    2.81    0.72
  -3  -9  15    3.80    0.87
  -3  -9  14   -0.10    0.75
  -3  -9  14    0.92    0.81
  -3  -9  13    9.34    1.26
  -3  -9  13    5.98    1.23
  -3  -9  12   15.33    1.72
  -3  -9  12   12.73    1.61
  -3  -9  12   14.41    1.62
  -3  -9  12   13.36    1.53
  -3  -9  11   91.58    4.77
  -3  -9  11   91.33    4.82
  -3  -9  11   90.97    3.99
  -3  -9  11   89.60    4.55
   3   9 -11   97.57    7.91
  -3  -9  11   90.18    4.00
  -3  -9  11   93.20    4.78
  -3  -9  11   89.36    4.59
  -3  -9  11   87.43    4.72
  -3  -9  10  120.46    5.82
  -3  -9  10  121.92    5.17
  -3  -9  10  115.16    5.78
   3   9 -10  123.82    8.95
  -3  -9  10  129.56    6.04
  -3  -9  10  118.64    5.68
  -3  -9  10  130.98    6.11
  -3  -9  10  115.08    5.15
  -3  -9   9   60.98    3.40
  -3  -9   9   55.48    3.44
  -3  -9   9   55.52    2.83
  -3  -9   9   56.29    3.46
  -3  -9   9   54.22    2.82
   3   9  -9   63.69    5.82
  -3  -9   9   51.97    3.17
  -3  -9   9   55.91    3.48
  -3  -9   9   60.06    2.88
  -3  -9   9   55.97    3.61
  -3  -9   8    8.35    1.33
  -3  -9   8    5.64    1.11
  -3  -9   8    8.19    1.02
  -3  -9   8    8.20    0.94
  -3  -9   8    7.33    1.42
  -3  -9   8    9.20    1.03
   3   9  -8    9.96    2.57
  -3  -9   8    7.96    1.66
  -3  -9   8    8.58    0.96
  -3  -9   8    7.63    1.45
  -3  -9   7    8.44    0.97
  -3  -9   7    6.56    1.39
  -3  -9   7    7.51    0.97
  -3  -9   7    9.54    1.09
  -3  -9   7    8.90    1.26
  -3  -9   7    9.34    1.19
  -3  -9   7    8.45    1.62
  -3  -9   7    9.21    1.02
  -3  -9   7    8.42    1.55
  -3  -9   7    8.03    0.97
  -3  -9   6    9.35    1.05
  -3  -9   6   11.16    1.11
  -3  -9   6   10.67    1.66
  -3  -9   6    8.67    1.28
  -3  -9   6    8.12    1.62
  -3  -9   6    8.71    1.08
  -3  -9   6   12.51    1.66
  -3  -9   5    0.78    0.61
  -3  -9   5    0.11    0.80
  -3  -9   5    0.82    0.58
  -3  -9   4    1.40    0.66
  -3  -9   4    1.86    0.89
  -3  -9   4    0.16    1.12
  -3  -9   4    0.91    0.61
  -3  -9   4    0.16    1.29
  -3  -9   4    1.29    1.11
  -3  -9   4   -0.25    0.65
  -3  -9   3   81.82    3.70
  -3  -9   3   76.92    4.45
  -3  -9   3   82.67    3.86
  -3  -9   3   79.82    3.66
  -3  -9   3   73.03    3.56
  -3  -9   3   79.63    3.67
  -3  -9   3   77.62    4.48
  -3  -9   3   80.06    3.82
  -3  -9   3   77.42    4.33
  -3  -9   3   76.03    3.76
  -3  -9   3   74.87    3.99
  -3  -9   2  174.66    7.19
  -3  -9   2  164.56    6.98
  -3  -9   2  165.81    7.85
  -3  -9   2  166.04    7.06
  -3  -9   2  169.42    7.07
  -3  -9   2  172.69    7.05
  -3  -9   2  166.18    7.18
  -3  -9   2  173.18    7.77
  -3  -9   2  168.63    7.83
  -3  -9   2  176.87    7.50
  -3  -9   2  165.17    7.08
  -3  -9   1    8.44    1.11
  -3  -9   1    6.76    0.89
  -3  -9   1    7.67    1.47
  -3  -9   1    9.89    1.15
  -3  -9   1   10.12    1.10
  -3  -9   1    7.09    1.06
  -3  -9   1    9.04    1.09
  -3  -9   1    7.27    0.98
  -3  -9   0  145.07    6.20
  -3  -9   0  143.27    6.78
  -3  -9   0  141.46    5.95
  -3  -9   0  145.07    6.30
  -3  -9   0  149.96    6.30
  -3  -9   0  141.77    6.25
  -3  -9   0  138.57    6.06
  -3  -9   0  149.91    6.32
  -3  -9  -1   50.56    2.62
  -3  -9  -1   48.11    2.80
  -3  -9  -1   50.26    2.80
  -3  -9  -1   44.28    2.81
  -3  -9  -1   52.00    2.78
  -3  -9  -2   75.72    3.51
  -3  -9  -2   78.99    3.85
  -3  -9  -2   71.31    3.87
  -3  -9  -2   78.27    3.79
  -3  -9  -2   77.46    3.73
  -3  -9  -3   22.91    1.72
  -3  -9  -3   22.71    1.79
  -3  -9  -3   21.51    1.52
  -3  -9  -4   -0.46    0.73
  -3  -9  -4   -0.41    0.70
  -3  -9  -4   -0.13    0.45
  -3  -9  -5    2.18    0.54
  -3  -9  -6    2.26    0.38
  -3  -9  -6    1.05    0.49
  -3 -10  16   -0.27    0.49
  -3 -10  15    0.08    0.58
  -3 -10  14    0.47    0.71
  -3 -10  14    1.82    0.76
  -3 -10  13    4.07    1.00
  -3 -10  13    4.04    1.11
  -3 -10  12  102.56    5.12
  -3 -10  12  107.92    5.02
  -3 -10  12   97.47    4.98
  -3 -10  11   99.86    4.79
  -3 -10  11   93.18    4.13
  -3 -10  11   89.92    4.78
  -3 -10  11   92.95    4.70
  -3 -10  11   96.58    4.95
  -3 -10  11   93.19    4.89
  -3 -10  11   94.06    4.16
  -3 -10  10  115.58    5.74
  -3 -10  10  124.08    5.94
  -3 -10  10  123.69    5.27
  -3 -10  10  118.57    5.90
   3  10 -10  126.79    8.73
  -3 -10  10  122.48    6.00
  -3 -10  10  126.41    5.79
  -3 -10  10  120.51    5.25
  -3 -10  10  120.94    6.11
  -3 -10   9   50.43    2.58
  -3 -10   9   52.75    3.29
  -3 -10   9   50.58    2.58
  -3 -10   9   40.59    2.82
  -3 -10   9   44.03    2.99
  -3 -10   9   47.97    3.18
  -3 -10   9   45.63    2.52
  -3 -10   9   49.49    2.98
  -3 -10   9   44.82    3.22
  -3 -10   8   50.42    2.60
  -3 -10   8   45.59    2.56
  -3 -10   8   45.19    3.14
  -3 -10   8   48.96    2.61
  -3 -10   8   49.27    3.06
  -3 -10   8   43.95    2.77
  -3 -10   8   49.49    3.22
  -3 -10   8   46.66    2.91
  -3 -10   8   47.81    2.59
  -3 -10   8   48.83    3.41
  -3 -10   7   15.65    1.27
  -3 -10   7   13.07    1.26
  -3 -10   7   12.47    1.76
  -3 -10   7   12.14    1.21
  -3 -10   7   11.70    1.49
  -3 -10   7   14.04    1.29
  -3 -10   7   12.74    1.88
  -3 -10   7   14.43    1.26
  -3 -10   7   14.55    1.83
  -3 -10   6    7.09    1.49
  -3 -10   6    7.38    1.05
  -3 -10   6    6.39    0.96
  -3 -10   6    5.40    1.13
  -3 -10   6    6.59    0.98
  -3 -10   6    5.33    1.65
  -3 -10   6    6.11    1.37
  -3 -10   5   75.90    3.63
  -3 -10   5   77.97    3.70
  -3 -10   5   69.12    3.76
  -3 -10   5   74.33    3.43
  -3 -10   5   77.67    3.70
  -3 -10   4  325.22   12.50
  -3 -10   4  320.77   12.60
  -3 -10   4  310.12   13.41
  -3 -10   4  321.14   12.57
  -3 -10   4  302.33   12.61
  -3 -10   4  321.73   13.31
  -3 -10   4  303.44   13.39
  -3 -10   3  239.28    9.87
  -3 -10   3  253.45    9.76
  -3 -10   3  250.53   10.72
  -3 -10   3  234.72    9.60
  -3 -10   3  236.19    9.80
  -3 -10   3  233.13    9.90
  -3 -10   3  259.01   10.60
  -3 -10   2    3.84    0.91
  -3 -10   2    3.69    0.77
  -3 -10   2    4.15    1.32
  -3 -10   2    3.11    0.74
  -3 -10   2    4.39    0.81
  -3 -10   2    3.12    0.77
  -3 -10   2    2.80    0.80
  -3 -10   1   55.72    2.76
  -3 -10   1   57.86    3.57
  -3 -10   1   57.54    2.94
  -3 -10   1   55.14    2.92
  -3 -10   1   54.56    2.93
  -3 -10   1   56.29    3.02
  -3 -10   1   53.75    2.84
  -3 -10   0    0.47    0.66
  -3 -10   0    1.75    0.56
  -3 -10   0    1.33    1.00
  -3 -10   0    1.02    0.69
  -3 -10   0    0.71    0.73
  -3 -10   0    0.48    0.59
  -3 -10  -1    3.89    0.72
  -3 -10  -1    4.85    0.88
  -3 -10  -1    6.47    0.94
  -3 -10  -2   36.88    2.20
  -3 -10  -2   37.63    2.15
  -3 -10  -3    4.89    0.78
  -3 -10  -3    3.72    0.77
  -3 -10  -3    4.30    0.66
  -3 -10  -4    9.61    0.89
  -3 -10  -4    9.96    0.86
  -3 -10  -4    7.54    0.69
  -3 -10  -5    4.02    0.48
  -3 -11  16    0.04    0.35
  -3 -11  15    0.06    0.51
  -3 -11  14   13.13    1.19
  -3 -11  14   14.88    1.27
  -3 -11  13    8.22    1.11
  -3 -11  13    6.68    1.12
  -3 -11  12   13.58    1.54
  -3 -11  12   14.53    1.47
  -3 -11  11   19.07    1.79
  -3 -11  11   20.32    1.35
  -3 -11  11   20.71    1.37
  -3 -11  11   19.68    1.76
  -3 -11  11   18.43    1.82
  -3 -11  11   18.71    1.91
  -3 -11  10   13.06    1.16
  -3 -11  10   13.76    1.61
  -3 -11  10   10.96    1.54
  -3 -11  10   12.11    1.45
  -3 -11  10   10.06    1.65
  -3 -11  10   13.58    1.71
  -3 -11  10   14.23    1.18
  -3 -11   9    0.24    0.61
  -3 -11   9    0.31    0.95
  -3 -11   9    0.54    0.94
  -3 -11   9   -0.62    0.97
  -3 -11   9    1.03    1.23
  -3 -11   9    1.68    1.15
  -3 -11   9   -0.08    0.57
  -3 -11   8    0.34    0.63
  -3 -11   8   -0.08    0.59
  -3 -11   8    0.17    1.07
  -3 -11   8   -0.26    0.65
  -3 -11   8   -0.26    0.89
  -3 -11   8   -0.18    1.29
  -3 -11   8    1.12    0.98
  -3 -11   8   -0.63    1.18
  -3 -11   8    0.35    0.58
  -3 -11   7  106.73    5.59
  -3 -11   7  107.91    4.83
  -3 -11   7  102.83    4.78
  -3 -11   7  104.01    5.11
  -3 -11   7  103.69    4.87
  -3 -11   7  102.39    5.43
  -3 -11   7  117.37    5.27
  -3 -11   7  101.57    5.58
  -3 -11   6   48.38    2.63
  -3 -11   6   46.50    2.64
  -3 -11   6   51.80    3.45
  -3 -11   6   44.74    2.94
  -3 -11   6   47.72    2.74
  -3 -11   6   45.05    3.19
  -3 -11   6   50.86    2.70
  -3 -11   5  414.63   16.16
  -3 -11   5  399.27   16.19
  -3 -11   5  436.94   16.26
  -3 -11   5  414.62   16.23
  -3 -11   4  497.95   18.84
  -3 -11   4  486.22   19.81
  -3 -11   4  512.81   18.96
  -3 -11   4  471.28   18.70
  -3 -11   4  487.53   18.91
  -3 -11   4  483.72   19.64
  -3 -11   3   10.24    1.14
  -3 -11   3    8.82    1.02
  -3 -11   3    8.70    1.57
  -3 -11   3   11.18    1.24
  -3 -11   3    8.87    1.06
  -3 -11   2    0.08    0.69
  -3 -11   2   -1.24    1.18
  -3 -11   2    0.49    0.53
  -3 -11   2   -0.19    0.67
  -3 -11   2    0.24    0.60
  -3 -11   1    9.75    1.42
  -3 -11   1    9.97    1.03
  -3 -11   1   11.80    1.05
  -3 -11   1   11.53    1.19
  -3 -11   0    5.47    0.78
  -3 -11   0    7.47    0.93
  -3 -11  -1   16.51    1.08
  -3 -11  -1   17.70    1.31
  -3 -11  -2    4.45    0.66
  -3 -11  -3    7.24    0.72
  -3 -11  -3    6.03    0.60
  -3 -12  15    3.48    0.54
  -3 -12  14   -0.25    0.53
  -3 -12  14   -0.69    0.46
  -3 -12  13   -0.08    0.59
  -3 -12  13   -0.24    0.66
  -3 -12  12    0.36    0.67
  -3 -12  12    0.51    0.84
  -3 -12  11    0.33    0.88
  -3 -12  11    0.20    0.79
  -3 -12  11    1.19    0.90
  -3 -12  10    0.07    0.52
  -3 -12  10    1.19    0.93
  -3 -12  10   -0.32    0.81
  -3 -12  10    1.45    1.05
  -3 -12  10    0.07    0.51
  -3 -12   9   14.62    1.76
  -3 -12   9   16.04    1.27
  -3 -12   9   13.68    1.48
  -3 -12   9   16.86    1.76
  -3 -12   9   17.40    1.30
  -3 -12   8    9.87    1.07
  -3 -12   8   10.67    1.13
  -3 -12   8   11.20    1.15
  -3 -12   8   15.13    1.80
  -3 -12   8   10.12    1.60
  -3 -12   8   10.73    1.41
  -3 -12   8   12.63    1.16
  -3 -12   7   83.39    4.71
  -3 -12   7   78.26    3.94
  -3 -12   7   87.76    4.04
  -3 -12   7   95.96    4.45
  -3 -12   7   89.97    4.73
  -3 -12   6   76.38    3.66
  -3 -12   6   77.27    3.63
  -3 -12   6   74.57    3.72
  -3 -12   6   80.43    3.72
  -3 -12   6   71.95    4.24
  -3 -12   6   73.06    3.95
  -3 -12   5    8.34    0.96
  -3 -12   5    7.80    1.55
  -3 -12   5    6.96    1.01
  -3 -12   5    7.78    1.02
  -3 -12   5    8.99    1.33
  -3 -12   5    7.53    0.98
  -3 -12   4   -0.07    0.55
  -3 -12   4    0.16    1.06
  -3 -12   4    1.14    0.73
  -3 -12   4    0.25    0.68
  -3 -12   4   -0.24    0.57
  -3 -12   3    0.61    0.63
  -3 -12   3    0.29    0.96
  -3 -12   3    1.74    0.71
  -3 -12   3    0.62    0.64
  -3 -12   3    0.90    0.60
  -3 -12   2    1.11    0.91
  -3 -12   2    2.44    0.66
  -3 -12   2    2.54    0.57
  -3 -12   2    1.49    0.63
  -3 -12   1    0.17    0.50
  -3 -12   1    0.27    0.46
  -3 -12   1    0.53    0.54
  -3 -12   0    0.61    0.46
  -3 -12   0    0.13    0.46
  -3 -12  -1    3.18    0.56
  -3 -12  -1    3.09    0.54
  -3 -13  14    1.15    0.40
  -3 -13  13    5.69    0.74
  -3 -13  13    4.69    0.67
  -3 -13  12    0.07    0.56
  -3 -13  12    0.55    0.63
  -3 -13  11    2.38    0.85
  -3 -13  11    1.91    0.73
  -3 -13  10    0.55    0.81
  -3 -13  10    0.61    0.71
  -3 -13  10    0.87    0.84
  -3 -13  10    0.81    0.50
  -3 -13   9    4.11    1.07
  -3 -13   9    4.08    0.91
  -3 -13   9    4.96    1.16
  -3 -13   9    6.14    0.75
  -3 -13   8   17.61    1.80
  -3 -13   8   18.59    1.59
  -3 -13   8   21.13    1.91
  -3 -13   7   10.87    1.03
  -3 -13   7   11.60    1.58
  -3 -13   7   10.59    1.24
  -3 -13   7   10.94    1.49
  -3 -13   7   11.98    1.08
  -3 -13   6   65.33    3.25
  -3 -13   6   75.32    3.35
  -3 -13   5   19.38    1.80
  -3 -13   5   15.93    1.26
  -3 -13   5   17.75    1.28
  -3 -13   5   15.87    1.29
  -3 -13   5   14.37    1.19
  -3 -13   4   -1.09    0.94
  -3 -13   4    0.27    0.57
  -3 -13   4   -0.44    0.56
  -3 -13   4    0.25    0.52
  -3 -13   3   -0.44    0.53
  -3 -13   3    0.68    0.55
  -3 -13   2    2.31    0.62
  -3 -13   2    2.82    0.57
  -3 -13   1    0.10    0.45
  -3 -13   1   -0.26    0.41
  -3 -13   0    3.47    0.49
  -3 -13   0    3.85    0.48
  -3 -14  12    1.27    0.45
  -3 -14  11    0.06    0.48
  -3 -14  10    3.44    0.64
  -3 -14   9    0.55    0.69
  -3 -14   9    1.02    0.59
  -3 -14   8    1.10    0.82
  -3 -14   6   32.96    2.15
  -3 -14   5    9.55    1.14
  -3 -14   4    0.33    0.38
   4 -15   2    0.47    0.43
   4 -15   3    0.99    0.54
   4 -15   3    0.62    0.30
   4 -15   4    4.09    0.72
   4 -15   4    2.99    0.43
   4 -15   5    2.25    0.62
   4 -15   6    0.27    0.45
   4 -14   0   14.49    0.88
   4 -14   1    8.25    1.09
   4 -14   1    8.27    0.75
   4 -14   2    2.53    0.90
   4 -14   2    2.03    0.50
   4 -14   3    4.26    0.64
   4 -14   4    0.10    0.82
   4 -14   5   -0.30    0.79
   4 -14   5   -0.08    0.73
   4 -14   5    0.26    0.43
   4 -14   6    1.61    0.78
   4 -14   6    1.20    0.74
   4 -14   6    1.84    0.46
   4 -14   7    3.07    0.80
   4 -14   7    2.74    0.75
   4 -14   8    0.95    0.46
   4 -14   9    9.00    0.90
   4 -13  -3    2.65    0.44
   4 -13  -2    6.42    0.74
   4 -13  -1    7.56    0.76
   4 -13  -1    9.30    0.86
   4 -13  -1    8.59    0.76
   4 -13   0    3.26    1.00
   4 -13   0    2.75    0.64
   4 -13   0    3.87    0.66
   4 -13   0    2.51    0.59
   4 -13   1    0.54    0.55
   4 -13   1    0.59    0.52
   4 -13   2   22.40    1.55
   4 -13   2   23.38    1.52
   4 -13   3   14.51    1.46
   4 -13   3   15.62    1.22
   4 -13   4   -0.11    0.86
   4 -13   5    0.11    0.92
   4 -13   5    0.27    0.53
   4 -13   6    1.43    0.93
   4 -13   6    0.67    0.48
   4 -13   7    2.10    0.88
   4 -13   7    0.89    0.76
   4 -13   7    0.95    0.47
   4 -13   8    8.66    1.02
   4 -13   8    8.70    1.21
   4 -13   8    9.23    1.11
   4 -13   9    7.94    1.09
   4 -13   9    7.82    1.02
   4 -13  10    3.82    0.76
   4 -13  10    4.17    0.77
   4 -13  11    1.65    0.44
   4 -12  -6   23.78    1.21
   4 -12  -5   21.26    1.24
   4 -12  -5   18.72    1.19
   4 -12  -4    5.28    0.68
   4 -12  -4    4.77    0.69
   4 -12  -4    3.65    0.62
   4 -12  -3   -0.10    0.43
   4 -12  -3    0.19    0.48
   4 -12  -3    0.39    0.49
   4 -12  -2    5.82    0.78
   4 -12  -2    4.91    0.78
   4 -12  -2    5.05    0.83
   4 -12  -2    5.83    0.70
   4 -12  -1    0.40    0.50
   4 -12  -1   -0.15    0.58
   4 -12  -1   -0.16    0.60
   4 -12  -1   -0.27    0.49
   4 -12   0   10.25    1.10
   4 -12   0   12.60    1.13
   4 -12   0   12.70    1.13
   4 -12   1    7.32    1.21
   4 -12   1    9.11    1.11
   4 -12   1    6.20    0.86
   4 -12   1    9.36    0.99
   4 -12   2    3.78    1.11
   4 -12   2    3.22    0.83
   4 -12   2    3.90    0.77
   4 -12   3    8.34    1.34
   4 -12   3   10.64    1.19
   4 -12   3   11.56    1.13
   4 -12   4    8.66    1.45
   4 -12   5    7.18    1.35
   4 -12   5    7.91    0.90
   4 -12   6    1.51    1.00
   4 -12   6    0.07    0.51
   4 -12   7    5.67    1.16
   4 -12   7    7.73    1.38
   4 -12   7    7.56    0.81
   4 -12   8   28.46    2.00
   4 -12   8   30.86    2.20
   4 -12   8   30.68    2.29
   4 -12   9    0.73    0.87
   4 -12   9    0.61    0.85
   4 -12  10    4.17    0.91
   4 -12  11    7.91    0.88
   4 -12  11    9.43    1.00
   4 -12  12    0.43    0.41
   4 -11  -7    1.46    0.41
   4 -11  -7    0.53    0.36
   4 -11  -6    2.45    0.54
   4 -11  -6    1.00    0.46
   4 -11  -5    0.22    0.53
   4 -11  -4    7.38    0.91
   4 -11  -4    4.36    0.71
   4 -11  -4    5.41    0.88
   4 -11  -4    6.13    0.88
   4 -11  -3   -0.22    0.58
   4 -11  -3    0.24    0.59
   4 -11  -3   -0.12    0.47
   4 -11  -3    0.59    0.58
   4 -11  -2   12.75    1.21
   4 -11  -2   12.16    1.25
   4 -11  -2   12.58    1.15
   4 -11  -2   14.28    1.15
   4 -11  -1   20.46    1.60
   4 -11  -1   22.71    1.65
   4 -11  -1   22.58    1.55
   4 -11  -1   23.48    1.59
   4 -11   0   27.26    2.53
   4 -11   0   29.10    3.03
   4 -11   0   30.04    4.35
   4 -11   0   26.38    1.84
   4 -11   0   30.77    1.89
   4 -11   0   27.70    1.80
   4 -11   0   28.29    1.73
   4 -11   0   27.14    1.74
   4 -11   1    9.47    1.72
   4 -11   1   11.84    1.99
   4 -11   1   11.73    3.06
   4 -11   1   10.27    1.18
   4 -11   1   10.67    1.07
   4 -11   1    9.35    0.92
   4 -11   1   10.41    1.08
   4 -11   2   28.30    2.99
   4 -11   2   27.19    1.94
   4 -11   2   30.10    1.79
   4 -11   2   31.34    1.94
   4 -11   3    0.50    0.73
   4 -11   3    0.72    1.30
   4 -11   4    3.24    2.29
   4 -11   4    1.57    1.26
   4 -11   4    1.44    1.11
   4 -11   4    1.66    0.69
   4 -11   5   46.65    5.10
   4 -11   5   41.89    3.05
   4 -11   5   37.16    3.39
   4 -11   5   40.37    2.28
   4 -11   6   84.26    4.57
   4 -11   6   86.34    3.91
   4 -11   7   23.40    2.12
   4 -11   7   22.45    1.47
   4 -11   8   19.16    1.93
   4 -11   9   62.40    3.50
   4 -11  10   17.07    1.54
   4 -11  10   16.19    1.52
   4 -11  11    0.51    0.59
   4 -11  11    0.97    0.74
   4 -11  12    1.84    0.60
   4 -10  -8   64.49    2.86
   4 -10  -7    2.53    0.59
   4 -10  -7    2.23    0.60
   4 -10  -6    3.05    0.76
   4 -10  -6    1.92    0.68
   4 -10  -6    2.36    0.68
   4 -10  -5    0.27    0.62
   4 -10  -5    0.71    0.62
   4 -10  -4    0.44    0.66
   4 -10  -4    0.10    0.64
   4 -10  -4    0.56    0.63
   4 -10  -3   14.46    2.93
   4 -10  -3   19.36    1.49
   4 -10  -3   17.92    1.31
   4 -10  -3   17.89    1.46
   4 -10  -2   81.09    4.55
   4 -10  -2   67.10    4.98
   4 -10  -2   83.72    6.98
   4 -10  -2   76.22    3.82
   4 -10  -2   82.99    3.94
   4 -10  -2   82.80    3.77
   4 -10  -2   81.55    3.86
   4 -10  -1   60.24    3.91
   4 -10  -1   66.64    4.73
   4 -10  -1   64.47    3.31
   4 -10  -1   68.93    3.37
   4 -10  -1   66.49    3.23
   4 -10  -1   63.92    3.23
   4 -10   0   14.15    1.95
   4 -10   0   13.13    1.32
   4 -10   0   16.09    1.33
   4 -10   0   15.53    1.27
   4 -10   1    0.70    1.33
   4 -10   1    1.04    0.69
   4 -10   1    1.53    0.61
   4 -10   1    0.31    1.03
   4 -10   1    1.34    0.64
   4 -10   1    1.52    0.52
   4 -10   2   -0.18    1.26
   4 -10   2    0.48    0.73
   4 -10   2    0.22    0.52
   4 -10   2    0.62    1.06
   4 -10   2    0.50    0.59
   4 -10   3  125.62    6.30
   4 -10   3  119.50    6.66
   4 -10   3  124.92    5.54
   4 -10   3  120.59    5.15
   4 -10   4   15.02    2.09
   4 -10   4   16.28    1.97
   4 -10   4   17.77    1.35
   4 -10   5   14.10    1.92
   4 -10   5   12.32    1.97
   4 -10   5   13.73    1.21
   4 -10   6   68.33    5.90
   4 -10   6   64.64    3.89
   4 -10   6   60.06    4.38
   4 -10   6   66.68    3.15
   4 -10   7    2.07    1.00
   4 -10   7    3.96    0.89
   4 -10   7    4.15    1.28
  -4  10  -7    4.10    1.92
   4 -10   7    3.78    0.70
   4 -10   8   11.60    1.38
   4 -10   8   14.18    1.72
   4 -10   9    3.51    0.93
   4 -10   9    4.89    1.29
   4 -10   9    3.76    1.19
   4 -10  10    2.66    1.01
   4 -10  10    3.57    1.14
   4 -10  10    1.35    0.81
   4 -10  11    0.08    0.64
   4 -10  11    0.70    0.86
   4 -10  11   -0.09    0.71
   4 -10  12    0.15    0.59
   4  -9  -9   10.46    0.84
   4  -9  -9   10.62    0.94
   4  -9  -8    5.82    0.78
   4  -9  -8    5.38    0.73
   4  -9  -7   -0.16    0.57
   4  -9  -7   -0.41    0.60
   4  -9  -6    2.14    0.73
   4  -9  -6    2.45    0.76
   4  -9  -6    1.24    0.70
   4  -9  -5   23.34    1.69
   4  -9  -5   17.85    1.54
   4  -9  -4   37.94    2.30
   4  -9  -4   35.81    1.97
   4  -9  -4   33.40    2.17
   4  -9  -3  256.81   11.02
   4  -9  -3  260.19   11.97
   4  -9  -3  255.11   10.21
   4  -9  -3  259.31   10.41
   4  -9  -2   18.49    2.12
   4  -9  -2   22.95    2.66
   4  -9  -2   21.25    1.61
   4  -9  -2   20.34    1.47
   4  -9  -2   20.22    1.52
   4  -9  -1   12.02    1.82
   4  -9  -1   11.01    1.94
   4  -9  -1   10.32    1.09
   4  -9  -1   10.18    1.05
   4  -9  -1   11.75    1.09
   4  -9   0   46.40    3.16
   4  -9   0   43.53    2.48
   4  -9   0   43.96    3.76
   4  -9   0   42.14    2.36
   4  -9   0   43.59    2.37
   4  -9   0   43.82    2.30
   4  -9   1    1.93    0.71
   4  -9   1    1.69    0.58
   4  -9   1    2.02    1.33
   4  -9   1    0.93    0.57
   4  -9   2    0.96    1.29
   4  -9   2    0.73    1.14
   4  -9   2   -0.45    0.72
   4  -9   2    0.07    0.48
   4  -9   3  122.66    6.09
   4  -9   3  118.68    6.72
   4  -9   3  124.70    5.44
   4  -9   3  121.16    5.32
   4  -9   3  115.05    5.03
   4  -9   3  122.20    7.01
   4  -9   3  126.44    5.25
   4  -9   4  161.67    7.76
   4  -9   4  169.88    8.65
   4  -9   4  164.33    7.06
  -4   9  -4  161.17    9.63
   4  -9   4  170.67    8.81
   4  -9   4  178.77    7.03
   4  -9   5    6.85    1.45
   4  -9   5    9.19    1.92
   4  -9   5    7.23    1.02
  -4   9  -5    6.89    2.16
   4  -9   5    7.26    1.58
   4  -9   5    7.92    0.90
   4  -9   6  248.32   10.58
   4  -9   6  243.91   11.71
   4  -9   6  243.41    9.92
   4  -9   6  248.47    9.77
   4  -9   7  101.74    4.92
   4  -9   7   94.32    5.45
   4  -9   7   90.23    4.62
   4  -9   7   99.32    5.99
   4  -9   7   91.79    4.34
   4  -9   7   97.51    4.16
   4  -9   8    0.14    1.08
   4  -9   8    0.62    0.92
   4  -9   9    2.65    1.12
   4  -9   9    3.30    1.17
   4  -9   9    1.87    0.89
   4  -9  10   12.62    1.47
   4  -9  10   16.23    1.68
   4  -9  10   12.64    1.50
   4  -9  11    0.23    0.62
   4  -9  11    0.21    0.83
   4  -9  11    0.22    0.76
   4  -9  12    2.10    0.77
   4  -9  12    1.42    0.71
  -4   9 -13    2.92    0.62
   4  -8 -11    0.44    0.30
  -4   8  10    9.79    1.04
   4  -8 -10    8.15    0.72
   4  -8 -10    8.43    0.86
   4  -8  -9    0.32    0.49
   4  -8  -9   -0.06    0.46
   4  -8  -9    0.79    0.67
   4  -8  -8    7.78    0.97
   4  -8  -8    9.11    1.03
   4  -8  -8    9.40    1.14
   4  -8  -7    2.08    0.72
   4  -8  -7    1.86    0.68
   4  -8  -6   57.09    3.03
   4  -8  -6   54.90    3.04
   4  -8  -5   66.78    3.42
   4  -8  -5   65.74    3.39
   4  -8  -4    4.50    1.26
   4  -8  -4    4.48    0.93
   4  -8  -4    3.50    0.65
   4  -8  -4    3.58    0.77
   4  -8  -3    9.22    1.58
   4  -8  -3    8.99    1.71
   4  -8  -3   11.32    1.01
   4  -8  -3   10.94    1.12
   4  -8  -2   19.32    1.94
   4  -8  -2   17.24    2.29
   4  -8  -2   14.69    1.30
   4  -8  -2   15.52    1.21
   4  -8  -2   16.02    1.25
   4  -8  -1    6.86    1.35
   4  -8  -1    6.24    1.50
   4  -8  -1    6.61    0.87
   4  -8  -1    6.33    0.80
   4  -8  -1    5.42    0.75
   4  -8   0    7.38    1.43
   4  -8   0    7.75    0.96
   4  -8   0   11.26    1.96
   4  -8   0    7.19    0.84
   4  -8   0    7.46    1.55
   4  -8   0    8.07    0.89
   4  -8   0    6.74    0.74
   4  -8   1   10.11    1.96
   4  -8   1   10.87    1.07
   4  -8   1    9.17    0.90
   4  -8   1    9.68    1.80
   4  -8   1    7.97    0.89
   4  -8   2   44.79    2.98
   4  -8   2   46.61    2.50
   4  -8   2   43.50    3.58
   4  -8   2   49.56    2.54
  -4   8  -2   38.47    3.68
   4  -8   2   43.82    2.24
   4  -8   3   16.77    1.83
   4  -8   3   17.48    1.41
   4  -8   3   17.28    2.26
  -4   8  -3   19.07    2.77
   4  -8   3   17.36    1.42
   4  -8   3   16.73    2.20
   4  -8   3   17.80    1.26
   4  -8   4    4.30    0.87
   4  -8   4    5.58    1.34
   4  -8   4    8.76    1.85
   4  -8   4    7.25    0.97
   4  -8   4    6.67    1.43
   4  -8   4    6.16    0.79
   4  -8   5   54.54    3.34
   4  -8   5   50.99    2.97
   4  -8   5   60.52    4.39
   4  -8   5   59.11    2.98
   4  -8   5   49.47    3.85
   4  -8   5   57.56    2.72
   4  -8   6   65.26    3.70
   4  -8   6   59.12    4.65
   4  -8   6   63.72    3.31
   4  -8   6   63.57    4.32
   4  -8   6   68.66    3.07
   4  -8   7   91.07    6.25
   4  -8   7  102.78    5.57
   4  -8   7  104.76    4.37
   4  -8   8    0.13    0.81
   4  -8   8    1.44    1.00
   4  -8   8    0.32    1.27
   4  -8   9    1.34    0.98
   4  -8   9    1.47    1.00
   4  -8   9    1.65    1.12
  -4   8  -9    1.38    0.72
   4  -8  10    0.76    0.93
   4  -8  10    1.19    1.01
   4  -8  10    2.48    0.91
  -4   8 -10    1.35    0.68
   4  -8  11   10.35    1.29
   4  -8  11   12.74    1.42
  -4   8 -11    7.86    1.09
   4  -8  12    0.78    0.68
  -4   8 -12   -0.08    0.57
  -4   8 -13   10.94    0.97
  -4   8 -14    0.41    0.30
  -4   7  11   -0.13    0.59
   4  -7 -11    0.12    0.45
   4  -7 -10   35.02    1.95
   4  -7 -10   41.46    2.22
   4  -7  -9   12.06    1.29
   4  -7  -9   13.58    1.15
   4  -7  -9   11.80    1.23
   4  -7  -9   12.42    1.16
   4  -7  -8    3.61    0.94
   4  -7  -8    5.74    0.93
   4  -7  -8    3.99    0.78
   4  -7  -8    5.67    0.96
   4  -7  -7   24.28    1.94
   4  -7  -7   24.35    1.72
   4  -7  -6  109.75    5.38
   4  -7  -6  119.94    5.25
   4  -7  -5  107.63    5.16
   4  -7  -5  111.22    4.98
   4  -7  -4    0.13    0.99
   4  -7  -4    0.09    0.55
   4  -7  -4   -0.68    0.87
   4  -7  -4   -0.31    0.46
   4  -7  -3  107.32    5.25
   4  -7  -3  103.80    5.96
   4  -7  -3  103.04    4.54
   4  -7  -3  109.63    4.67
   4  -7  -2    3.74    1.18
   4  -7  -2    4.47    0.71
   4  -7  -2    4.80    1.30
   4  -7  -2    4.36    0.68
   4  -7  -2    4.90    0.68
   4  -7  -1   30.34    2.30
   4  -7  -1   26.45    2.67
   4  -7  -1   33.82    2.84
   4  -7  -1   28.23    1.70
   4  -7  -1   28.15    1.67
   4  -7  -1   29.33    1.62
   4  -7   0  112.81    5.52
   4  -7   0  117.02    6.33
   4  -7   0  111.14    4.83
   4  -7   0  126.77    6.43
   4  -7   0  113.13    4.85
   4  -7   0  116.57    4.75
   4  -7   1   40.10    2.71
   4  -7   1   42.52    3.31
  -4   7  -1   41.31    3.51
   4  -7   1   40.77    2.30
   4  -7   1   45.17    3.34
   4  -7   1   42.60    2.12
   4  -7   2   58.04    3.50
   4  -7   2   67.86    4.36
   4  -7   2   63.73    3.00
  -4   7  -2   62.99    4.71
   4  -7   2   64.04    3.08
   4  -7   2   54.85    3.98
   4  -7   2   62.31    2.77
   4  -7   2   57.77    2.85
   4  -7   3    1.35    0.94
   4  -7   3    2.63    1.37
   4  -7   3    2.93    0.70
   4  -7   3    1.30    0.98
   4  -7   3    1.73    0.71
   4  -7   3    2.76    0.58
   4  -7   4  195.03    8.23
   4  -7   4  169.51    7.71
   4  -7   4  201.51    9.56
   4  -7   4  191.27    7.77
   4  -7   4  197.38    9.07
   4  -7   4  190.14    7.52
   4  -7   5   25.61    2.08
   4  -7   5   23.83    1.84
   4  -7   5   29.48    3.05
   4  -7   5   27.99    2.48
   4  -7   5   25.53    1.50
   4  -7   6   59.03    3.25
   4  -7   6   53.53    3.11
   4  -7   6   52.79    4.34
   4  -7   6   59.08    3.85
   4  -7   6   54.48    2.60
  -4   7  -7   20.91    1.76
   4  -7   7   22.36    1.74
   4  -7   7   24.79    2.99
  -4   7  -8    7.52    1.15
   4  -7   8    6.60    1.08
   4  -7   8    6.42    1.22
   4  -7   8    5.14    1.76
   4  -7   9    3.94    0.99
   4  -7   9    4.02    1.14
   4  -7   9    2.64    1.01
   4  -7   9    3.96    0.94
  -4   7  -9    2.79    0.92
   4  -7   9    3.48    1.54
   4  -7  10    0.12    0.90
   4  -7  10    0.61    0.70
  -4   7 -10    0.40    0.78
   4  -7  11    5.19    1.06
  -4   7 -11    3.18    0.94
   4  -7  12   -0.42    0.60
   4  -7  12   -0.55    0.84
  -4   7 -12   -0.10    0.70
  -4   7 -13    8.97    0.95
   4  -7  13    9.90    1.07
  -4   7 -13    7.87    0.89
  -4   7 -14    1.16    0.37
   4  -6 -12    0.05    0.43
  -4   6  11   29.38    2.04
   4  -6 -11   25.53    1.46
   4  -6 -11   30.23    1.77
   4  -6 -10   56.41    2.76
   4  -6 -10   61.27    3.04
   4  -6  -9    6.06    1.07
   4  -6  -9    4.73    0.83
   4  -6  -9    5.34    0.85
   4  -6  -8   79.18    4.20
   4  -6  -8   90.78    4.21
   4  -6  -8   87.60    4.07
  -4   6   8   86.19    6.69
   4  -6  -7  216.85    9.22
   4  -6  -7  221.78    9.08
   4  -6  -7  221.58    9.05
   4  -6  -6   18.52    1.62
   4  -6  -6   18.23    1.48
   4  -6  -6   21.56    1.57
   4  -6  -5   24.47    2.29
   4  -6  -5   20.89    1.49
   4  -6  -4    6.76    1.03
   4  -6  -4    6.90    1.21
  -4   6   4    4.67    1.65
   4  -6  -4    6.15    0.80
   4  -6  -4    9.01    1.44
   4  -6  -4    5.23    0.67
   4  -6  -3    5.56    1.17
   4  -6  -3    5.99    1.27
   4  -6  -3    5.05    0.64
   4  -6  -2   66.68    4.20
   4  -6  -2   64.19    3.99
   4  -6  -2   60.68    2.84
   4  -6  -2   57.54    2.76
   4  -6  -1   61.00    3.96
   4  -6  -1   59.72    2.72
   4  -6  -1   57.10    3.78
   4  -6  -1   55.40    2.66
   4  -6   0  110.66    5.88
   4  -6   0  109.68    4.72
  -4   6   0  108.84    6.07
   4  -6   0  101.21    5.68
   4  -6   0  109.03    4.51
   4  -6   0  106.13    4.51
   4  -6   1   -0.20    1.01
   4  -6   1    0.70    0.60
  -4   6  -1    0.79    1.20
   4  -6   2  162.99    7.55
   4  -6   2  137.39    5.99
   4  -6   2  150.12    7.16
  -4   6  -2  151.45    8.11
   4  -6   2  140.96    5.80
   4  -6   3   13.26    1.64
   4  -6   3   12.99    0.90
   4  -6   4   48.23    2.80
   4  -6   4   41.56    2.49
   4  -6   4   45.64    3.70
   4  -6   4   53.68    3.45
   4  -6   4   48.38    2.27
   4  -6   5  398.71   15.61
   4  -6   5  389.71   15.49
  -4   6  -5  394.26   15.44
   4  -6   5  414.02   16.49
   4  -6   5  390.83   15.40
   4  -6   5  392.05   15.00
   4  -6   6  478.86   19.23
  -4   6  -6  506.93   19.26
   4  -6   6  485.12   19.12
   4  -6   6  511.23   20.00
   4  -6   7    6.01    1.17
   4  -6   7    6.00    1.03
  -4   6  -7    5.25    1.03
   4  -6   8    5.33    1.13
   4  -6   8    4.30    1.03
  -4   6  -8    5.58    1.14
   4  -6   9   25.37    2.05
   4  -6   9   28.15    1.99
   4  -6  10   41.28    2.54
   4  -6  10   36.80    2.64
   4  -6  10   40.92    2.45
   4  -6  11   33.15    2.11
   4  -6  11   37.26    2.48
   4  -6  11   31.76    2.09
   4  -6  12    0.89    0.87
  -4   6 -12    0.46    0.76
   4  -6  13    2.46    0.76
  -4   6 -13    1.43    0.65
  -4   6 -14   -0.49    0.36
   4  -5 -13    1.21    0.42
  -4   5  12   14.88    1.43
   4  -5 -12   15.21    1.20
   4  -5 -11   19.88    1.50
   4  -5 -11   17.74    1.23
   4  -5 -11   22.06    1.57
   4  -5 -10    7.06    1.11
   4  -5 -10    8.87    1.21
   4  -5 -10    8.78    0.94
   4  -5  -9   98.57    4.79
   4  -5  -9  105.14    4.93
   4  -5  -9  101.84    4.58
  -4   5   9  104.97    7.56
   4  -5  -8  163.83    7.38
   4  -5  -8  175.10    7.50
   4  -5  -8  180.49    7.28
  -4   5   8  168.97   10.39
   4  -5  -7  161.63    7.13
   4  -5  -7  174.02    7.22
   4  -5  -7  165.99    7.00
   4  -5  -6    9.62    1.15
   4  -5  -6    8.79    0.97
  -4   5   6    8.53    2.24
   4  -5  -5   37.21    2.15
  -4   5   5   32.03    3.65
   4  -5  -5   35.37    2.73
   4  -5  -5   36.97    2.05
   4  -5  -4   52.08    3.34
   4  -5  -4   52.53    2.50
   4  -5  -4   48.66    2.32
   4  -5  -3    0.23    0.42
   4  -5  -3    0.17    0.80
   4  -5  -2 1493.66   53.63
   4  -5  -2 1413.29   53.39
   4  -5  -2 1383.62   52.08
   4  -5  -1 4298.25  154.81
   4  -5  -1 4092.89  154.61
  -4   5   1 4140.94  155.07
   4  -5   0 7131.99  261.30
  -4   5   0 7058.90  261.74
   4  -5   0 7064.38  261.09
   4  -5   1  384.92   15.78
  -4   5  -1  362.57   16.25
  -4   5  -2   15.94    1.48
   4  -5   2   15.02    2.03
   4  -5   2   15.62    1.71
  -4   5  -3   20.83    1.82
   4  -5   3   18.55    2.27
   4  -5   3   19.03    1.39
   4  -5   3   22.89    2.01
  -4   5  -4   21.54    2.00
  -4   5  -4   19.02    1.42
   4  -5   4   21.66    1.93
   4  -5   4   17.32    1.38
   4  -5   4   17.41    1.10
   4  -5   5   38.51    2.39
  -4   5  -5   44.01    3.14
  -4   5  -5   42.26    2.43
   4  -5   5   40.38    2.80
   4  -5   5   37.16    2.28
   4  -5   5   41.72    1.94
  -4   5  -6  200.42    8.53
   4  -5   6  210.03    8.90
   4  -5   6  199.84    8.37
  -4   5  -6  188.26    9.50
  -4   5  -7   80.08    3.92
  -4   5  -7   79.17    4.16
   4  -5   7   79.35    3.96
  -4   5  -7   71.74    5.02
   4  -5   8    1.92    0.83
  -4   5  -8    2.87    0.95
  -4   5  -8    3.21    0.88
  -4   5  -8    1.54    0.94
   4  -5   9    6.87    1.19
   4  -5   9    6.01    1.06
  -4   5  -9    6.76    1.20
  -4   5  -9    3.52    0.89
  -4   5  -9    4.95    1.47
   4  -5  10   39.92    2.44
   4  -5  10   41.78    2.81
  -4   5 -10   33.55    2.65
   4  -5  10   38.79    2.54
   4  -5  11   32.33    2.32
  -4   5 -11   26.59    2.28
   4  -5  11   30.88    2.12
   4  -5  12   -0.11    0.80
   4  -5  12   -0.34    0.67
  -4   5 -12    0.48    0.89
  -4   5 -13    1.94    0.71
  -4   4  13   45.83    2.51
   4  -4 -13   45.59    2.32
   4  -4 -12   10.75    1.29
  -4   4  12   14.96    1.57
   4  -4 -11   12.72    1.30
   4  -4 -11   18.43    1.66
   4  -4 -10  472.14   19.37
  -4   4  10  520.57   23.41
   4  -4 -10  536.51   19.82
   4  -4 -10  503.23   19.18
   4  -4  -9   47.28    2.77
   4  -4  -9   55.45    3.10
   4  -4  -9   51.71    2.64
  -4   4   9   47.31    5.20
   4  -4  -8   48.03    2.68
   4  -4  -8   48.95    2.87
   4  -4  -8   49.30    2.57
  -4   4   8   49.52    4.42
   4  -4  -7   22.65    1.64
   4  -4  -7   26.40    1.61
   4  -4  -6  130.83    5.39
   4  -4  -6  122.92    6.06
  -4   4   6  120.45    7.65
   4  -4  -5  131.50    6.38
   4  -4  -5  133.59    5.53
  -4   4   5  137.41    7.92
   4  -4  -4  440.28   17.35
   4  -4  -4  424.85   16.30
   4  -4  -3  106.37    5.36
   4  -4  -2   26.30    2.10
   4  -4  -1   22.98    1.97
  -4   4   1   25.90    2.42
  -4   4   0 1122.50   43.43
  -4   4  -1  528.78   22.10
   4  -4   1  521.15   21.06
  -4   4  -1  550.35   20.92
   4  -4   2   21.30    1.68
  -4   4  -2    0.14    0.64
   4  -4   3   43.89    2.84
  -4   4  -3   44.20    2.93
   4  -4   4 1048.18   37.63
  -4   4  -4 1007.82   36.96
   4  -4   4  924.54   36.78
  -4   4  -4 1011.81   38.08
  -4   4  -5  375.65   14.70
  -4   4  -5  388.68   14.57
   4  -4   5  378.43   15.05
   4  -4   5  346.28   14.46
  -4   4  -5  380.45   15.93
   4  -4   6   85.35    4.33
  -4   4  -6   92.57    4.48
   4  -4   6   85.58    4.23
  -4   4  -6   98.10    4.37
  -4   4  -6   83.68    5.45
   4  -4   7    7.53    1.22
   4  -4   7    5.31    0.98
  -4   4  -7    7.18    1.17
  -4   4  -7    5.08    0.95
  -4   4  -7    7.52    1.63
   4  -4   8    0.21    0.83
   4  -4   8    1.14    0.83
  -4   4  -8    0.45    0.89
  -4   4  -8    0.50    0.80
  -4   4  -8    1.35    1.26
   4  -4   9   12.91    1.43
  -4   4  -9   11.61    1.46
  -4   4  -9   14.80    1.72
  -4   4  -9   12.35    2.25
   4  -4  10   25.72    2.10
  -4   4 -10   22.78    2.16
  -4   4 -10   19.32    1.87
   4  -4  10   22.13    1.86
   4  -4  11   46.75    2.86
  -4   4 -11   39.45    2.86
   4  -4  11   44.15    2.65
   4  -4  12   19.77    1.66
   4  -4  12   22.97    1.64
  -4   4 -12   18.90    1.74
   4  -4  13    4.21    0.70
  -4   4 -13    6.13    0.92
  -4   3  15    8.98    0.69
   4  -3 -14    3.12    0.70
   4  -3 -14    2.15    0.46
   4  -3 -13    4.47    0.96
  -4   3  13    5.13    1.13
   4  -3 -12    2.52    0.94
  -4   3  12    1.26    1.06
   4  -3 -11  345.79   14.24
   4  -3 -11  387.57   14.83
  -4   3  11  385.36   18.23
   4  -3 -10   36.18    2.24
   4  -3 -10   37.75    2.57
  -4   3  10   34.74    4.49
   4  -3  -9    5.99    0.96
   4  -3  -9    7.76    0.84
   4  -3  -9    9.93    1.32
  -4   3   9    5.39    2.07
  -4   3   9    5.20    2.45
   4  -3  -8    2.01    0.59
  -4   3   8    2.90    1.95
   4  -3  -7   92.00    4.02
  -4   3   7   87.96    6.28
   4  -3  -6    6.06    1.00
   4  -3  -6    8.19    0.79
  -4   3   6    8.54    2.13
   4  -3  -5    4.59    0.92
  -4   3   5    0.31    1.61
   4  -3  -4   42.83    2.72
   4  -3  -3 1443.71   54.48
   4  -3  -2 4812.37  177.63
  -4   3   1   58.23    3.81
   4  -3  -1   55.89    3.44
  -4   3   0 1611.20   60.95
   4  -3   0 1597.19   60.29
  -4   3   0 1602.61   59.98
  -4   3  -1  327.82   14.47
  -4   3  -1  331.62   13.47
   4  -3   2  575.75   22.40
  -4   3  -2  575.00   22.61
   4  -3   3    5.35    0.97
  -4   3  -3    4.86    1.07
  -4   3  -4  289.55   11.18
   4  -3   4  306.32   11.61
  -4   3  -4  280.75   12.27
   4  -3   5    6.22    1.00
   4  -3   5    6.74    0.93
  -4   3  -5    5.59    0.95
  -4   3  -5    6.69    0.92
   4  -3   5    5.27    0.85
  -4   3  -5    7.08    1.43
   4  -3   6    5.37    1.04
  -4   3  -6    4.89    1.04
  -4   3  -6    5.06    0.89
   4  -3   6    4.89    0.93
  -4   3  -6    3.63    1.29
   4  -3   7   15.91    1.61
  -4   3  -7   15.48    1.56
  -4   3  -7   15.34    1.69
   4  -3   7   17.58    1.55
  -4   3  -7   11.98    2.14
  -4   3  -8   53.60    3.26
  -4   3  -8   52.89    3.41
  -4   3  -8   46.43    4.37
   4  -3   9  330.83   12.45
  -4   3  -9  274.91   12.26
  -4   3  -9  279.17   12.47
   4  -3   9  327.17   12.32
  -4   3  -9  287.91   15.90
  -4   3  -9  246.25   14.04
  -4   3 -10    2.96    1.03
   4  -3  10    0.66    0.99
   4  -3  10    2.54    1.02
  -4   3 -10    2.40    1.20
  -4   3 -10    0.56    0.91
  -4   3 -11   11.87    1.40
   4  -3  11   13.02    1.47
   4  -3  11    9.58    1.30
  -4   3 -11   11.54    1.36
  -4   3 -11   12.14    1.56
   4  -3  12   33.12    2.05
   4  -3  12   32.60    2.06
   4  -3  13   -0.12    0.49
   4  -2 -15    4.32    0.74
  -4   2  14    0.46    0.77
   4  -2 -14    0.20    0.68
   4  -2 -13    8.33    1.29
  -4   2  13   11.02    1.48
  -4   2  12   20.32    2.06
   4  -2 -12   19.69    1.91
   4  -2 -11   24.15    2.11
  -4   2  11   27.88    3.38
  -4   2  11   28.23    3.99
   4  -2 -10    2.60    0.97
  -4   2  10    5.01    2.15
  -4   2  10   -0.49    2.06
  -4   2   9   39.75    4.59
  -4   2   9   43.17    4.32
   4  -2  -8   71.50    3.26
  -4   2   8   77.20    5.75
  -4   2   7    9.93    1.07
   4  -2  -7   10.10    1.17
   4  -2  -7    9.81    0.84
  -4   2   7   11.25    2.43
   4  -2  -6   35.72    2.33
  -4   2   6   32.92    3.65
  -4   2   5  233.34   11.40
   4  -2  -4 2196.79   81.91
   4  -2  -3   42.58    2.70
   4  -2  -2   35.20    2.40
  -4   2   1  723.69   28.98
   4  -2  -1  726.79   28.34
  -4   2   1  754.12   28.32
  -4   2   0   35.50    2.84
   4  -2   0   28.98    2.28
  -4   2   0   36.15    2.37
  -4   2  -1 1225.95   46.83
  -4   2  -1 1206.49   45.89
  -4   2  -2  119.56    5.88
  -4   2  -3  166.96    7.92
  -4   2  -4   16.62    1.31
   4  -2   4   15.21    1.20
   4  -2   4   15.28    1.35
  -4   2  -4   15.88    1.36
  -4   2  -4   16.38    1.95
   4  -2   5   55.50    2.96
  -4   2  -5   58.60    3.06
   4  -2   5   54.38    2.86
  -4   2  -5   56.50    3.11
  -4   2  -5   60.26    4.22
   4  -2   6   58.13    3.15
  -4   2  -6   53.48    3.21
   4  -2   6   55.53    3.00
  -4   2  -6   48.90    4.18
   4  -2   7  125.04    5.50
  -4   2  -7  117.01    5.52
  -4   2  -7  104.16    5.54
  -4   2  -7  110.57    7.08
  -4   2  -8    7.16    2.27
  -4   2  -8    4.97    1.14
  -4   2  -8    5.00    1.71
  -4   2  -9   41.93    2.57
   4  -2   9   40.29    2.64
  -4   2  -9   33.99    2.63
  -4   2  -9   39.28    4.67
  -4   2  -9   31.85    3.84
  -4   2 -10   14.55    1.51
   4  -2  10   15.20    1.54
  -4   2 -10   12.40    1.54
  -4   2 -11    2.80    0.96
   4  -2  11    3.05    0.89
  -4   2 -11    2.19    0.95
  -4   2 -11    3.78    1.00
  -4   2 -12    0.62    0.65
  -4   2 -12    0.21    0.68
  -4   2 -13    1.31    0.53
   4  -2  13    1.83    0.52
  -4   2 -13    1.53    0.54
   4  -1 -15    0.67    0.38
  -4   1  14    8.41    1.30
  -4   1  13   37.77    2.70
  -4   1  12  103.38    5.29
  -4   1  12   98.14    7.04
  -4   1  12   91.89    7.37
  -4   1  11   37.24    2.86
  -4   1  11   46.22    4.62
  -4   1  11   40.77    4.76
  -4   1  10   19.11    3.33
  -4   1  10   13.99    3.16
  -4   1   9   25.89    3.47
   4  -1  -8   13.02    0.96
  -4   1   8   10.10    2.47
  -4   1   7  313.76   12.47
  -4   1   7  309.25   14.79
  -4   1   6  198.67   10.26
  -4   1   5    0.27    1.46
   4  -1  -4    0.11    0.70
   4  -1  -3    2.86    0.79
   4  -1  -2   98.76    4.81
  -4   1   2  105.26    5.02
  -4   1   1 1886.67   71.20
   4  -1  -1 1826.12   70.36
  -4   1   1 1960.73   70.51
  -4   1   0 1646.69   63.95
  -4   1   0 1717.56   63.25
  -4   1  -1  785.86   30.31
  -4   1  -2    0.49    1.14
  -4   1  -2    0.32    0.72
  -4   1  -3   26.85    1.93
  -4   1  -3   35.52    3.21
  -4   1  -3   37.06    2.79
  -4   1  -4  714.98   27.10
   4  -1   4  679.75   26.86
  -4   1  -4  747.38   27.12
  -4   1  -4  744.10   28.65
   4  -1   5    0.27    0.70
  -4   1  -5   -0.36    1.40
  -4   1  -5    0.20    0.64
   4  -1   5   -0.08    0.57
  -4   1  -5    1.08    0.89
   4  -1   6  102.49    4.84
  -4   1  -6  103.64    5.00
   4  -1   6  108.15    4.82
  -4   1  -6   97.27    7.04
  -4   1  -6   95.87    6.36
  -4   1  -7  229.01   12.73
  -4   1  -7  235.75   10.10
  -4   1  -7  225.11   10.15
   4  -1   7  256.79    9.94
  -4   1  -7  224.48   12.03
  -4   1  -8  331.17   12.62
  -4   1  -8  309.07   15.80
  -4   1  -8  290.21   12.85
  -4   1  -8  302.89   12.97
   4  -1   8  326.40   12.69
  -4   1  -8  267.77   14.78
  -4   1  -9  131.09    5.79
   4  -1   9  131.06    5.83
  -4   1  -9  107.65    5.90
  -4   1  -9  119.48    6.09
   4  -1   9  132.39    5.86
  -4   1  -9  108.66    7.67
  -4   1 -10    2.75    0.98
   4  -1  10    1.18    0.80
  -4   1 -10    1.29    0.91
  -4   1 -10    2.23    1.02
   4  -1  10    1.28    0.90
  -4   1 -11    1.60    0.79
   4  -1  11    3.67    0.93
  -4   1 -11    2.10    0.99
  -4   1 -12    5.74    0.85
   4  -1  12    7.45    0.89
  -4   1 -12    6.11    0.94
  -4   1 -13    1.13    0.40
   4   0 -16   11.23    1.02
   4   0 -15    1.61    0.83
   4   0 -14   51.51    3.10
  -4   0  14   51.56    3.17
  -4   0  13    4.59    1.38
   4   0 -13    6.42    1.32
   4   0 -12   41.03    2.82
  -4   0  12   43.79    3.05
  -4   0  12   43.50    4.59
  -4   0  12   33.24    4.49
   4   0 -11    2.99    1.81
   4   0 -11    2.41    0.99
  -4   0  11    2.62    1.24
  -4   0  11    3.41    2.26
  -4   0  11    5.27    2.32
  -4   0  10    4.95    1.30
  -4   0  10    6.76    2.26
  -4   0   9    1.14    1.70
  -4   0   8  188.94    7.87
  -4   0   8  188.95    7.74
  -4   0   8  194.16   10.34
  -4   0   7  813.17   30.32
  -4   0   7  753.50   32.49
  -4   0   6  689.46   26.11
  -4   0   6  665.79   28.02
  -4   0   5  173.37    7.41
  -4   0   5  176.11    8.91
   4   0  -4  169.59    7.23
   4   0  -3 1978.98   73.42
   4   0  -2  181.62    7.76
  -4   0   2  189.55    8.11
  -4   0   1  553.49   21.62
  -4   0   0    1.57    0.97
  -4   0   0    2.55    0.81
  -4   0  -1  132.56    6.01
  -4   0  -1  139.15    7.08
  -4   0  -1  140.14    6.53
  -4   0  -2    1.79    0.62
  -4   0  -2    2.96    0.94
  -4   0  -3  115.22    5.19
  -4   0  -3  119.11    5.10
  -4   0  -3  112.74    5.09
  -4   0  -3  107.42    6.61
  -4   0  -3  123.34    6.25
  -4   0  -4    1.86    1.48
  -4   0  -4    2.12    0.72
  -4   0  -4    1.39    0.65
   4   0   4    1.28    0.57
  -4   0  -4    1.96    1.13
   4   0   5  149.34    6.42
  -4   0  -5  151.63    8.70
  -4   0  -5  156.58    6.67
  -4   0  -5  159.33    6.72
   4   0   5  146.46    6.38
  -4   0  -5  127.06    7.85
  -4   0  -6  447.92   17.33
  -4   0  -6  438.68   17.06
   4   0   6  456.09   17.41
  -4   0  -6  461.64   20.36
  -4   0  -6  433.57   17.68
   4   0   6  459.21   17.39
  -4   0  -6  438.96   17.65
  -4   0  -6  418.95   19.57
  -4   0  -7  806.89   29.12
  -4   0  -7  726.83   28.66
  -4   0  -7  733.74   29.39
  -4   0  -7  790.18   29.53
   4   0   7  807.17   29.17
  -4   0  -7  708.27   31.89
  -4   0  -7  721.95   31.70
  -4   0  -8  740.69   27.93
   4   0   8  757.61   27.92
  -4   0  -8  688.42   28.20
  -4   0  -8  723.63   28.30
   4   0   8  764.36   28.01
  -4   0  -9    1.15    0.92
   4   0   9    1.03    0.72
  -4   0  -9    0.45    0.93
  -4   0  -9    0.60    0.87
   4   0   9    0.95    0.81
  -4   0 -10    3.77    1.04
  -4   0 -10    2.81    1.04
  -4   0 -10    1.78    0.90
   4   0  10    3.61    0.94
  -4   0 -11    1.97    0.85
  -4   0 -11    0.97    0.46
   4   0  11    1.24    0.75
  -4   0 -11    1.75    0.78
  -4   0 -12    1.46    0.58
   4   0  12    1.15    0.53
   4   1 -16    5.31    0.81
   4   1 -15    0.11    0.75
   4   1 -14    0.78    0.89
  -4  -1  14    1.70    1.09
   4   1 -13   40.64    2.83
  -4  -1  13   47.76    3.17
   4   1 -12   11.11    2.51
  -4  -1  12   11.10    1.64
   4   1 -12    9.77    1.43
  -4  -1  12    8.51    2.68
   4   1 -11   57.95    3.40
  -4  -1  11   59.41    3.63
  -4  -1  11   63.47    5.48
  -4  -1  11   53.78    5.33
  -4  -1  10   46.54    3.04
  -4  -1  10   39.74    4.42
  -4  -1  10   44.80    4.52
  -4  -1   9   89.79    4.61
  -4  -1   9   93.58    6.44
  -4  -1   9   95.07    6.46
  -4  -1   8  285.45   11.55
  -4  -1   8  312.15   14.20
  -4  -1   7  138.99    6.14
  -4  -1   7  136.66    7.87
  -4  -1   6  178.89    7.65
  -4  -1   5  547.39   21.18
  -4  -1   4  124.57    5.59
   4   1  -4  123.98    5.34
  -4  -1   4  120.73    6.58
   4   1  -3    0.51    0.52
  -4  -1   2  641.80   24.11
   4   1  -2  616.35   23.84
  -4  -1   1    1.02    0.58
  -4  -1   0  281.30   11.32
  -4  -1   0  272.84   12.23
  -4  -1  -1 1163.91   43.59
  -4  -1  -1 1150.00   44.73
  -4  -1  -2   75.98    3.78
  -4  -1  -2   77.63    4.90
  -4  -1  -3  164.15    8.63
  -4  -1  -3  177.40    7.06
  -4  -1  -3  170.53    7.05
   4   1   3  161.72    6.76
  -4  -1  -3  161.17    7.00
  -4  -1  -4    0.78    0.57
  -4  -1  -4    0.98    0.43
  -4  -1  -4    3.08    0.75
  -4  -1  -4    3.03    0.84
  -4  -1  -4   -0.30    1.14
   4   1   4    1.56    0.60
  -4  -1  -5   67.67    3.33
   4   1   5   68.16    3.33
  -4  -1  -5   65.87    4.98
  -4  -1  -5   68.06    3.62
  -4  -1  -5   63.73    3.57
   4   1   5   66.29    3.34
  -4  -1  -6 1108.63   40.64
  -4  -1  -6 1036.15   40.36
  -4  -1  -6 1040.81   43.06
  -4  -1  -6 1084.15   40.99
   4   1   6 1119.34   40.66
  -4  -1  -7  237.07    9.63
  -4  -1  -7  214.28    9.26
  -4  -1  -7  237.29    9.98
   4   1   7  246.45    9.69
  -4  -1  -7  212.62   11.86
  -4  -1  -8   16.34    1.63
  -4  -1  -8   14.91    1.28
   4   1   8   17.81    1.59
  -4  -1  -8   18.91    1.84
  -4  -1  -8   14.22    2.58
  -4  -1  -9    1.56    0.82
  -4  -1  -9    3.14    1.05
   4   1   9    2.91    0.84
  -4  -1 -10    8.23    1.13
  -4  -1 -10    9.14    1.23
   4   1  10   11.33    1.22
  -4  -1 -11   -0.22    0.61
  -4  -1 -11    0.54    0.39
   4   1  11    0.15    0.61
  -4  -1 -12    1.16    0.43
   4   2 -17    1.52    0.43
  -4  -2  17    2.16    0.49
   4   2 -16    0.34    0.58
   4   2 -16    0.09    0.70
   4   2 -15    0.22    0.75
   4   2 -14   15.67    1.64
  -4  -2  14   14.67    1.78
   4   2 -13   40.63    2.76
   4   2 -13   36.41    4.63
  -4  -2  13   37.78    2.92
  -4  -2  13   43.04    4.52
   4   2 -12  114.84    8.62
   4   2 -12  115.57    5.74
  -4  -2  12  123.35    6.09
  -4  -2  12  131.95    8.41
  -4  -2  12  122.63    8.32
   4   2 -11   51.14    3.03
  -4  -2  11   47.70    3.27
  -4  -2  11   51.63    5.04
  -4  -2  11   48.45    4.85
  -4  -2  10  151.99    7.15
  -4  -2  10  161.45    9.30
  -4  -2  10  164.04    9.33
  -4  -2   9    0.12    0.93
  -4  -2   9    0.33    1.51
  -4  -2   9    3.19    1.98
  -4  -2   8  974.48   39.18
  -4  -2   8  993.25   37.27
  -4  -2   7 1296.59   48.45
  -4  -2   7 1282.62   48.29
  -4  -2   6    2.15    0.66
  -4  -2   6    0.52    1.26
  -4  -2   5  264.94   10.58
  -4  -2   5  235.45   11.57
  -4  -2   4  663.43   26.46
  -4  -2   3  274.16   11.12
  -4  -2   3  272.59   11.35
   4   2  -3  270.94   10.51
  -4  -2   3  261.42   11.70
  -4  -2   2  846.21   31.25
   4   2  -2  787.70   30.74
  -4  -2   2  855.24   31.50
  -4  -2   1   38.23    2.45
  -4  -2   1   42.81    2.74
  -4  -2   0 1208.11   45.23
  -4  -2   0 1192.73   45.65
  -4  -2  -1 1301.52   48.83
  -4  -2  -1 1289.78   49.50
  -4  -2  -1 1306.52   48.74
  -4  -2  -2   58.12    3.89
  -4  -2  -2   57.59    3.13
  -4  -2  -2   58.38    4.11
  -4  -2  -2   64.04    3.02
  -4  -2  -3  161.26    8.34
  -4  -2  -3  169.85    7.09
  -4  -2  -3  172.77    8.60
  -4  -2  -3  175.68    7.13
   4   2   3  161.08    6.78
  -4  -2  -3  157.52    8.18
  -4  -2  -4   40.13    2.19
  -4  -2  -4   35.12    1.96
   4   2   4   37.17    2.10
  -4  -2  -4   31.35    3.15
  -4  -2  -4   33.94    2.29
  -4  -2  -4   37.31    2.32
  -4  -2  -4   31.89    3.20
  -4  -2  -5    0.09    0.77
  -4  -2  -5    0.99    0.67
  -4  -2  -5    0.22    0.47
  -4  -2  -5   -0.12    0.80
  -4  -2  -5    1.22    0.82
   4   2   5    1.54    0.76
  -4  -2  -5    1.96    1.32
  -4  -2  -6  351.21   14.37
  -4  -2  -6  373.19   14.62
  -4  -2  -6  372.38   14.88
   4   2   6  379.55   14.59
  -4  -2  -6  368.29   14.93
  -4  -2  -6  355.45   16.95
  -4  -2  -7   17.92    1.50
  -4  -2  -7   20.67    1.82
  -4  -2  -7   19.74    1.86
  -4  -2  -7   22.22    1.92
   4   2   7   23.21    1.78
  -4  -2  -7   16.72    2.65
  -4  -2  -8    0.23    0.88
  -4  -2  -8    0.48    0.55
  -4  -2  -8    0.43    0.96
  -4  -2  -8    1.06    0.83
   4   2   8    0.22    0.71
  -4  -2  -9   22.43    1.46
  -4  -2  -9   24.90    1.86
  -4  -2  -9   24.86    2.05
   4   2   9   27.77    1.89
  -4  -2 -10    5.40    0.95
  -4  -2 -10    7.73    0.86
   4   2  10    8.31    1.00
  -4  -2 -11    7.54    0.86
   4   2  11    9.14    0.82
   4   3 -17    4.54    0.74
   4   3 -17    5.60    0.63
  -4  -3  17    4.13    0.63
   4   3 -16   10.52    1.10
   4   3 -15    2.86    0.95
   4   3 -14    1.13    0.77
  -4  -3  13   88.50    6.81
   4   3 -13   91.54    7.61
   4   3 -13   94.01    4.75
  -4  -3  13   96.97    5.15
  -4  -3  12   22.09    3.36
  -4  -3  12   19.23    3.20
   4   3 -12   20.43    1.80
  -4  -3  12   19.56    2.07
  -4  -3  11   48.75    4.67
  -4  -3  11   44.20    4.72
   4   3 -11   48.16    2.80
  -4  -3  11   40.00    3.03
  -4  -3  10  210.04   10.64
  -4  -3  10  192.03    8.61
  -4  -3  10  194.05    8.31
  -4  -3   9  455.69   20.28
  -4  -3   9  473.86   18.51
  -4  -3   9  471.54   19.93
  -4  -3   9  467.10   18.28
  -4  -3   8    0.61    1.65
  -4  -3   8    0.51    1.29
  -4  -3   8    2.35    0.73
  -4  -3   8    0.19    0.83
  -4  -3   7  141.69    7.34
  -4  -3   7  144.17    6.48
  -4  -3   7  149.57    7.96
  -4  -3   6  877.30   32.59
  -4  -3   6  811.55   33.84
  -4  -3   5   75.05    3.83
  -4  -3   5   70.85    4.64
  -4  -3   5   74.30    3.96
  -4  -3   4    3.35    1.33
  -4  -3   3  102.42    5.07
  -4  -3   3  105.67    4.82
   4   3  -3   98.00    3.98
  -4  -3   3   92.93    5.14
  -4  -3   3  105.11    4.94
   4   3  -2  145.50    6.05
  -4  -3   2  152.45    6.91
  -4  -3   2  155.37    6.65
  -4  -3   2  141.35    6.76
  -4  -3   2  154.19    6.78
  -4  -3   1  190.82    8.33
  -4  -3   1  185.63    7.96
  -4  -3   1  178.77    7.88
  -4  -3   0 1268.64   49.22
  -4  -3   0 1315.86   48.73
  -4  -3  -1    1.33    0.93
  -4  -3  -1   -0.12    0.50
  -4  -3  -2  101.96    5.60
  -4  -3  -2  100.94    4.44
   4   3   2   91.91    4.10
  -4  -3  -2   96.94    4.41
  -4  -3  -2   96.67    5.89
  -4  -3  -3   61.06    2.98
  -4  -3  -3   54.45    4.14
  -4  -3  -3   64.04    3.21
   4   3   3   56.84    2.87
  -4  -3  -3   60.64    3.16
  -4  -3  -3   57.74    4.17
  -4  -3  -4    0.25    0.60
  -4  -3  -4    0.32    0.68
  -4  -3  -4   -0.23    0.80
   4   3   4    0.73    0.61
  -4  -3  -4   -0.43    0.65
  -4  -3  -4   -0.30    1.11
  -4  -3  -5   74.88    3.64
  -4  -3  -5   66.02    3.44
  -4  -3  -5   75.46    3.78
   4   3   5   80.00    3.70
  -4  -3  -5   77.45    4.02
  -4  -3  -5   75.31    3.89
  -4  -3  -5   67.21    5.20
  -4  -3  -6   95.50    4.51
  -4  -3  -6   85.12    4.27
  -4  -3  -6  102.94    4.73
   4   3   6  104.52    4.63
  -4  -3  -6  100.51    4.94
  -4  -3  -6   98.94    4.81
  -4  -3  -6   97.33    6.53
  -4  -3  -7   80.41    3.85
  -4  -3  -7   78.60    4.09
  -4  -3  -7   78.85    4.27
  -4  -3  -7   81.40    4.14
   4   3   7   79.46    3.99
  -4  -3  -8    2.49    0.92
  -4  -3  -8    1.17    0.61
  -4  -3  -8    2.22    0.86
   4   3   8    2.27    0.79
  -4  -3  -9   12.75    1.16
  -4  -3  -9   12.04    1.30
   4   3   9   13.52    1.24
  -4  -3 -10    3.94    0.76
  -4  -3 -10    3.68    0.60
   4   3  10    4.65    0.69
  -4  -3 -11    1.61    0.41
   4   4 -17    0.05    0.33
  -4  -4  17    0.17    0.48
   4   4 -16    2.23    0.69
  -4  -4  16    1.19    0.64
  -4  -4  16    2.47    0.73
   4   4 -15   -0.41    0.70
   4   4 -14   77.27    3.98
  -4  -4  13   25.11    3.44
   4   4 -13   22.72    1.88
   4   4 -13   20.07    3.69
  -4  -4  12  128.59    7.92
   4   4 -12  120.39    5.63
  -4  -4  12  118.83    6.13
  -4  -4  11  984.55   40.68
   4   4 -11 1047.83   38.17
  -4  -4  11  968.26   38.60
  -4  -4  10  395.57   18.09
  -4  -4  10  385.45   17.43
  -4  -4  10  386.00   15.80
  -4  -4  10  392.00   15.50
  -4  -4   9  270.89   12.99
  -4  -4   9  260.47   12.42
  -4  -4   9  262.83   12.90
  -4  -4   9  269.50   10.98
  -4  -4   8  309.26   13.92
  -4  -4   8  319.70   14.58
  -4  -4   8  317.23   12.85
  -4  -4   8  318.44   14.86
  -4  -4   8  320.39   12.78
  -4  -4   7   19.95    2.10
  -4  -4   7   19.34    1.77
  -4  -4   7   23.32    2.66
  -4  -4   7   19.52    1.63
  -4  -4   7   16.54    2.62
  -4  -4   7   17.52    1.63
  -4  -4   6 3543.53  131.35
  -4  -4   6 3543.30  132.30
  -4  -4   6 3556.27  131.31
  -4  -4   5 1064.66   39.70
  -4  -4   5 1076.15   40.12
  -4  -4   5 1014.71   40.66
  -4  -4   4  862.82   32.03
  -4  -4   4  871.09   33.40
  -4  -4   3  576.47   22.39
  -4  -4   3  592.46   22.23
  -4  -4   3  538.91   22.00
  -4  -4   2  386.18   15.63
  -4  -4   2  398.41   15.47
  -4  -4   2  372.73   14.86
  -4  -4   1  257.05   11.19
  -4  -4   1  261.15   10.91
  -4  -4   0    4.99    0.96
  -4  -4   0    5.59    1.22
  -4  -4   0    7.30    0.75
  -4  -4   0    7.51    2.13
  -4  -4  -1   62.37    2.89
  -4  -4  -1   59.61    3.91
  -4  -4  -1   60.23    2.91
  -4  -4  -1   59.96    3.00
  -4  -4  -1   61.24    4.84
  -4  -4  -1   58.69    2.74
  -4  -4  -2    5.85    0.88
  -4  -4  -2    6.33    0.90
  -4  -4  -2    7.05    0.85
  -4  -4  -2    6.68    0.89
  -4  -4  -2    8.98    1.51
  -4  -4  -2    6.48    0.92
  -4  -4  -2    6.73    0.93
  -4  -4  -2    7.23    1.91
  -4  -4  -3   52.47    2.70
  -4  -4  -3   47.20    2.65
  -4  -4  -3   47.18    2.77
   4   4   3   48.21    2.50
  -4  -4  -3   49.67    2.76
  -4  -4  -3   45.00    3.84
  -4  -4  -3   51.26    2.62
  -4  -4  -4    0.59    0.77
  -4  -4  -4    1.61    0.76
  -4  -4  -4    1.27    0.71
  -4  -4  -4    1.05    0.80
   4   4   4    0.89    0.63
  -4  -4  -4    2.06    0.74
  -4  -4  -4    1.84    1.15
  -4  -4  -5    0.98    0.91
  -4  -4  -5   -0.20    0.72
  -4  -4  -5   -0.09    0.55
  -4  -4  -5    0.44    0.71
  -4  -4  -5    0.13    0.85
   4   4   5    0.36    0.54
  -4  -4  -5    0.33    1.02
  -4  -4  -6   12.34    1.37
  -4  -4  -6   11.60    1.25
  -4  -4  -6   10.14    1.07
  -4  -4  -6    8.77    1.26
   4   4   6   10.13    1.12
  -4  -4  -6    7.99    1.93
  -4  -4  -7   22.40    1.67
  -4  -4  -7   24.90    1.91
   4   4   7   25.15    1.73
  -4  -4  -8    6.27    1.04
  -4  -4  -8    5.81    0.95
   4   4   8    5.59    0.86
  -4  -4  -9    3.30    0.79
  -4  -4  -9    2.10    0.61
   4   4   9    3.21    0.58
  -4  -4 -10    1.08    0.50
  -4  -4 -10    0.68    0.33
   4   5 -17    2.83    0.73
  -4  -5  17    1.24    0.56
   4   5 -16    0.61    0.51
  -4  -5  16    0.15    0.63
  -4  -5  16    0.17    0.65
   4   5 -15   36.13    2.29
  -4  -5  15   41.77    2.56
  -4  -5  15   42.71    2.50
   4   5 -14    4.69    0.94
  -4  -5  13  154.20    9.17
   4   5 -13  163.39   11.14
   4   5 -13  167.37    7.15
  -4  -5  12  630.20   26.53
   4   5 -12  623.20   24.02
  -4  -5  11  361.02   17.35
  -4  -5  11  346.63   16.38
   4   5 -11  369.16   14.34
  -4  -5  11  362.16   14.59
  -4  -5  10    3.01    1.53
  -4  -5  10    4.00    1.90
  -4  -5  10    5.40    1.24
  -4  -5   9  304.74   14.48
  -4  -5   9  312.40   11.85
  -4  -5   9  299.66   13.60
  -4  -5   9  302.59   12.50
  -4  -5   9  297.30   14.88
  -4  -5   9  307.74   12.32
  -4  -5   9  317.34   12.63
  -4  -5   8  354.96   15.84
  -4  -5   8  346.20   14.91
  -4  -5   8  337.39   14.11
  -4  -5   8  360.73   13.62
  -4  -5   8  361.20   16.85
  -4  -5   8  354.43   14.27
  -4  -5   8  366.68   13.98
  -4  -5   8  356.76   14.26
  -4  -5   7  585.74   24.64
  -4  -5   7  587.89   23.63
  -4  -5   7  577.80   25.99
  -4  -5   7  611.12   23.49
  -4  -5   7  608.06   23.09
  -4  -5   7  609.16   23.42
  -4  -5   7  620.79   22.83
  -4  -5   6   10.79    1.08
  -4  -5   6   12.56    1.75
  -4  -5   6   10.13    1.41
  -4  -5   6   11.58    1.40
  -4  -5   6   13.41    2.63
  -4  -5   6   10.43    0.89
  -4  -5   6   10.10    1.03
  -4  -5   6   13.38    1.43
  -4  -5   5  288.94   12.97
  -4  -5   5  306.33   15.05
  -4  -5   5  314.71   12.65
  -4  -5   5  307.10   12.05
  -4  -5   5  323.50   12.03
  -4  -5   5  313.88   12.40
  -4  -5   4  681.37   26.62
  -4  -5   4  698.60   27.08
  -4  -5   4  684.59   29.20
  -4  -5   4  687.28   26.62
  -4  -5   4  696.93   26.03
  -4  -5   4  684.20   26.47
  -4  -5   4  706.77   26.01
  -4  -5   3   35.53    2.64
  -4  -5   3   38.04    2.48
  -4  -5   3   39.85    1.98
  -4  -5   3   41.79    2.40
  -4  -5   3   35.20    1.91
  -4  -5   2   87.72    4.79
  -4  -5   2   96.97    6.53
  -4  -5   2   91.95    4.49
  -4  -5   2   96.04    3.93
  -4  -5   2   88.15    4.28
  -4  -5   2   85.27    3.87
  -4  -5   1  122.47    6.30
  -4  -5   1  131.47    5.43
  -4  -5   1  128.57    7.96
  -4  -5   1  134.76    5.94
  -4  -5   1  131.07    5.31
  -4  -5   1  131.37    5.67
  -4  -5   1  130.03    5.46
  -4  -5   1  116.11    5.24
  -4  -5   0  322.53   13.84
  -4  -5   0  329.07   12.67
  -4  -5   0  329.09   12.61
  -4  -5   0  336.62   12.65
  -4  -5   0  306.01   12.44
  -4  -5   0  334.81   15.68
  -4  -5   0  344.96   13.15
  -4  -5   0  323.01   12.50
  -4  -5   0  324.94   12.76
  -4  -5   0  305.91   12.77
  -4  -5  -1   44.65    3.43
  -4  -5  -1   50.50    2.62
  -4  -5  -1   53.61    2.66
  -4  -5  -1   47.09    2.54
  -4  -5  -1   48.34    2.54
  -4  -5  -1   45.89    2.84
  -4  -5  -1   45.22    4.36
  -4  -5  -1   49.37    2.45
  -4  -5  -2   12.11    1.84
  -4  -5  -2   16.85    1.38
  -4  -5  -2   16.34    1.31
  -4  -5  -2   17.48    1.39
  -4  -5  -2   14.60    1.15
  -4  -5  -3    2.13    0.85
  -4  -5  -3    3.11    0.84
  -4  -5  -3    3.86    0.85
  -4  -5  -3    2.78    1.18
  -4  -5  -4    1.49    0.89
  -4  -5  -4    0.41    0.74
  -4  -5  -4   -0.08    0.59
  -4  -5  -4   -0.30    1.07
  -4  -5  -5    6.46    1.12
  -4  -5  -5    5.36    1.02
  -4  -5  -5    4.95    0.85
   4   5   5    5.56    0.84
  -4  -5  -5    3.77    1.45
  -4  -5  -6    4.68    1.05
  -4  -5  -6    7.92    1.05
  -4  -5  -6    7.50    0.90
   4   5   6    4.81    0.82
  -4  -5  -7    1.30    0.67
  -4  -5  -7    1.17    0.47
  -4  -5  -7    0.29    0.78
  -4  -5  -7    0.62    0.71
   4   5   7    1.37    0.56
  -4  -5  -8    0.16    0.67
  -4  -5  -8   -0.07    0.58
  -4  -5  -9   10.69    0.81
  -4  -5  -9   10.05    0.89
   4   6 -17    7.67    0.93
  -4  -6  16    6.78    0.93
  -4  -6  15    8.31    1.19
  -4  -6  14   -0.26    0.95
  -4  -6  14    0.35    0.83
  -4  -6  13  160.93    9.01
   4   6 -13  176.68   11.59
  -4  -6  13  166.92    7.35
  -4  -6  12  272.71   13.34
  -4  -6  12  293.47   11.81
  -4  -6  11   -1.85    1.28
  -4  -6  11   -0.64    1.02
  -4  -6  11    0.23    0.90
  -4  -6  10  148.41    8.72
  -4  -6  10  152.80    6.18
  -4  -6  10  139.30    7.60
  -4  -6  10  152.05    6.73
  -4  -6  10  163.45    7.04
  -4  -6   9  231.46   12.11
  -4  -6   9  256.95    9.91
  -4  -6   9  266.06   10.57
  -4  -6   9  231.81   10.97
  -4  -6   9  244.85   10.54
  -4  -6   9  231.24   10.50
  -4  -6   9  256.29    9.94
  -4  -6   9  256.10   10.69
  -4  -6   9  270.64   10.76
  -4  -6   9  259.12   13.46
  -4  -6   9  262.56   10.40
  -4  -6   8   59.65    4.44
  -4  -6   8   63.66    2.93
  -4  -6   8   69.82    3.57
  -4  -6   8   60.69    3.44
  -4  -6   8   60.47    3.41
  -4  -6   8   62.85    3.51
  -4  -6   8   62.17    3.63
  -4  -6   8   67.98    5.80
  -4  -6   8   62.02    3.26
  -4  -6   8   63.67    3.60
  -4  -6   8   64.61    2.98
  -4  -6   7  278.60   12.63
  -4  -6   7  278.89   11.04
  -4  -6   7  290.57   11.73
  -4  -6   7  264.99   11.50
  -4  -6   7  292.65   11.88
  -4  -6   7  295.21   14.77
  -4  -6   7  279.10   11.72
  -4  -6   7  286.43   11.10
  -4  -6   7  302.18   11.42
  -4  -6   6   86.32    4.67
  -4  -6   6   77.95    3.55
  -4  -6   6   82.11    4.14
  -4  -6   6   72.29    3.87
  -4  -6   6   82.69    4.08
  -4  -6   6   81.86    3.60
  -4  -6   6   76.22    6.32
  -4  -6   6   82.76    4.32
  -4  -6   6   77.30    4.13
  -4  -6   6   83.94    3.85
  -4  -6   6   80.61    3.67
  -4  -6   5   35.72    2.45
  -4  -6   5   37.29    1.89
  -4  -6   5   36.32    4.25
  -4  -6   5   39.54    2.69
  -4  -6   5   36.01    2.02
  -4  -6   5   38.18    2.38
  -4  -6   5   37.22    2.17
  -4  -6   4  376.56   14.14
  -4  -6   4  361.26   14.23
  -4  -6   4  370.42   14.11
  -4  -6   4  369.45   14.22
  -4  -6   4  376.04   14.61
  -4  -6   4  366.05   14.37
  -4  -6   4  369.52   14.18
  -4  -6   4  354.86   14.70
  -4  -6   3   20.94    1.35
  -4  -6   3   20.01    1.81
  -4  -6   3   22.15    1.58
  -4  -6   3   22.88    2.04
  -4  -6   3   21.62    1.42
  -4  -6   3   23.24    1.74
  -4  -6   3   20.53    3.47
  -4  -6   3   20.57    1.38
  -4  -6   3   22.43    1.84
  -4  -6   2   55.57    2.57
  -4  -6   2   52.06    3.32
  -4  -6   2   49.92    3.10
  -4  -6   2   55.77    2.77
  -4  -6   2   53.44    2.62
  -4  -6   2   52.89    2.62
  -4  -6   2   60.74    5.41
  -4  -6   2   57.02    3.32
  -4  -6   2   53.70    2.64
  -4  -6   2   52.71    2.95
  -4  -6   2   53.93    2.81
  -4  -6   2   48.32    2.57
  -4  -6   2   53.39    3.08
  -4  -6   1  177.02    6.99
  -4  -6   1  165.05    8.04
  -4  -6   1  150.77    7.53
  -4  -6   1  176.89    7.24
  -4  -6   1  179.17    7.17
  -4  -6   1  172.49    7.13
  -4  -6   1  182.50    7.81
  -4  -6   1  173.33   10.31
  -4  -6   1  174.42    7.12
  -4  -6   1  181.36    7.47
  -4  -6   1  177.49    7.56
  -4  -6   1  181.88    7.35
  -4  -6   1  163.46    7.03
  -4  -6   0   45.10    3.23
  -4  -6   0   42.00    2.16
  -4  -6   0   40.58    2.73
  -4  -6   0   42.50    2.43
  -4  -6   0   48.01    2.48
  -4  -6   0   47.51    2.42
  -4  -6   0   42.03    2.37
  -4  -6   0   42.56    2.24
  -4  -6   0   41.52    2.86
  -4  -6   0   39.80    4.53
  -4  -6   0   44.64    2.33
  -4  -6   0   43.99    2.62
  -4  -6   0   41.65    2.61
  -4  -6  -1  224.79   10.70
  -4  -6  -1  235.31    9.52
  -4  -6  -1  241.24    9.59
  -4  -6  -1  239.96    9.52
  -4  -6  -1  237.82    9.52
  -4  -6  -1  223.38    9.35
  -4  -6  -2   76.15    4.95
  -4  -6  -2   81.18    3.84
  -4  -6  -2   79.62    3.87
  -4  -6  -2   82.19    3.98
  -4  -6  -2   81.29    3.75
  -4  -6  -3    1.21    0.69
  -4  -6  -3    1.16    0.81
  -4  -6  -3    2.40    0.82
  -4  -6  -3    1.53    0.57
  -4  -6  -4    6.77    1.14
  -4  -6  -4    9.72    1.19
  -4  -6  -5    1.85    0.84
  -4  -6  -5    1.07    0.86
  -4  -6  -5    0.60    0.78
  -4  -6  -5    0.73    0.59
  -4  -6  -6    5.66    1.08
  -4  -6  -6    7.51    1.02
  -4  -6  -6    6.46    0.84
  -4  -6  -6    6.96    1.01
  -4  -6  -7    2.80    0.78
  -4  -6  -7    1.91    0.70
  -4  -6  -8    3.96    0.64
   4   7 -17    0.54    0.55
  -4  -7  16   23.28    1.56
  -4  -7  15    8.09    1.16
  -4  -7  14    3.69    1.05
   4   7 -13   15.24    3.42
  -4  -7  13   15.31    1.76
  -4  -7  13   18.05    1.69
   4   7 -12    5.73    2.52
  -4  -7  12    6.09    1.16
  -4  -7  12    6.14    1.29
  -4  -7  12    4.72    1.24
  -4  -7  11   15.60    1.85
  -4  -7  11   18.14    1.76
  -4  -7  11   17.56    1.90
  -4  -7  10  261.17   10.24
  -4  -7  10  261.90   10.90
  -4  -7  10  257.44   11.09
  -4  -7  10  262.91   10.79
  -4  -7  10  261.64   11.08
  -4  -7   9   14.82    1.18
  -4  -7   9   17.90    1.73
  -4  -7   9   13.91    1.12
  -4  -7   9   12.71    1.51
  -4  -7   9   13.34    1.62
  -4  -7   9   18.15    1.58
  -4  -7   9   13.15    1.79
  -4  -7   9   13.33    1.78
  -4  -7   9   15.19    1.74
  -4  -7   9   17.34    1.23
  -4  -7   8  100.30    4.56
  -4  -7   8  116.62    5.36
  -4  -7   8  111.30    4.61
  -4  -7   8   93.64    4.96
  -4  -7   8  103.86    5.15
  -4  -7   8  101.49    5.20
  -4  -7   8  104.71    5.42
  -4  -7   8  104.04    7.89
  -4  -7   8  107.50    4.64
  -4  -7   8  114.10    5.02
  -4  -7   8  113.30    5.40
  -4  -7   7    8.79    0.93
  -4  -7   7    7.33    0.86
  -4  -7   7    6.27    1.30
  -4  -7   7    6.88    0.76
  -4  -7   7    4.61    1.06
  -4  -7   7    6.02    1.00
  -4  -7   7    7.20    1.51
  -4  -7   7    7.90    0.85
  -4  -7   7    6.87    1.51
  -4  -7   7   10.03    2.95
  -4  -7   6    0.94    0.62
  -4  -7   6    1.12    0.52
  -4  -7   6    1.48    0.95
  -4  -7   6    0.82    0.50
  -4  -7   6    0.69    0.37
  -4  -7   6    3.21    0.95
  -4  -7   6    1.33    1.14
  -4  -7   6    1.81    0.79
  -4  -7   6    0.30    1.10
  -4  -7   6    1.57    0.98
  -4  -7   6    1.62    0.62
  -4  -7   6    3.01    2.76
  -4  -7   6    1.17    0.56
  -4  -7   5  112.26    4.87
  -4  -7   5  114.58    5.56
  -4  -7   5  117.63    5.02
  -4  -7   5  112.42    4.79
  -4  -7   5  101.32    5.11
  -4  -7   5  109.01    5.65
  -4  -7   5  120.56    8.40
  -4  -7   5  119.71    5.20
  -4  -7   5  114.69    4.99
  -4  -7   5  114.15    5.41
  -4  -7   5  120.73    4.98
  -4  -7   4  192.09    7.55
  -4  -7   4  166.69    8.15
  -4  -7   4  166.21    8.25
  -4  -7   4  192.54    7.65
  -4  -7   4  187.71    8.05
  -4  -7   4  185.36    7.58
  -4  -7   4  194.09    7.85
  -4  -7   4  188.27    8.20
  -4  -7   3   51.71    2.56
  -4  -7   3   46.73    3.12
  -4  -7   3   56.50    2.79
  -4  -7   3   50.39    2.55
  -4  -7   3   54.06    3.45
  -4  -7   3   49.42    5.30
  -4  -7   3   49.71    2.63
  -4  -7   3   52.07    3.03
  -4  -7   3   46.16    2.56
  -4  -7   3   53.49    2.87
  -4  -7   3   53.59    3.20
  -4  -7   2  169.72    6.77
  -4  -7   2  143.52    7.37
  -4  -7   2  166.34    6.97
  -4  -7   2  166.36    6.87
  -4  -7   2  170.73    6.80
  -4  -7   2  163.38    7.60
  -4  -7   2  141.90    9.94
  -4  -7   2  172.43    6.94
  -4  -7   2  168.32    7.30
  -4  -7   2  169.47    7.12
  -4  -7   2  157.11    6.82
  -4  -7   2  165.79    7.43
  -4  -7   1   79.43    3.53
  -4  -7   1   70.56    4.13
  -4  -7   1   79.78    3.76
  -4  -7   1   77.57    3.70
  -4  -7   1   77.45    3.69
  -4  -7   1   76.80    3.67
  -4  -7   1   75.15    4.25
  -4  -7   1   80.62    3.70
  -4  -7   1   78.37    4.06
  -4  -7   1   81.33    4.16
  -4  -7   1   72.13    3.56
  -4  -7   0  369.60   14.18
  -4  -7   0  359.97   14.98
  -4  -7   0  372.91   14.52
  -4  -7   0  381.85   14.56
  -4  -7   0  371.34   14.49
  -4  -7   0  367.32   14.43
  -4  -7   0  357.64   14.76
  -4  -7  -1    4.17    0.95
  -4  -7  -1    5.37    1.05
  -4  -7  -1    7.05    1.11
  -4  -7  -1    6.77    1.00
  -4  -7  -1    6.63    0.88
  -4  -7  -2   50.16    2.70
  -4  -7  -2   50.19    2.89
  -4  -7  -2   47.99    2.84
  -4  -7  -2   50.33    2.64
  -4  -7  -3    1.04    0.65
  -4  -7  -3    0.52    0.74
  -4  -7  -3   -0.32    0.80
  -4  -7  -3    0.24    0.48
  -4  -7  -4    0.52    0.82
  -4  -7  -4    0.91    0.81
  -4  -7  -4   -0.10    0.56
  -4  -7  -5   -0.09    0.76
  -4  -7  -5   -0.63    0.70
  -4  -7  -5    0.57    0.53
  -4  -7  -6    0.31    0.65
  -4  -7  -6    0.83    0.47
  -4  -7  -6    1.34    0.65
  -4  -7  -7    2.02    0.58
   4   8 -17    0.15    0.40
  -4  -8  16    0.25    0.53
  -4  -8  15    0.68    0.75
  -4  -8  14    7.80    1.34
  -4  -8  13    9.97    1.45
   4   8 -12   75.53    7.14
  -4  -8  12   78.70    4.34
  -4  -8  12   79.26    4.25
  -4  -8  11  247.48    9.93
   4   8 -11  268.28   14.93
  -4  -8  11  257.48   10.90
  -4  -8  11  252.89   10.57
  -4  -8  11  259.38   10.89
  -4  -8  10   25.84    1.59
  -4  -8  10   23.00    2.07
  -4  -8  10   21.94    1.45
  -4  -8  10   26.56    1.62
  -4  -8  10   20.19    2.14
  -4  -8  10   19.91    1.90
  -4  -8  10   23.70    2.31
  -4  -8   9   42.35    2.26
  -4  -8   9   44.10    2.31
  -4  -8   9   45.99    2.95
  -4  -8   9   38.33    2.78
  -4  -8   9   45.08    2.94
  -4  -8   9   40.84    2.61
  -4  -8   9   42.97    3.03
  -4  -8   9   41.83    2.30
  -4  -8   8   36.52    2.06
  -4  -8   8   35.48    2.05
  -4  -8   8   38.47    2.65
  -4  -8   8   35.23    1.97
  -4  -8   8   36.03    2.54
  -4  -8   8   34.84    2.62
  -4  -8   8   35.48    2.38
  -4  -8   8   35.43    2.06
  -4  -8   8   35.26    2.77
  -4  -8   7   21.47    1.53
  -4  -8   7   25.23    2.19
  -4  -8   7   21.20    1.49
  -4  -8   7   23.48    1.59
  -4  -8   7   18.73    1.84
  -4  -8   7   26.72    2.48
  -4  -8   7   26.09    1.94
  -4  -8   7   26.63    1.65
  -4  -8   7   24.32    2.34
  -4  -8   6   28.22    2.32
  -4  -8   6   26.47    1.63
  -4  -8   6   26.89    1.76
  -4  -8   6   24.73    1.49
  -4  -8   6   21.12    1.88
  -4  -8   6   26.10    4.38
  -4  -8   6   26.28    2.45
  -4  -8   6   25.33    1.73
  -4  -8   6   23.84    2.12
  -4  -8   6   28.05    1.98
  -4  -8   5   26.92    1.71
  -4  -8   5   32.00    1.92
  -4  -8   5   27.26    1.64
  -4  -8   5   25.49    1.78
  -4  -8   5   28.30    2.25
  -4  -8   5   25.97    2.37
  -4  -8   5   28.28    2.06
  -4  -8   5   27.24    1.79
  -4  -8   4    7.11    0.93
  -4  -8   4    8.15    1.49
  -4  -8   4    7.87    1.43
  -4  -8   4    9.86    1.58
  -4  -8   4    9.26    1.20
  -4  -8   4    6.04    1.60
  -4  -8   4    8.87    1.05
  -4  -8   4    7.44    0.96
  -4  -8   3  705.20   26.92
  -4  -8   3  686.48   27.80
  -4  -8   3  724.88   27.13
  -4  -8   3  720.30   26.93
  -4  -8   3  716.11   26.83
  -4  -8   3  718.65   27.96
  -4  -8   3  711.11   27.08
  -4  -8   3  724.59   27.60
  -4  -8   3  684.77   26.99
  -4  -8   3  742.70   27.36
  -4  -8   3  723.06   27.74
  -4  -8   2  286.04   11.08
  -4  -8   2  256.40   11.84
  -4  -8   2  280.36   11.28
  -4  -8   2  283.58   11.18
  -4  -8   2  288.57   11.12
  -4  -8   2  287.71   11.27
  -4  -8   2  289.35   11.74
  -4  -8   2  261.96   11.13
  -4  -8   2  290.78   11.54
  -4  -8   2  277.40   11.83
  -4  -8   1  423.63   16.19
  -4  -8   1  402.79   17.03
  -4  -8   1  422.88   16.47
  -4  -8   1  445.63   16.48
  -4  -8   1  420.79   16.35
  -4  -8   1  420.74   16.42
  -4  -8   1  424.64   16.94
  -4  -8   1  408.45   16.29
  -4  -8   0   20.11    1.35
  -4  -8   0   16.43    1.87
  -4  -8   0   23.14    1.69
  -4  -8   0   20.76    1.67
  -4  -8   0   21.73    1.68
  -4  -8   0   18.39    1.60
  -4  -8   0   21.89    1.59
  -4  -8  -1  128.49    5.64
  -4  -8  -1  138.80    5.87
  -4  -8  -1  124.72    5.74
  -4  -8  -1  126.00    5.78
  -4  -8  -1  127.98    5.65
  -4  -8  -2    3.13    0.76
  -4  -8  -2    3.29    0.91
  -4  -8  -2    2.58    0.86
  -4  -8  -2    3.49    0.90
  -4  -8  -2    3.30    0.70
  -4  -8  -3    1.37    0.54
  -4  -8  -3    1.78    0.81
  -4  -8  -3    2.87    0.76
  -4  -8  -3    1.54    0.84
  -4  -8  -3    1.69    0.59
  -4  -8  -4    2.75    0.81
  -4  -8  -4    0.58    0.56
  -4  -8  -4    2.34    0.81
  -4  -8  -5    7.52    0.81
  -4  -8  -6    5.37    0.56
  -4  -8  -6    5.24    0.72
  -4  -9  17   -0.09    0.38
   4   9 -16    2.65    0.55
  -4  -9  15    5.34    0.95
  -4  -9  14   -0.57    0.81
  -4  -9  13    9.29    1.37
  -4  -9  12   17.43    1.91
  -4  -9  12   17.63    1.86
  -4  -9  11   12.50    1.07
  -4  -9  11    8.57    1.35
   4   9 -11    7.41    2.64
  -4  -9  11   11.45    1.69
  -4  -9  11   10.03    1.64
  -4  -9  10  126.83    5.50
  -4  -9  10  128.81    6.22
  -4  -9  10  123.14    5.42
   4   9 -10  142.13    9.38
  -4  -9  10  141.66    6.41
  -4  -9  10  131.31    6.01
  -4  -9  10  122.74    6.32
  -4  -9  10  131.23    5.55
  -4  -9   9    9.53    1.46
  -4  -9   9    7.91    0.97
  -4  -9   9    9.38    1.43
  -4  -9   9   11.25    1.08
   4   9  -9   10.05    2.68
  -4  -9   9   10.11    1.37
  -4  -9   9    9.04    1.72
  -4  -9   9   10.97    1.64
  -4  -9   9    7.12    0.94
  -4  -9   8    9.67    1.06
  -4  -9   8    8.03    0.92
  -4  -9   8    8.06    1.00
  -4  -9   8    9.36    1.53
  -4  -9   8    8.41    1.36
  -4  -9   8   10.99    1.80
  -4  -9   8    7.78    1.26
  -4  -9   8    8.75    1.54
  -4  -9   8    9.58    1.05
  -4  -9   7    8.53    1.06
  -4  -9   7    9.30    1.03
  -4  -9   7    9.07    1.53
  -4  -9   7    7.58    0.94
  -4  -9   7    5.60    1.17
  -4  -9   7   10.19    1.75
  -4  -9   7    8.03    1.26
  -4  -9   7    8.75    1.03
  -4  -9   6   14.67    1.31
  -4  -9   6   15.97    1.43
  -4  -9   6   16.64    1.95
  -4  -9   6   16.25    1.32
  -4  -9   6   15.53    1.15
  -4  -9   6   16.66    1.67
  -4  -9   6   18.44    1.92
  -4  -9   6   16.69    1.40
  -4  -9   5  153.34    6.48
  -4  -9   5  146.78    6.32
  -4  -9   5  153.75    6.60
  -4  -9   5  149.99    7.12
  -4  -9   5  152.16    6.84
  -4  -9   5  159.50    6.57
  -4  -9   5  154.08    7.34
  -4  -9   4  279.84   11.12
  -4  -9   4  280.22   11.28
  -4  -9   4  268.19   12.00
  -4  -9   4  274.17   11.08
  -4  -9   4  280.00   11.28
  -4  -9   4  286.30   11.86
  -4  -9   4  279.80   11.52
  -4  -9   4  294.18   11.26
  -4  -9   4  270.93   11.97
  -4  -9   3   56.47    2.79
  -4  -9   3   52.73    3.52
  -4  -9   3   55.09    2.93
  -4  -9   3   54.07    2.75
  -4  -9   3   53.34    2.67
  -4  -9   3   53.63    2.93
  -4  -9   3   52.28    3.36
  -4  -9   3   50.31    2.81
  -4  -9   3   52.97    3.13
  -4  -9   3   48.38    3.45
  -4  -9   2   14.71    1.21
  -4  -9   2   13.64    1.34
  -4  -9   2   14.48    1.84
  -4  -9   2   12.51    1.24
  -4  -9   2   13.75    1.22
  -4  -9   2    9.25    1.61
  -4  -9   2   11.83    1.25
  -4  -9   2   14.98    1.74
  -4  -9   2   13.02    1.25
  -4  -9   1   57.44    2.83
  -4  -9   1   54.09    3.53
  -4  -9   1   56.32    3.05
  -4  -9   1   60.75    3.09
  -4  -9   1   58.08    3.00
  -4  -9   1   57.63    2.94
  -4  -9   1   58.06    3.06
  -4  -9   0  162.78    6.80
  -4  -9   0  174.64    7.13
  -4  -9   0  172.42    7.24
  -4  -9   0  172.95    7.18
  -4  -9   0  165.68    7.16
  -4  -9  -1   13.78    1.29
  -4  -9  -1   16.92    1.47
  -4  -9  -1   18.56    1.49
  -4  -9  -1   17.70    1.37
  -4  -9  -2    1.88    0.58
  -4  -9  -2    1.28    0.76
  -4  -9  -2    0.92    0.71
  -4  -9  -2    0.61    0.71
  -4  -9  -2    1.07    0.52
  -4  -9  -3   -0.24    0.54
  -4  -9  -3   -0.24    0.63
  -4  -9  -3    0.53    0.44
  -4  -9  -4    2.42    0.56
  -4  -9  -4    1.63    0.61
  -4  -9  -5    5.78    0.59
  -4  -9  -5    6.64    0.70
  -4 -10  16    8.55    0.84
  -4 -10  15    0.52    0.61
  -4 -10  14    4.05    0.94
  -4 -10  13   15.67    1.65
  -4 -10  13   20.11    1.70
  -4 -10  12    5.42    1.26
  -4 -10  12    5.51    1.28
  -4 -10  11    8.93    0.95
  -4 -10  11    8.27    1.36
  -4 -10  11   10.21    1.64
  -4 -10  11    8.51    1.55
  -4 -10  10   23.22    1.54
  -4 -10  10   20.55    2.04
  -4 -10  10   21.29    1.48
  -4 -10  10   22.54    2.13
  -4 -10  10   23.55    2.28
  -4 -10  10   22.51    1.55
  -4 -10   9   23.25    1.57
  -4 -10   9   19.44    1.99
  -4 -10   9   20.79    1.53
  -4 -10   9   20.95    2.08
  -4 -10   9   21.61    1.91
  -4 -10   9   19.17    1.51
  -4 -10   9   23.76    2.30
  -4 -10   8    3.79    0.75
  -4 -10   8    3.05    1.27
  -4 -10   8    3.58    0.74
  -4 -10   8    4.77    0.83
  -4 -10   8    3.75    1.40
  -4 -10   8    2.88    1.00
  -4 -10   8    3.33    1.30
  -4 -10   8    3.72    0.77
  -4 -10   7   -0.54    0.76
  -4 -10   7   -0.08    0.63
  -4 -10   7    0.35    1.09
  -4 -10   7    0.54    1.28
  -4 -10   7    0.75    0.96
  -4 -10   6   79.22    3.70
  -4 -10   6   78.94    4.49
  -4 -10   6   73.15    3.61
  -4 -10   6   79.64    3.77
  -4 -10   6   70.19    3.41
  -4 -10   6   77.46    4.36
  -4 -10   6   77.35    4.06
  -4 -10   6   81.25    3.78
  -4 -10   5  259.05   10.24
  -4 -10   5  255.18   11.17
  -4 -10   5  251.90   10.20
  -4 -10   5  245.25   10.07
  -4 -10   5  259.89   11.00
  -4 -10   5  248.81   10.38
  -4 -10   5  270.35   10.69
  -4 -10   5  256.12   10.31
  -4 -10   5  249.58   11.15
  -4 -10   4   84.47    3.99
  -4 -10   4   84.18    4.82
  -4 -10   4   89.46    4.16
  -4 -10   4   82.00    3.92
  -4 -10   4   79.99    4.10
  -4 -10   4   87.70    4.67
  -4 -10   4   93.03    4.44
  -4 -10   4   90.94    4.13
  -4 -10   4   74.35    4.69
  -4 -10   3    1.50    0.88
  -4 -10   3    0.63    0.63
  -4 -10   3   -0.17    1.05
  -4 -10   3    1.21    0.64
  -4 -10   3    1.19    0.69
  -4 -10   3    1.82    1.17
  -4 -10   3    0.45    0.63
  -4 -10   2    0.09    0.69
  -4 -10   2   -0.36    0.59
  -4 -10   2    0.16    1.09
  -4 -10   2    0.66    0.54
  -4 -10   2    0.49    0.64
  -4 -10   2   -0.83    0.67
  -4 -10   1   33.24    1.86
  -4 -10   1   32.45    2.02
  -4 -10   1   34.54    2.02
  -4 -10   1   34.10    2.12
  -4 -10   0    8.01    0.96
  -4 -10   0    7.76    1.00
  -4 -10   0    7.07    0.94
  -4 -10   0    7.22    0.92
  -4 -10  -1    6.37    0.76
  -4 -10  -1    6.37    0.87
  -4 -10  -1    6.06    0.83
  -4 -10  -2    2.06    0.59
  -4 -10  -2    1.27    0.61
  -4 -10  -2    1.77    0.52
  -4 -10  -3    0.65    0.46
  -4 -10  -3    0.82    0.53
  -4 -10  -4    1.55    0.39
  -4 -11  16    0.71    0.37
  -4 -11  15    0.85    0.55
  -4 -11  15    1.84    0.52
  -4 -11  14    7.42    0.96
  -4 -11  14    5.15    0.94
  -4 -11  13   13.85    1.45
  -4 -11  12   -0.25    1.00
  -4 -11  12    1.98    1.00
  -4 -11  11   24.89    1.52
  -4 -11  11   23.64    1.99
  -4 -11  11   23.56    2.06
  -4 -11  11   22.55    2.19
  -4 -11  10   51.70    2.59
  -4 -11  10   44.21    3.07
  -4 -11  10   52.06    2.62
  -4 -11  10   52.07    3.27
  -4 -11  10   45.11    3.27
  -4 -11   9   -0.24    0.59
  -4 -11   9    0.63    1.09
  -4 -11   9    0.39    0.66
  -4 -11   9   -0.85    1.35
  -4 -11   9    0.76    1.12
  -4 -11   9    0.08    0.60
  -4 -11   8    6.04    0.89
  -4 -11   8    9.02    1.51
  -4 -11   8    7.67    0.91
  -4 -11   8    5.84    0.96
  -4 -11   8    4.40    1.46
  -4 -11   8    5.59    1.46
  -4 -11   8    6.47    0.96
  -4 -11   7  102.96    5.23
  -4 -11   7   87.57    4.17
  -4 -11   7   95.30    4.33
  -4 -11   7   96.17    4.70
  -4 -11   7   87.23    5.08
  -4 -11   6   91.66    4.15
  -4 -11   6   85.32    4.06
  -4 -11   6   89.72    4.80
  -4 -11   6   87.96    4.49
  -4 -11   6   91.94    4.23
  -4 -11   6   84.98    4.94
  -4 -11   5    9.99    1.19
  -4 -11   5   10.18    1.11
  -4 -11   5   11.08    1.73
  -4 -11   5   10.07    1.10
  -4 -11   5   11.73    1.25
  -4 -11   5    9.56    1.16
  -4 -11   5   14.24    1.53
  -4 -11   5   11.08    1.74
  -4 -11   4    6.87    0.91
  -4 -11   4    6.53    1.46
  -4 -11   4    5.81    0.92
  -4 -11   4    4.77    0.93
  -4 -11   4    6.84    0.85
  -4 -11   4    6.74    0.97
  -4 -11   4    8.36    1.43
  -4 -11   4    5.84    0.92
  -4 -11   3    0.07    0.50
  -4 -11   3    0.67    0.66
  -4 -11   3   -0.16    1.02
  -4 -11   3   -0.08    0.50
  -4 -11   3    0.37    0.62
  -4 -11   3   -0.16    0.56
  -4 -11   2    1.08    0.66
  -4 -11   2    0.37    0.49
  -4 -11   2   -0.81    1.00
  -4 -11   2    0.40    0.52
  -4 -11   2    1.15    0.62
  -4 -11   1   16.66    1.24
  -4 -11   1   15.23    1.25
  -4 -11   1   14.77    1.24
  -4 -11   0   -0.32    0.45
  -4 -11   0   -0.14    0.49
  -4 -11   0   -0.07    0.52
  -4 -11  -1    1.14    0.43
  -4 -11  -2    8.67    0.77
  -4 -12  15   18.14    1.11
  -4 -12  14    5.73    0.77
  -4 -12  14    5.58    0.77
  -4 -12  13   11.23    1.23
  -4 -12  13   11.48    1.10
  -4 -12  12    1.25    0.86
  -4 -12  11   -0.11    0.49
  -4 -12  11    0.71    0.81
  -4 -12  10    0.52    0.89
  -4 -12  10    1.16    0.57
  -4 -12   9   25.68    1.61
  -4 -12   9   22.15    2.08
  -4 -12   9   26.39    1.65
  -4 -12   9   23.62    2.10
  -4 -12   8   46.73    3.04
  -4 -12   8   41.06    2.30
  -4 -12   8   40.97    2.87
  -4 -12   7    6.34    0.89
  -4 -12   7    9.65    1.51
  -4 -12   7    7.80    0.89
  -4 -12   7    7.02    0.94
  -4 -12   7    8.16    0.97
  -4 -12   6   34.47    1.94
  -4 -12   6   28.15    1.82
  -4 -12   6   36.81    2.60
  -4 -12   6   31.67    2.22
  -4 -12   6   33.51    1.99
  -4 -12   5   15.54    1.22
  -4 -12   5   15.84    1.32
  -4 -12   5   15.04    1.81
  -4 -12   5   15.32    1.24
  -4 -12   5   16.79    1.32
  -4 -12   5   15.68    1.32
  -4 -12   4    1.74    0.60
  -4 -12   4    1.95    1.09
  -4 -12   4    1.18    0.62
  -4 -12   4    0.52    0.62
  -4 -12   4    1.16    0.63
  -4 -12   3    1.87    0.63
  -4 -12   3    1.55    0.63
  -4 -12   3    1.63    0.62
  -4 -12   2    0.12    0.53
  -4 -12   2    0.40    0.50
  -4 -12   2    0.12    0.43
  -4 -12   2   -0.07    0.50
  -4 -12   1    0.49    0.42
  -4 -12   1    0.28    0.41
  -4 -12   1    0.65    0.46
  -4 -12   0    8.48    0.75
  -4 -12   0    8.46    0.74
  -4 -12   0    8.19    0.72
  -4 -12  -1   20.34    1.12
  -4 -13  14    2.71    0.46
  -4 -13  13    0.48    0.47
  -4 -13  13   -0.42    0.56
  -4 -13  12   26.94    1.75
  -4 -13  12   25.72    1.60
  -4 -13  11   20.58    1.61
  -4 -13  11   20.13    1.43
  -4 -13  10   38.94    2.42
  -4 -13   9   29.97    2.17
  -4 -13   9   27.56    2.06
  -4 -13   8    0.37    0.94
  -4 -13   8    0.91    0.95
  -4 -13   7   26.91    1.59
  -4 -13   6    4.13    1.09
  -4 -13   6    3.76    0.69
  -4 -13   5    1.00    0.57
  -4 -13   4    7.32    0.76
  -4 -14  12    0.76    0.38
  -4 -14  11    3.87    0.58
   5 -15   4   -0.30    0.44
   5 -14   0    0.52    0.29
   5 -14   1    1.57    0.71
   5 -14   1    2.13    0.43
   5 -14   2    2.36    0.86
   5 -14   2    3.19    0.50
   5 -14   3    4.72    0.95
   5 -14   3    4.27    0.58
   5 -14   4    0.27    0.72
   5 -14   5    1.22    0.68
   5 -14   5    0.98    0.66
   5 -14   5    1.25    0.40
   5 -14   6    0.41    0.60
   5 -14   6    0.07    0.56
   5 -14   7    0.33    0.39
   5 -14   8    1.91    0.54
   5 -13  -3    0.13    0.36
   5 -13  -2    0.21    0.40
   5 -13  -2    0.16    0.27
   5 -13  -1    1.70    0.50
   5 -13  -1    1.89    0.45
   5 -13   0    2.94    0.57
   5 -13   1   14.47    1.10
   5 -13   2   16.85    1.24
   5 -13   3    0.29    0.85
   5 -13   3    0.97    0.58
   5 -13   4   11.96    1.37
   5 -13   4   10.12    0.93
   5 -13   5    3.17    0.97
   5 -13   5    2.44    0.55
   5 -13   6   -0.49    0.74
   5 -13   6    0.20    0.42
   5 -13   7   11.35    1.16
   5 -13   7   13.70    1.35
   5 -13   8   13.89    1.20
   5 -13   8   13.57    1.27
   5 -13   9   -0.06    0.57
   5 -13   9    0.12    0.57
   5 -12  -5    0.18    0.34
   5 -12  -5    0.05    0.37
   5 -12  -4    0.11    0.40
   5 -12  -3    3.40    0.61
   5 -12  -3    3.50    0.64
   5 -12  -2   22.72    1.52
   5 -12  -2   22.56    1.42
   5 -12  -2   21.97    1.37
   5 -12  -1   40.36    2.19
   5 -12  -1   38.00    2.09
   5 -12   0   21.98    1.47
   5 -12   0   24.25    1.52
   5 -12   1    0.08    0.60
   5 -12   2    0.70    0.63
   5 -12   4    4.45    1.14
   5 -12   4    4.36    0.77
   5 -12   5    8.08    0.90
   5 -12   6   29.49    2.11
   5 -12   6   24.19    2.09
   5 -12   6   26.63    1.58
   5 -12   7   49.61    2.95
   5 -12   7   54.22    3.07
   5 -12   8   35.17    2.30
   5 -12   8   33.49    2.24
   5 -12   9    5.66    0.96
   5 -12  10    2.66    0.63
   5 -12  10    2.82    0.71
   5 -12  11    5.11    0.63
   5 -11  -7   21.92    1.23
   5 -11  -7   22.74    1.24
   5 -11  -6    1.60    0.51
   5 -11  -6    1.35    0.50
   5 -11  -5   -0.43    0.52
   5 -11  -4    6.01    0.77
   5 -11  -4    5.90    0.81
   5 -11  -3    3.57    0.67
   5 -11  -3    2.51    0.70
   5 -11  -3    2.36    0.58
   5 -11  -2   32.86    2.00
   5 -11  -2   31.22    1.89
   5 -11  -2   30.74    1.84
   5 -11  -1    3.43    1.31
   5 -11  -1    5.31    0.75
   5 -11  -1    3.74    0.76
   5 -11  -1    4.35    0.76
   5 -11  -1    3.93    0.73
   5 -11   0   24.51    2.44
   5 -11   0   21.64    1.58
   5 -11   0   23.33    1.62
   5 -11   0   23.60    1.54
   5 -11   0   27.16    1.70
   5 -11   1    3.01    1.45
   5 -11   1    1.83    0.72
   5 -11   1    1.46    0.55
   5 -11   1    1.86    0.70
   5 -11   2   23.08    2.42
   5 -11   2   27.04    1.77
   5 -11   3    5.59    1.53
   5 -11   4   10.96    1.75
   5 -11   4   10.55    1.08
   5 -11   5   29.79    2.53
   5 -11   5   31.05    1.85
   5 -11   6    2.32    1.21
   5 -11   6    3.31    0.66
   5 -11   7    2.31    1.19
   5 -11   8    0.12    1.00
   5 -11   9    0.58    0.85
   5 -11   9   -0.10    0.88
   5 -11  10   -0.28    0.64
   5 -11  10   -0.43    0.76
   5 -11  11    3.46    0.70
   5 -10  -8    2.00    0.47
   5 -10  -8    2.00    0.46
   5 -10  -8    1.61    0.49
   5 -10  -7    4.23    0.66
   5 -10  -7    5.09    0.72
   5 -10  -7    5.27    0.77
   5 -10  -6    0.52    0.56
   5 -10  -6    0.76    0.59
   5 -10  -5    3.39    0.78
   5 -10  -5    3.15    0.74
   5 -10  -4    1.90    0.55
   5 -10  -4    1.62    0.62
   5 -10  -3    1.05    1.12
   5 -10  -3    2.69    0.85
   5 -10  -3    1.18    0.65
   5 -10  -3    1.96    0.63
   5 -10  -2   37.72    2.80
   5 -10  -2   36.38    2.20
   5 -10  -2   33.88    2.04
   5 -10  -2   34.22    2.05
   5 -10  -1   26.45    2.50
   5 -10  -1   25.72    1.71
   5 -10  -1   26.32    1.77
   5 -10  -1   22.47    2.72
   5 -10  -1   26.43    1.73
   5 -10  -1   26.37    1.66
   5 -10   0    1.60    1.39
   5 -10   0    0.67    0.61
   5 -10   0    0.51    0.55
   5 -10   0    1.59    1.23
   5 -10   0    0.34    0.58
   5 -10   1   17.65    1.44
   5 -10   1   17.07    2.47
   5 -10   1   18.65    1.38
   5 -10   1   19.83    1.47
   5 -10   2    1.60    1.28
   5 -10   2    0.28    0.49
   5 -10   3    0.18    1.29
   5 -10   3    0.27    1.08
   5 -10   3   -0.31    1.20
   5 -10   3    0.33    0.58
   5 -10   4   34.60    2.87
   5 -10   4   39.22    3.51
   5 -10   4   36.56    3.49
   5 -10   4   38.16    2.18
   5 -10   5  404.51   16.76
   5 -10   5  414.64   15.90
   5 -10   6  162.97    7.27
   5 -10   6  151.28    6.40
   5 -10   7   29.91    2.11
   5 -10   7   36.39    2.58
   5 -10   8    1.11    1.00
   5 -10   8    2.48    0.84
   5 -10   8    0.39    1.03
   5 -10   9    0.99    0.79
   5 -10   9    0.84    0.84
   5 -10   9    1.05    0.98
   5 -10  10    3.42    0.78
   5 -10  10    2.96    0.89
   5 -10  10    3.26    0.83
   5 -10  11    4.28    0.80
   5  -9 -10    3.35    0.46
   5  -9  -9   49.08    2.32
   5  -9  -9   53.59    2.40
   5  -9  -8   23.65    1.47
   5  -9  -8   23.35    1.47
   5  -9  -8   20.57    1.48
   5  -9  -7    3.08    0.71
   5  -9  -7    2.39    0.64
   5  -9  -7    2.37    0.71
   5  -9  -6    7.17    0.97
   5  -9  -6    6.73    0.95
   5  -9  -5    1.28    0.71
   5  -9  -5    2.04    0.74
   5  -9  -4    4.46    1.25
   5  -9  -4    4.96    0.97
   5  -9  -4    3.14    0.67
   5  -9  -4    3.35    0.81
   5  -9  -3   75.59    4.31
   5  -9  -3   67.97    4.97
   5  -9  -3   73.34    3.50
   5  -9  -3   75.30    3.59
   5  -9  -2   14.83    1.96
   5  -9  -2   18.66    2.40
   5  -9  -2   15.93    1.39
   5  -9  -2   16.66    1.33
   5  -9  -2   15.13    1.26
   5  -9  -1    3.91    1.36
   5  -9  -1    3.69    0.77
   5  -9  -1    3.40    0.79
   5  -9  -1    4.59    1.53
   5  -9  -1    3.18    0.77
   5  -9  -1    3.07    0.63
   5  -9   0    3.59    1.58
   5  -9   0    2.66    0.74
   5  -9   0    3.31    0.72
   5  -9   0    1.84    1.38
   5  -9   0    2.21    0.68
   5  -9   1   80.74    5.46
   5  -9   1   83.12    3.96
   5  -9   1   85.76    5.64
   5  -9   1   84.44    3.86
   5  -9   1   88.10    3.97
   5  -9   2   70.02    4.21
   5  -9   2   66.79    4.87
   5  -9   2   66.56    3.14
   5  -9   3    2.16    1.33
   5  -9   3    0.85    1.22
   5  -9   3   -0.89    1.17
   5  -9   3    1.13    0.80
   5  -9   3    1.19    0.63
   5  -9   4    1.94    1.20
   5  -9   4    1.73    1.25
   5  -9   4    2.65    0.84
   5  -9   4    0.87    1.17
  -5   9  -4    0.46    1.40
   5  -9   4    2.53    0.67
   5  -9   5   38.85    2.85
   5  -9   5   36.22    3.51
   5  -9   5   39.52    3.44
   5  -9   5   36.39    2.29
  -5   9  -5   32.83    4.20
   5  -9   5   39.54    2.13
   5  -9   6  282.99   11.56
   5  -9   6  263.95   12.90
  -5   9  -6  243.32   14.47
   5  -9   6  268.21   10.99
   5  -9   6  277.15   10.72
   5  -9   7   62.30    3.45
   5  -9   7   55.06    3.28
   5  -9   7   60.05    3.49
   5  -9   7   59.35    3.11
   5  -9   8    1.26    1.04
   5  -9   8    0.84    0.88
   5  -9   9    3.96    1.07
   5  -9   9    5.13    1.10
   5  -9   9    4.61    1.17
   5  -9  10   11.90    1.13
   5  -9  10   10.47    1.32
   5  -9  10   10.89    1.28
   5  -9  11    5.08    0.88
   5  -9  11    4.77    0.90
   5  -9  12    1.08    0.41
   5  -9  12    0.20    0.55
   5  -8 -11    0.20    0.34
   5  -8 -10   28.29    1.53
   5  -8 -10   31.29    1.72
   5  -8  -9   31.05    1.74
   5  -8  -9   29.34    1.74
   5  -8  -8    6.01    0.90
   5  -8  -8    6.54    0.87
   5  -8  -8    5.84    0.90
   5  -8  -7   19.22    1.52
   5  -8  -7   20.01    1.57
   5  -8  -6   -0.10    0.64
   5  -8  -6   -0.19    0.60
   5  -8  -5   36.20    2.53
   5  -8  -5   40.40    2.32
   5  -8  -5   31.02    1.88
   5  -8  -5   37.37    2.22
   5  -8  -4   51.51    3.19
   5  -8  -4   44.66    3.70
   5  -8  -4   46.58    2.67
   5  -8  -4   45.37    2.43
   5  -8  -4   48.87    2.64
   5  -8  -3   89.04    4.65
   5  -8  -3   80.96    5.34
   5  -8  -3   78.69    3.74
   5  -8  -3   81.02    3.80
   5  -8  -2    0.94    1.29
   5  -8  -2    0.26    0.61
   5  -8  -2   -0.56    1.16
   5  -8  -2    0.08    0.56
   5  -8  -2    1.74    0.54
   5  -8  -1    5.35    1.49
   5  -8  -1    4.20    0.76
   5  -8  -1    6.75    1.64
   5  -8  -1    5.07    0.77
   5  -8  -1    4.48    0.67
   5  -8   0   32.72    3.25
   5  -8   0   29.75    1.76
   5  -8   0   28.45    1.77
   5  -8   1    1.09    1.29
   5  -8   1    0.15    0.61
   5  -8   1    1.26    0.51
   5  -8   1    0.47    0.73
   5  -8   1    1.38    1.20
   5  -8   2   31.86    2.65
   5  -8   2   35.24    3.36
   5  -8   2   36.28    2.21
  -5   8  -2   35.27    3.73
   5  -8   2   33.16    3.18
   5  -8   2   34.24    1.85
   5  -8   2   32.81    1.97
   5  -8   3  352.78   14.10
   5  -8   3  318.28   13.32
   5  -8   3  326.16   15.26
  -5   8  -3  337.93   16.51
   5  -8   3  348.90   13.50
   5  -8   3  356.16   15.27
   5  -8   3  343.10   13.21
   5  -8   4  137.88    6.44
   5  -8   4  121.11    5.82
   5  -8   4  143.62    7.83
  -5   8  -4  141.61    8.99
   5  -8   4  138.39    5.94
   5  -8   4  139.80    7.44
   5  -8   4  129.63    5.61
   5  -8   5    1.43    0.92
   5  -8   5    2.87    1.18
   5  -8   5    3.50    1.59
   5  -8   5    1.01    0.82
  -5   8  -5    0.52    1.66
   5  -8   5    3.07    1.19
   5  -8   5    1.49    0.58
   5  -8   6    1.47    1.06
   5  -8   6    1.98    1.40
  -5   8  -6    0.57    1.58
   5  -8   6    3.21    0.94
   5  -8   6    0.24    0.81
   5  -8   6    2.06    0.55
  -5   8  -7   63.54    6.36
   5  -8   7   70.29    3.65
   5  -8   8   10.61    1.40
   5  -8   8   11.72    1.51
   5  -8   8   10.06    1.21
   5  -8   9    2.57    0.94
   5  -8   9    2.31    0.95
   5  -8   9    1.90    1.02
   5  -8   9    1.94    0.77
  -5   8  -9    1.60    0.72
   5  -8  10    0.83    0.84
   5  -8  10   -0.11    0.84
  -5   8 -10   -0.29    0.59
   5  -8  11   28.36    1.82
   5  -8  11   29.50    2.03
  -5   8 -11   26.37    1.74
  -5   8 -12   24.21    1.49
  -5   8 -13    1.66    0.36
   5  -7 -12    0.97    0.34
  -5   7  11    9.18    1.09
   5  -7 -11    7.88    0.84
   5  -7 -11    8.10    0.65
   5  -7 -10    0.49    0.49
   5  -7 -10    0.56    0.43
   5  -7 -10    1.04    0.59
   5  -7  -9   -0.23    0.58
   5  -7  -9   -0.31    0.60
   5  -7  -8    0.09    0.62
   5  -7  -8    0.20    0.68
   5  -7  -7   28.28    1.93
   5  -7  -6   19.05    1.53
   5  -7  -5   40.35    2.70
   5  -7  -5   39.20    3.22
   5  -7  -5   37.07    2.28
   5  -7  -5   38.05    2.06
   5  -7  -4  164.49    7.49
   5  -7  -4  156.55    8.31
   5  -7  -4  167.00    6.98
   5  -7  -4  163.33    6.74
   5  -7  -3   -0.14    1.08
   5  -7  -3    1.77    1.12
   5  -7  -3    1.24    0.51
   5  -7  -3    1.37    0.54
   5  -7  -2   67.65    4.00
   5  -7  -2   73.30    4.75
   5  -7  -2   75.73    3.45
   5  -7  -2   68.34    3.31
   5  -7  -2   71.08    3.26
   5  -7  -1   29.80    2.38
   5  -7  -1   28.14    2.98
   5  -7  -1   30.33    2.86
   5  -7  -1   31.95    1.79
   5  -7  -1   25.78    1.69
   5  -7   0  147.93    8.04
   5  -7   0  156.65    6.67
   5  -7   0  158.14    8.08
   5  -7   0  155.00    6.38
   5  -7   0  154.82    6.42
   5  -7   1  300.89   12.50
   5  -7   1  310.68   13.71
   5  -7   1  297.26   11.61
   5  -7   1  299.51   11.96
  -5   7  -1  297.22   14.27
   5  -7   2    1.06    0.67
   5  -7   2    0.55    1.19
   5  -7   2    2.16    1.52
   5  -7   2    0.52    0.41
   5  -7   2    1.19    0.81
  -5   7  -2   -0.76    1.49
   5  -7   2    0.49    1.03
   5  -7   2    0.46    0.48
   5  -7   3  289.06   11.91
   5  -7   3  263.96   11.33
   5  -7   3  304.30   13.41
  -5   7  -3  276.14   14.35
   5  -7   3  287.84   11.45
   5  -7   3  300.38   12.95
   5  -7   3  287.37   11.13
   5  -7   4  205.75    8.67
   5  -7   4  182.10    8.23
   5  -7   4  195.32   10.15
  -5   7  -4  204.77   11.48
   5  -7   4  195.93    8.23
   5  -7   4  212.21    9.69
   5  -7   4  197.11    7.89
   5  -7   5  163.00    7.26
   5  -7   5  157.57    7.05
   5  -7   5  161.15    8.91
   5  -7   5  171.54    8.21
  -5   7  -5  141.51    9.84
   5  -7   5  160.30    6.54
   5  -7   6   14.52    1.56
   5  -7   6   14.66    2.57
[truncated: 308,138 more chars]
