# Supplementary material for: Chemoselective cycloisomerization of O-alkenylbenzamides via concomitant 1,2-aryl migration/elimination mediated by hypervalent iodine reagents
Source: Commun Chem. 2023 Jun 17;6:126. doi: 10.1038/s42004-023-00930-5 (PMC10276869; doi:10.1038/s42004-023-00930-5)
Supplement: Supplementary file 6 — Supplementary Data 3 [file 42004_2023_930_MOESM6_ESM.cif]

data_059264-hjx-20220815-3t-dj-a_auto
_audit_creation_date               2022-08-22
_audit_creation_method
;
Olex2 1.5
(compiled 2022.04.07 svn.rca3783a0 for OlexSys, GUI svn.r6498)
;
_shelx_SHELXL_version_number       '2018/3'
_audit_contact_author_address      ?
_audit_contact_author_email        ?
_audit_contact_author_name         ''
_audit_contact_author_phone        ?
_publ_contact_author_id_orcid      ?
_publ_section_references
;
Bourhis, L.J., Dolomanov, O.V., Gildea, R.J., Howard, J.A.K., Puschmann, H.
 (2015). Acta Cryst. A71, 59-75.

Dolomanov, O.V., Bourhis, L.J., Gildea, R.J, Howard, J.A.K. & Puschmann, H.
 (2009), J. Appl. Cryst. 42, 339-341.

Sheldrick, G.M. (2015). Acta Cryst. C71, 3-8.
;
_chemical_name_common              ?
_chemical_name_systematic          ?
_chemical_formula_moiety           'C17 H13 Cl2 N O'
_chemical_formula_sum              'C17 H13 Cl2 N O'
_chemical_formula_weight           318.18
_chemical_melting_point            ?
loop_
  _atom_type_symbol
  _atom_type_description
  _atom_type_scat_dispersion_real
  _atom_type_scat_dispersion_imag
  _atom_type_scat_source
 'C' 'C' 0.0181 0.0091 'International Tables Vol C Tables 4.2.6.8 and 6.1.1.4'
 'H' 'H' 0.0000 0.0000 'International Tables Vol C Tables 4.2.6.8 and 6.1.1.4'
 'Cl' 'Cl' 0.3639 0.7018 'International Tables Vol C Tables 4.2.6.8 and 6.1.1.4'
 'N' 'N' 0.0311 0.0180 'International Tables Vol C Tables 4.2.6.8 and 6.1.1.4'
 'O' 'O' 0.0492 0.0322 'International Tables Vol C Tables 4.2.6.8 and 6.1.1.4'

_shelx_space_group_comment
;
The symmetry employed for this shelxl refinement is uniquely defined
by the following loop, which should always be used as a source of
symmetry information in preference to the above space-group names.
They are only intended as comments.
;
_space_group_crystal_system        'monoclinic'
_space_group_IT_number             14
_space_group_name_H-M_alt          'P 1 21/c 1'
_space_group_name_Hall             '-P 2ybc'
loop_
  _space_group_symop_operation_xyz
 'x, y, z'
 '-x, y+1/2, -z+1/2'
 '-x, -y, -z'
 'x, -y-1/2, z-1/2'

_cell_length_a                     6.9460(2)
_cell_length_b                     12.2329(4)
_cell_length_c                     18.1948(5)
_cell_angle_alpha                  90
_cell_angle_beta                   98.067(3)
_cell_angle_gamma                  90
_cell_volume                       1530.72(8)
_cell_formula_units_Z              4
_cell_measurement_reflns_used      5612
_cell_measurement_temperature      300.33(10)
_cell_measurement_theta_max        75.7950
_cell_measurement_theta_min        2.5400
_shelx_estimated_absorpt_T_max     ?
_shelx_estimated_absorpt_T_min     ?
_exptl_absorpt_coefficient_mu      3.787
_exptl_absorpt_correction_T_max    1.00000
_exptl_absorpt_correction_T_min    0.36176
_exptl_absorpt_correction_type     multi-scan
_exptl_absorpt_process_details
;
CrysAlisPro 1.171.42.63a (Rigaku Oxford Diffraction, 2022)
Empirical absorption correction using spherical harmonics,
implemented in SCALE3 ABSPACK scaling algorithm.
;
_exptl_absorpt_special_details     ?
_exptl_crystal_colour              colourless
_exptl_crystal_colour_primary      colourless
_exptl_crystal_density_diffrn      1.381
_exptl_crystal_density_meas        ?
_exptl_crystal_density_method      ?
_exptl_crystal_description         block
_exptl_crystal_F_000               656
_exptl_crystal_size_max            0.3
_exptl_crystal_size_mid            0.2
_exptl_crystal_size_min            0.2
_exptl_transmission_factor_max     ?
_exptl_transmission_factor_min     ?
_diffrn_reflns_av_R_equivalents    0.0332
_diffrn_reflns_av_unetI/netI       0.0303
_diffrn_reflns_Laue_measured_fraction_full  0.961
_diffrn_reflns_Laue_measured_fraction_max  0.961
_diffrn_reflns_limit_h_max         8
_diffrn_reflns_limit_h_min         -8
_diffrn_reflns_limit_k_max         14
_diffrn_reflns_limit_k_min         -12
_diffrn_reflns_limit_l_max         21
_diffrn_reflns_limit_l_min         -21
_diffrn_reflns_number              8110
_diffrn_reflns_point_group_measured_fraction_full  0.961
_diffrn_reflns_point_group_measured_fraction_max  0.961
_diffrn_reflns_theta_full          66.596
_diffrn_reflns_theta_max           66.596
_diffrn_reflns_theta_min           4.369
_diffrn_ambient_environment        air
_diffrn_ambient_temperature        300.33(10)
_diffrn_detector                   'Hybrid Pixel Array Detector'
_diffrn_detector_area_resol_mean   10.0000
_diffrn_detector_type              HyPix
_diffrn_measured_fraction_theta_full  0.961
_diffrn_measured_fraction_theta_max  0.961
_diffrn_measurement_details
;
List of Runs (angles in degrees, time in seconds):

  # Type    Start    End  Width  t~exp~   \w     \q     \k     \f   Frames
--------------------------------------------------------------------------
  1  \w    -18.00  53.00   0.50    0.05    --   47.23 -45.00 -79.00  142
  2  \w     46.00  73.00   0.50    0.07    --  103.33 -61.00   0.00   54
  3  \w     31.00  72.00   0.50    0.07    --  103.33 -61.00  60.00   82
  4  \w     43.00  68.00   0.50    0.07    --  103.33 -61.00  90.00   50
  5  \w    101.00 145.00   0.50    0.07    --  103.33  15.00   0.00   88
  6  \w    128.00 164.00   0.50    0.07    --  103.33  45.00  70.00   72
  7  \w     96.00 125.00   0.50    0.07    --  103.33  45.00  70.00   58
  8  \w    111.00 175.00   0.50    0.07    --  103.33  61.00 150.00  128
  9  \w    105.00 175.00   0.50    0.07    --  103.33  45.00 150.00  140
 10  \w     36.00  77.00   0.50    0.05    --   47.23  45.00  70.00   82
 11  \w    -36.00 -11.00   0.50    0.05    --  -47.23  45.00  70.00   50
 12  \w    -65.00 -39.00   0.50    0.07    -- -100.00  61.00  30.00   52
 13  \w    -83.00 -38.00   0.50    0.07    -- -100.00  77.00 -90.00   90
 14  \w    -68.00 -28.00   0.50    0.07    -- -100.00  61.00-150.00   80
 15  \w    -99.00 -29.00   0.50    0.07    -- -100.00  77.00 -30.00  140
 16  \w    -68.00 -40.00   0.50    0.07    -- -100.00  61.00 120.00   56
 17  \w     56.00  88.00   0.50    0.07    --  103.33 -94.00 150.00   64
 18  \w     23.00  91.00   0.50    0.05    --   47.23-125.00-180.00  136
 19  \w   -118.00 -44.00   0.50    0.05    --  -47.23 -45.00 -79.00  148
 20  \w   -132.00 -90.00   0.50    0.07    -- -100.00 -45.00 -79.00   84
 21  \w   -168.00 -97.00   0.50    0.07    -- -100.00-125.00  90.00  142
;
_diffrn_measurement_device         'four-circle diffractometer'
_diffrn_measurement_device_type    'ROD, Synergy Custom system, HyPix'
_diffrn_measurement_method         '\w scans'
_diffrn_orient_matrix_type        
 'CrysAlisPro convention (1999,Acta A55,543-557)'
_diffrn_orient_matrix_UB_11        -0.0588331000
_diffrn_orient_matrix_UB_12        -0.0707336000
_diffrn_orient_matrix_UB_13        -0.0695782000
_diffrn_orient_matrix_UB_21        -0.2142741000
_diffrn_orient_matrix_UB_22        0.0053281000
_diffrn_orient_matrix_UB_23        0.0130447000
_diffrn_orient_matrix_UB_31        -0.0290045000
_diffrn_orient_matrix_UB_32        0.1040117000
_diffrn_orient_matrix_UB_33        -0.0479709000
_diffrn_radiation_monochromator    mirror
_diffrn_radiation_probe            x-ray
_diffrn_radiation_type             'Cu K\a'
_diffrn_radiation_wavelength       1.54184
_diffrn_source                     'Rotating-anode X-ray tube'
_diffrn_source_type                'Rigaku (Cu) X-ray Source'
_reflns_Friedel_coverage           0.000
_reflns_Friedel_fraction_full      .
_reflns_Friedel_fraction_max       .
_reflns_number_gt                  2057
_reflns_number_total               2604
_reflns_special_details
;
 Reflections were merged by SHELXL according to the crystal
 class for the calculation of statistics and refinement.
 
 _reflns_Friedel_fraction is defined as the number of unique
 Friedel pairs measured divided by the number that would be
 possible theoretically, ignoring centric projections and
 systematic absences.
;
_reflns_threshold_expression       'I > 2\s(I)'
_computing_cell_refinement         'CrysAlisPro 1.171.42.63a (Rigaku OD, 2022)'
_computing_data_collection         'CrysAlisPro 1.171.42.63a (Rigaku OD, 2022)'
_computing_data_reduction          'CrysAlisPro 1.171.42.63a (Rigaku OD, 2022)'
_computing_molecular_graphics      'Olex2 1.5 (Dolomanov et al., 2009)'
_computing_publication_material    'Olex2 1.5 (Dolomanov et al., 2009)'
_computing_structure_refinement    'SHELXL 2018/3 (Sheldrick, 2015)'
_computing_structure_solution      'olex2.solve 1.5 (Bourhis et al., 2015)'
_refine_diff_density_max           0.171
_refine_diff_density_min           -0.257
_refine_diff_density_rms           0.038
_refine_ls_extinction_coef         0.0067(8)
_refine_ls_extinction_expression  
 'Fc^*^=kFc[1+0.001xFc^2^\l^3^/sin(2\q)]^-1/4^'
_refine_ls_extinction_method       'SHELXL-2018/3 (Sheldrick 2018)'
_refine_ls_goodness_of_fit_ref     1.090
_refine_ls_hydrogen_treatment      constr
_refine_ls_matrix_type             full
_refine_ls_number_parameters       203
_refine_ls_number_reflns           2604
_refine_ls_number_restraints       1
_refine_ls_R_factor_all            0.0629
_refine_ls_R_factor_gt             0.0489
_refine_ls_restrained_S_all        1.091
_refine_ls_shift/su_max            0.000
_refine_ls_shift/su_mean           0.000
_refine_ls_structure_factor_coef   Fsqd
_refine_ls_weighting_details      
 'w=1/[\s^2^(Fo^2^)+(0.0578P)^2^+0.5917P] where P=(Fo^2^+2Fc^2^)/3'
_refine_ls_weighting_scheme        calc
_refine_ls_wR_factor_gt            0.1293
_refine_ls_wR_factor_ref           0.1460
_refine_special_details            ?
_olex2_refinement_description
;
1. Fixed Uiso
 At 1.2 times of:
  All C(H) groups, All C(H,H,H,H) groups
 At 1.5 times of:
  All C(H,H,H) groups
2. Restrained distances
 C4BA-C0AA \\sim C4BA-C0AB
 with sigma of 0.02
3. Rigid body (RIGU) restrains
 C0AA
 with sigma for 1-2 distances of 0.004 and sigma for 1-3 distances of 0.004
 C0AB
 with sigma for 1-2 distances of 0.004 and sigma for 1-3 distances of 0.004
4. Others
 Sof(H4BC)=Sof(H4BD)=Sof(C0AB)=Sof(H0AD)=Sof(H0AE)=Sof(H0AF)=1-FVAR(1)
 Sof(H4BA)=Sof(H4BB)=Sof(C0AA)=Sof(H0AA)=Sof(H0AB)=Sof(H0AC)=FVAR(1)
5.a Secondary CH2 refined with riding coordinates:
 C4BA(H4BA,H4BB), C4BA(H4BC,H4BD)
5.b Aromatic/amide H refined with riding coordinates:
 C1AA(H1AA), C2AA(H2AA), C(H), C5AA(H5AA), C9AA(H9AA), C0BA(H0BA), C2BA(H2BA),
 C1(H1)
5.c Idealised Me refined as rotating group:
 C0AA(H0AA,H0AB,H0AC), C0AB(H0AD,H0AE,H0AF)
;
_atom_sites_solution_hydrogens     geom
_atom_sites_solution_primary       iterative
_atom_sites_solution_secondary     ?
loop_
  _atom_site_label
  _atom_site_type_symbol
  _atom_site_fract_x
  _atom_site_fract_y
  _atom_site_fract_z
  _atom_site_U_iso_or_equiv
  _atom_site_adp_type
  _atom_site_occupancy
  _atom_site_site_symmetry_order
  _atom_site_calc_flag
  _atom_site_refinement_flags_posn
  _atom_site_refinement_flags_adp
  _atom_site_refinement_flags_occupancy
  _atom_site_disorder_assembly
  _atom_site_disorder_group
 Cl Cl 0.29027(13) 0.25138(7) 0.46801(5) 0.1003(4) Uani 1 1 d . . . . .
 Cl1 Cl 0.33318(15) 0.21627(7) 0.64153(5) 0.1053(4) Uani 1 1 d . . . . .
 O0AA O 0.2093(3) -0.28041(17) 0.54217(10) 0.0815(6) Uani 1 1 d . . . . .
 N0AA N 0.2472(4) -0.2159(2) 0.66063(13) 0.0819(7) Uani 1 1 d . . . . .
 C1AA C 0.2859(4) 0.0035(2) 0.60936(15) 0.0719(7) Uani 1 1 d . . . . .
 H1AA H 0.299953 -0.006886 0.660468 0.086 Uiso 1 1 calc R U . . .
 C2AA C 0.2035(4) -0.1651(3) 0.43807(15) 0.0769(8) Uani 1 1 d . . . . .
 H2AA H 0.191228 -0.156324 0.386854 0.092 Uiso 1 1 calc R U . . .
 C3AA C 0.2775(4) 0.1227(2) 0.50500(17) 0.0732(7) Uani 1 1 d . . . . .
 C4AA C 0.2539(4) -0.0862(2) 0.56220(14) 0.0656(7) Uani 1 1 d . . . . .
 C C 0.0755(7) -0.3573(4) 0.71629(18) 0.1136(13) Uani 1 1 d . . . . .
 H H -0.027167 -0.309339 0.718855 0.136 Uiso 1 1 calc R U . . .
 C5AA C 0.2475(4) 0.0348(3) 0.45772(15) 0.0733(7) Uani 1 1 d . . . . .
 H5AA H 0.235325 0.046022 0.406725 0.088 Uiso 1 1 calc R U . . .
 C6AA C 0.2968(4) 0.1066(2) 0.58139(16) 0.0741(7) Uani 1 1 d . . . . .
 C7AA C 0.2384(4) -0.1962(2) 0.59214(15) 0.0700(7) Uani 1 1 d . . . . .
 C8AA C 0.2351(4) -0.0709(2) 0.48532(14) 0.0674(7) Uani 1 1 d . . . . .
 C9AA C 0.2212(11) -0.5345(4) 0.7413(2) 0.137(2) Uani 1 1 d . . . . .
 H9AA H 0.216255 -0.604812 0.760356 0.165 Uiso 1 1 calc R U . . .
 C0BA C 0.3864(7) -0.3975(3) 0.6837(2) 0.1088(12) Uani 1 1 d . . . . .
 H0BA H 0.495792 -0.375333 0.663484 0.131 Uiso 1 1 calc R U . . .
 C1BA C 0.2353(5) -0.3248(3) 0.68561(14) 0.0845(9) Uani 1 1 d . . . . .
 C2BA C 0.3787(9) -0.5021(4) 0.7110(2) 0.1258(15) Uani 1 1 d . . . . .
 H2BA H 0.481419 -0.550170 0.708736 0.151 Uiso 1 1 calc R U . . .
 C3BA C 0.1915(5) -0.2636(3) 0.46618(17) 0.0833(9) Uani 1 1 d . . . . .
 C4BA C 0.1544(8) -0.3682(3) 0.4253(2) 0.1257(15) Uani 1 1 d D . . . .
 H4BA H 0.026088 -0.393673 0.432412 0.151 Uiso 0.757(9) 1 calc R U P A 1
 H4BB H 0.150934 -0.353135 0.372785 0.151 Uiso 0.757(9) 1 calc R U P A 1
 H4BC H 0.067822 -0.351459 0.380111 0.151 Uiso 0.243(9) 1 calc R U P A 2
 H4BD H 0.277108 -0.390494 0.410255 0.151 Uiso 0.243(9) 1 calc R U P A 2
 C1 C 0.0692(9) -0.4645(5) 0.7439(2) 0.141(2) Uani 1 1 d . . . . .
 H1 H -0.039463 -0.487875 0.764073 0.170 Uiso 1 1 calc R U . . .
 C0AA C 0.2844(11) -0.4526(5) 0.4439(3) 0.126(3) Uani 0.757(9) 1 d D . P A 1
 H0AA H 0.412654 -0.429449 0.436926 0.190 Uiso 0.757(9) 1 calc R U P A 1
 H0AB H 0.247215 -0.514624 0.412771 0.190 Uiso 0.757(9) 1 calc R U P A 1
 H0AC H 0.283660 -0.472439 0.494907 0.190 Uiso 0.757(9) 1 calc R U P A 1
 C0AB C 0.081(3) -0.4564(11) 0.4549(9) 0.105(7) Uani 0.243(9) 1 d D . P A 2
 H0AD H 0.159856 -0.474209 0.501041 0.158 Uiso 0.243(9) 1 calc R U P A 2
 H0AE H 0.080321 -0.516884 0.421305 0.158 Uiso 0.243(9) 1 calc R U P A 2
 H0AF H -0.049313 -0.441251 0.463725 0.158 Uiso 0.243(9) 1 calc R U P A 2

loop_
  _atom_site_aniso_label
  _atom_site_aniso_U_11
  _atom_site_aniso_U_22
  _atom_site_aniso_U_33
  _atom_site_aniso_U_23
  _atom_site_aniso_U_13
  _atom_site_aniso_U_12
 Cl 0.1001(7) 0.0853(6) 0.1162(7) 0.0142(4) 0.0174(5) 0.0035(4)
 Cl1 0.1266(8) 0.0862(6) 0.1038(6) -0.0260(4) 0.0190(5) -0.0100(5)
 O0AA 0.1011(15) 0.0773(12) 0.0657(11) -0.0097(9) 0.0107(10) -0.0055(10)
 N0AA 0.1011(18) 0.0819(16) 0.0647(13) -0.0062(11) 0.0194(12) -0.0088(13)
 C1AA 0.0675(16) 0.082(2) 0.0677(15) -0.0106(13) 0.0141(12) -0.0021(13)
 C2AA 0.0815(19) 0.088(2) 0.0599(14) -0.0064(14) 0.0059(13) 0.0080(15)
 C3AA 0.0584(15) 0.0751(18) 0.0871(18) 0.0002(14) 0.0133(13) 0.0055(13)
 C4AA 0.0551(14) 0.0739(17) 0.0685(15) -0.0056(12) 0.0118(11) 0.0021(12)
 C 0.153(3) 0.124(3) 0.0726(19) -0.010(2) 0.046(2) -0.027(3)
 C5AA 0.0625(16) 0.088(2) 0.0698(15) 0.0014(14) 0.0101(12) 0.0070(14)
 C6AA 0.0677(17) 0.0726(18) 0.0833(18) -0.0134(14) 0.0149(13) 0.0012(13)
 C7AA 0.0646(16) 0.0795(18) 0.0664(15) -0.0118(13) 0.0114(12) -0.0017(13)
 C8AA 0.0552(14) 0.0808(18) 0.0665(14) -0.0048(13) 0.0095(11) 0.0054(12)
 C9AA 0.264(7) 0.092(3) 0.0562(18) -0.0102(18) 0.024(3) -0.034(4)
 C0BA 0.137(3) 0.086(3) 0.103(3) 0.0032(19) 0.016(2) -0.010(2)
 C1BA 0.112(2) 0.089(2) 0.0531(14) -0.0089(14) 0.0126(15) -0.0136(19)
 C2BA 0.185(5) 0.099(3) 0.089(3) -0.002(2) 0.007(3) -0.004(3)
 C3BA 0.094(2) 0.089(2) 0.0664(16) -0.0134(15) 0.0087(14) 0.0036(17)
 C4BA 0.203(5) 0.086(3) 0.084(2) -0.023(2) 0.008(3) 0.001(3)
 C1 0.214(6) 0.142(4) 0.082(2) -0.014(3) 0.068(3) -0.063(4)
 C0AA 0.162(7) 0.096(4) 0.117(4) -0.021(3) 0.006(4) 0.024(4)
 C0AB 0.137(16) 0.063(9) 0.113(11) -0.016(7) 0.009(10) -0.013(8)

_geom_special_details
;
 All esds (except the esd in the dihedral angle between two l.s. planes)
 are estimated using the full covariance matrix.  The cell esds are taken
 into account individually in the estimation of esds in distances, angles
 and torsion angles; correlations between esds in cell parameters are only
 used when they are defined by crystal symmetry.  An approximate (isotropic)
 treatment of cell esds is used for estimating esds involving l.s. planes.
;
loop_
  _geom_bond_atom_site_label_1
  _geom_bond_atom_site_label_2
  _geom_bond_distance
  _geom_bond_site_symmetry_2
  _geom_bond_publ_flag
 Cl C3AA 1.719(3) . ?
 Cl1 C6AA 1.727(3) . ?
 O0AA C7AA 1.370(3) . ?
 O0AA C3BA 1.386(4) . ?
 N0AA C7AA 1.262(3) . ?
 N0AA C1BA 1.414(4) . ?
 C1AA H1AA 0.9300 . ?
 C1AA C4AA 1.391(4) . ?
 C1AA C6AA 1.366(4) . ?
 C2AA H2AA 0.9300 . ?
 C2AA C8AA 1.436(4) . ?
 C2AA C3BA 1.316(4) . ?
 C3AA C5AA 1.374(4) . ?
 C3AA C6AA 1.392(4) . ?
 C4AA C7AA 1.462(4) . ?
 C4AA C8AA 1.399(4) . ?
 C H 0.9300 . ?
 C C1BA 1.370(5) . ?
 C C1 1.406(7) . ?
 C5AA H5AA 0.9300 . ?
 C5AA C8AA 1.394(4) . ?
 C9AA H9AA 0.9300 . ?
 C9AA C2BA 1.351(7) . ?
 C9AA C1 1.365(7) . ?
 C0BA H0BA 0.9300 . ?
 C0BA C1BA 1.379(5) . ?
 C0BA C2BA 1.377(5) . ?
 C2BA H2BA 0.9300 . ?
 C3BA C4BA 1.485(5) . ?
 C4BA H4BA 0.9700 . ?
 C4BA H4BB 0.9700 . ?
 C4BA H4BC 0.9700 . ?
 C4BA H4BD 0.9700 . ?
 C4BA C0AA 1.382(7) . ?
 C4BA C0AB 1.338(13) . ?
 C1 H1 0.9300 . ?
 C0AA H0AA 0.9600 . ?
 C0AA H0AB 0.9600 . ?
 C0AA H0AC 0.9600 . ?
 C0AB H0AD 0.9600 . ?
 C0AB H0AE 0.9600 . ?
 C0AB H0AF 0.9600 . ?

loop_
  _geom_angle_atom_site_label_1
  _geom_angle_atom_site_label_2
  _geom_angle_atom_site_label_3
  _geom_angle
  _geom_angle_site_symmetry_1
  _geom_angle_site_symmetry_3
  _geom_angle_publ_flag
 C7AA O0AA C3BA 122.3(2) . . ?
 C7AA N0AA C1BA 120.0(2) . . ?
 C4AA C1AA H1AA 119.6 . . ?
 C6AA C1AA H1AA 119.6 . . ?
 C6AA C1AA C4AA 120.7(3) . . ?
 C8AA C2AA H2AA 119.5 . . ?
 C3BA C2AA H2AA 119.5 . . ?
 C3BA C2AA C8AA 121.0(3) . . ?
 C5AA C3AA Cl 118.9(2) . . ?
 C5AA C3AA C6AA 120.0(3) . . ?
 C6AA C3AA Cl 121.2(2) . . ?
 C1AA C4AA C7AA 120.7(2) . . ?
 C1AA C4AA C8AA 119.7(3) . . ?
 C8AA C4AA C7AA 119.6(2) . . ?
 C1BA C H 120.5 . . ?
 C1BA C C1 118.9(4) . . ?
 C1 C H 120.5 . . ?
 C3AA C5AA H5AA 119.6 . . ?
 C3AA C5AA C8AA 120.8(3) . . ?
 C8AA C5AA H5AA 119.6 . . ?
 C1AA C6AA Cl1 119.5(2) . . ?
 C1AA C6AA C3AA 120.0(3) . . ?
 C3AA C6AA Cl1 120.5(2) . . ?
 O0AA C7AA C4AA 117.2(2) . . ?
 N0AA C7AA O0AA 119.6(3) . . ?
 N0AA C7AA C4AA 123.2(2) . . ?
 C4AA C8AA C2AA 118.4(3) . . ?
 C5AA C8AA C2AA 122.7(2) . . ?
 C5AA C8AA C4AA 118.8(2) . . ?
 C2BA C9AA H9AA 119.9 . . ?
 C2BA C9AA C1 120.3(4) . . ?
 C1 C9AA H9AA 119.9 . . ?
 C1BA C0BA H0BA 119.3 . . ?
 C2BA C0BA H0BA 119.3 . . ?
 C2BA C0BA C1BA 121.5(4) . . ?
 C C1BA N0AA 119.5(4) . . ?
 C C1BA C0BA 119.1(4) . . ?
 C0BA C1BA N0AA 121.4(3) . . ?
 C9AA C2BA C0BA 119.6(5) . . ?
 C9AA C2BA H2BA 120.2 . . ?
 C0BA C2BA H2BA 120.2 . . ?
 O0AA C3BA C4BA 110.9(3) . . ?
 C2AA C3BA O0AA 121.5(3) . . ?
 C2AA C3BA C4BA 127.6(3) . . ?
 C3BA C4BA H4BA 108.0 . . ?
 C3BA C4BA H4BB 108.0 . . ?
 C3BA C4BA H4BC 106.6 . . ?
 C3BA C4BA H4BD 106.6 . . ?
 H4BA C4BA H4BB 107.2 . . ?
 H4BC C4BA H4BD 106.6 . . ?
 C0AA C4BA C3BA 117.4(4) . . ?
 C0AA C4BA H4BA 108.0 . . ?
 C0AA C4BA H4BB 108.0 . . ?
 C0AB C4BA C3BA 122.8(7) . . ?
 C0AB C4BA H4BC 106.6 . . ?
 C0AB C4BA H4BD 106.6 . . ?
 C C1 H1 119.7 . . ?
 C9AA C1 C 120.6(4) . . ?
 C9AA C1 H1 119.7 . . ?
 C4BA C0AA H0AA 109.5 . . ?
 C4BA C0AA H0AB 109.5 . . ?
 C4BA C0AA H0AC 109.5 . . ?
 H0AA C0AA H0AB 109.5 . . ?
 H0AA C0AA H0AC 109.5 . . ?
 H0AB C0AA H0AC 109.5 . . ?
 C4BA C0AB H0AD 109.5 . . ?
 C4BA C0AB H0AE 109.5 . . ?
 C4BA C0AB H0AF 109.5 . . ?
 H0AD C0AB H0AE 109.5 . . ?
 H0AD C0AB H0AF 109.5 . . ?
 H0AE C0AB H0AF 109.5 . . ?

loop_
  _geom_torsion_atom_site_label_1
  _geom_torsion_atom_site_label_2
  _geom_torsion_atom_site_label_3
  _geom_torsion_atom_site_label_4
  _geom_torsion
  _geom_torsion_site_symmetry_1
  _geom_torsion_site_symmetry_2
  _geom_torsion_site_symmetry_3
  _geom_torsion_site_symmetry_4
  _geom_torsion_publ_flag
 Cl C3AA C5AA C8AA -179.6(2) . . . . ?
 Cl C3AA C6AA Cl1 0.3(3) . . . . ?
 Cl C3AA C6AA C1AA 179.9(2) . . . . ?
 O0AA C3BA C4BA C0AA -54.4(6) . . . . ?
 O0AA C3BA C4BA C0AB 21.7(12) . . . . ?
 C1AA C4AA C7AA O0AA -179.2(2) . . . . ?
 C1AA C4AA C7AA N0AA 2.1(4) . . . . ?
 C1AA C4AA C8AA C2AA 179.6(2) . . . . ?
 C1AA C4AA C8AA C5AA -0.5(4) . . . . ?
 C2AA C3BA C4BA C0AA 127.1(5) . . . . ?
 C2AA C3BA C4BA C0AB -156.8(11) . . . . ?
 C3AA C5AA C8AA C2AA 179.9(2) . . . . ?
 C3AA C5AA C8AA C4AA 0.0(4) . . . . ?
 C4AA C1AA C6AA Cl1 179.1(2) . . . . ?
 C4AA C1AA C6AA C3AA -0.5(4) . . . . ?
 C5AA C3AA C6AA Cl1 -179.6(2) . . . . ?
 C5AA C3AA C6AA C1AA 0.0(4) . . . . ?
 C6AA C1AA C4AA C7AA -178.8(2) . . . . ?
 C6AA C1AA C4AA C8AA 0.8(4) . . . . ?
 C6AA C3AA C5AA C8AA 0.3(4) . . . . ?
 C7AA O0AA C3BA C2AA 0.5(5) . . . . ?
 C7AA O0AA C3BA C4BA -178.1(3) . . . . ?
 C7AA N0AA C1BA C -112.0(3) . . . . ?
 C7AA N0AA C1BA C0BA 71.8(4) . . . . ?
 C7AA C4AA C8AA C2AA -0.8(4) . . . . ?
 C7AA C4AA C8AA C5AA 179.1(2) . . . . ?
 C8AA C2AA C3BA O0AA -0.1(5) . . . . ?
 C8AA C2AA C3BA C4BA 178.3(4) . . . . ?
 C8AA C4AA C7AA O0AA 1.2(4) . . . . ?
 C8AA C4AA C7AA N0AA -177.5(3) . . . . ?
 C1BA N0AA C7AA O0AA 2.7(4) . . . . ?
 C1BA N0AA C7AA C4AA -178.6(3) . . . . ?
 C1BA C C1 C9AA 1.1(6) . . . . ?
 C1BA C0BA C2BA C9AA -0.7(6) . . . . ?
 C2BA C9AA C1 C -1.0(7) . . . . ?
 C2BA C0BA C1BA N0AA 177.1(3) . . . . ?
 C2BA C0BA C1BA C 0.8(5) . . . . ?
 C3BA O0AA C7AA N0AA 177.7(3) . . . . ?
 C3BA O0AA C7AA C4AA -1.0(4) . . . . ?
 C3BA C2AA C8AA C4AA 0.3(4) . . . . ?
 C3BA C2AA C8AA C5AA -179.6(3) . . . . ?
 C1 C C1BA N0AA -177.3(3) . . . . ?
 C1 C C1BA C0BA -1.0(5) . . . . ?
 C1 C9AA C2BA C0BA 0.8(6) . . . . ?

_shelx_res_file
;
TITL
    059264-hjx-20220815-3t-dj-a_auto.res
    created by SHELXL-2018/3 at 14:42:23 on 22-Aug-2022
CELL 1.54184 6.946046 12.232902 18.194842 90 98.0669 90
ZERR 4 0.000224 0.000387 0.000458 0 0.0028 0
LATT 1
SYMM -X,0.5+Y,0.5-Z
SFAC C H Cl N O
UNIT 68 52 8 4 4
SADI C4BA C0AA C4BA C0AB
RIGU C0AA
RIGU C0AB

L.S. 4
PLAN  2
TEMP 27
CONF
MORE -1
BOND $H
fmap 2
acta
SHEL 999 0.84
OMIT 3 8 1
REM <olex2.extras>
REM <HklSrc "%.\\059264-hjx-20220815-3t-DJ-a_auto.hkl">
REM </olex2.extras>

WGHT    0.057800    0.591700
EXTI    0.006673
FVAR      10.18780   0.75697
CL    3    0.290266    0.251378    0.468014    11.00000    0.10007    0.08532 =
         0.11616    0.01415    0.01736    0.00352
CL1   3    0.333180    0.216269    0.641526    11.00000    0.12660    0.08621 =
         0.10381   -0.02602    0.01897   -0.01002
O0AA  5    0.209259   -0.280408    0.542172    11.00000    0.10106    0.07731 =
         0.06572   -0.00973    0.01073   -0.00555
N0AA  4    0.247183   -0.215906    0.660627    11.00000    0.10114    0.08194 =
         0.06470   -0.00616    0.01936   -0.00877
C1AA  1    0.285884    0.003470    0.609357    11.00000    0.06749    0.08172 =
         0.06772   -0.01062    0.01412   -0.00213
AFIX  43
H1AA  2    0.299953   -0.006886    0.660468    11.00000   -1.20000
AFIX   0
C2AA  1    0.203471   -0.165057    0.438074    11.00000    0.08146    0.08804 =
         0.05991   -0.00636    0.00591    0.00799
AFIX  43
H2AA  2    0.191228   -0.156324    0.386854    11.00000   -1.20000
AFIX   0
C3AA  1    0.277549    0.122681    0.504998    11.00000    0.05838    0.07512 =
         0.08706    0.00019    0.01333    0.00546
C4AA  1    0.253928   -0.086202    0.562199    11.00000    0.05514    0.07394 =
         0.06848   -0.00560    0.01180    0.00213
C     1    0.075517   -0.357332    0.716294    11.00000    0.15295    0.12404 =
         0.07259   -0.01000    0.04619   -0.02744
AFIX  43
H     2   -0.027167   -0.309339    0.718855    11.00000   -1.20000
AFIX   0
C5AA  1    0.247516    0.034836    0.457724    11.00000    0.06254    0.08766 =
         0.06984    0.00139    0.01009    0.00705
AFIX  43
H5AA  2    0.235325    0.046022    0.406725    11.00000   -1.20000
AFIX   0
C6AA  1    0.296821    0.106584    0.581394    11.00000    0.06774    0.07259 =
         0.08326   -0.01336    0.01492    0.00119
C7AA  1    0.238449   -0.196244    0.592138    11.00000    0.06463    0.07946 =
         0.06641   -0.01180    0.01144   -0.00166
C8AA  1    0.235099   -0.070895    0.485316    11.00000    0.05520    0.08081 =
         0.06652   -0.00476    0.00946    0.00545
C9AA  1    0.221195   -0.534509    0.741258    11.00000    0.26422    0.09202 =
         0.05625   -0.01016    0.02381   -0.03365
AFIX  43
H9AA  2    0.216255   -0.604812    0.760356    11.00000   -1.20000
AFIX   0
C0BA  1    0.386363   -0.397488    0.683696    11.00000    0.13724    0.08613 =
         0.10282    0.00317    0.01621   -0.01038
AFIX  43
H0BA  2    0.495792   -0.375333    0.663484    11.00000   -1.20000
AFIX   0
C1BA  1    0.235311   -0.324803    0.685607    11.00000    0.11208    0.08852 =
         0.05310   -0.00885    0.01259   -0.01364
C2BA  1    0.378728   -0.502090    0.711044    11.00000    0.18530    0.09949 =
         0.08931   -0.00204    0.00729   -0.00367
AFIX  43
H2BA  2    0.481419   -0.550170    0.708736    11.00000   -1.20000
AFIX   0
C3BA  1    0.191544   -0.263567    0.466181    11.00000    0.09414    0.08869 =
         0.06638   -0.01342    0.00868    0.00359
C4BA  1    0.154425   -0.368201    0.425296    11.00000    0.20268    0.08642 =
         0.08433   -0.02332    0.00763    0.00069
PART 1
AFIX  23
H4BA  2    0.026088   -0.393673    0.432412    21.00000   -1.20000
H4BB  2    0.150934   -0.353135    0.372785    21.00000   -1.20000
AFIX  23
PART 2
H4BC  2    0.067822   -0.351459    0.380111   -21.00000   -1.20000
H4BD  2    0.277108   -0.390494    0.410255   -21.00000   -1.20000
AFIX   0
PART 0
C1    1    0.069233   -0.464490    0.743869    11.00000    0.21351    0.14210 =
         0.08198   -0.01437    0.06845   -0.06268
AFIX  43
H1    2   -0.039463   -0.487875    0.764073    11.00000   -1.20000
AFIX   0
PART 1
C0AA  1    0.284416   -0.452626    0.443896    21.00000    0.16227    0.09640 =
         0.11689   -0.02139    0.00645    0.02361
AFIX 137
H0AA  2    0.412654   -0.429449    0.436926    21.00000   -1.50000
H0AB  2    0.247215   -0.514624    0.412771    21.00000   -1.50000
H0AC  2    0.283660   -0.472439    0.494907    21.00000   -1.50000
AFIX   0
PART 2
C0AB  1    0.081148   -0.456362    0.454935   -21.00000    0.13747    0.06312 =
         0.11281   -0.01556    0.00869   -0.01323
AFIX 137
H0AD  2    0.159856   -0.474209    0.501041   -21.00000   -1.50000
H0AE  2    0.080321   -0.516884    0.421305   -21.00000   -1.50000
H0AF  2   -0.049313   -0.441251    0.463725   -21.00000   -1.50000
AFIX   0
HKLF 4


REM
REM wR2 = 0.1460, GooF = S = 1.090, Restrained GooF = 1.091 for all data
REM R1 = 0.0489 for 2057 Fo > 4sig(Fo) and 0.0629 for all 2604 data
REM 203 parameters refined using 1 restraints

END

WGHT      0.0577      0.5932

REM Highest difference peak  0.171,  deepest hole -0.257,  1-sigma level  0.038
Q1    1   0.1427  0.2603  0.4988  11.00000  0.05    0.17
Q2    1  -0.0683 -0.4412  0.7400  11.00000  0.05    0.16
;
_shelx_res_checksum                36452
_shelx_hkl_file
;
   0   0  -1 46.3305 16.8730  11
   0   0  -1 17.8067 13.9300   1
   0   0  -3 58.4295 56.8792   1
   0   0  -3 5.61640 52.2434  11
   0   0  -4 349693. 8899.82  11
   0   0  -4 348359. 8912.97   1
   0   0  -5-9.25422 89.4643  11
   0   0  -5 287.596 110.890   1
   0   0  -6 2222.82 213.791  11
   0   0  -6 2035.68 211.970   1
   0   0  -7 4117.69 303.784   1
   0   0  -7 12.7357 100.491  11
   0   0  -8 42097.1 1448.23   1
   0   0  -9-18.5182 124.658   1
   0   0 -10 178544. 5014.61   1
   0   0 -11-23.5083 150.885   1
   0   0 -12 9357.53 504.605   9
   0   0 -12 9049.59 648.268   1
   0   0 -12 9691.17 501.465   8
   0   0 -13 14.7993 83.1700   8
   0   0 -13 28.7133 138.729   1
   0   0 -13 15.9622 89.7051   9
   0   0  13-14.4662 103.114   5
   0   0 -14 3585.87 324.484   9
   0   0 -14 3512.75 311.843   8
   0   0 -14 2689.54 392.299   1
   0   0  14 3858.86 324.510   5
   0   0  15 30.7308 86.3527   5
   0   0 -15 74.1317 104.153   9
   0   0 -15 132.595 164.803   1
   0   0 -15-34.0547 109.288   8
   0   0  16 1443.05 211.756   5
   0   0 -16 1917.00 254.112   8
   0   0 -16 1729.10 248.397   9
   0   0  17-42.0642 98.5837   5
   0   0 -17 15.9467 143.535  12
   0   0 -17 34.4728 124.509   8
   0   0 -17-37.2781 127.358   9
   0   0 -18 2646.03 290.961   9
   0   0 -18 2588.93 278.309   8
   0   0 -18 2992.73 290.637  12
   0   0  18 2315.68 232.973   5
   0   0 -19-13.5243 108.654  12
   0   0 -19-14.8232 98.2652   9
   0   0 -19-69.2456 110.073   8
   0   0 -20 440.020 119.493  12
   0   0 -21-51.7682 68.5847  12
   0   1   0 50.9351 13.7140  18
   0  -1  -1 360272. 9502.58   1
   0   1  -1 403598. 9512.14  11
   0   1  -1 407928. 9513.47   1
   0  -1  -1 356598. 9500.26  11
   0   1  -2 2210.98 129.904   1
   0  -1  -2 1853.62 122.356   1
   0  -1  -2 1840.83 119.558  11
   0   1  -2 2066.26 125.103  11
   0  -1  -3 309392. 7826.03  11
   0   1  -3 303634. 7748.94  18
   0  -1  -3 313851. 7830.40   1
   0  -1  -4 20822.6 703.409   1
   0  -1  -4 19678.9 690.020  11
   0  -1  -5 286945. 7469.17  11
   0  -1  -5 291473. 7487.49   1
   0  -1  -6 649115. 16545.0   1
   0  -1  -6 652164. 16527.7  11
   0  -1  -7 183711. 4971.71   1
   0  -1  -8 15658.7 733.134   1
   0  -1  -9 872.765 196.301   1
   0  -1 -10 86.2338 145.138   1
   0  -1 -11 8853.62 620.049   1
   0  -1 -12 69802.4 2125.53   8
   0  -1 -12 70537.7 2157.80   9
   0   1 -12 72208.8 2123.52   9
   0   1 -12 73794.1 2111.20   8
   0  -1 -13 546.711 149.238   9
   0  -1 -13 414.327 208.624   1
   0  -1 -13 775.348 168.583   8
   0   1 -13 918.147 168.928   9
   0   1 -13 535.016 130.782   8
   0   1  13 486.800 143.332   5
   0   1 -14 1250.62 190.435   8
   0   1 -14 1152.07 191.323   9
   0  -1 -14 1500.55 224.880   9
   0  -1 -14 1096.10 276.495   1
   0   1  14 919.144 179.606   5
   0  -1 -14 1049.23 194.373   8
   0  -1 -15 136.594 160.265   1
   0   1 -15 337.127 126.450   8
   0  -1 -15 240.746 126.855   9
   0  -1 -15 310.037 131.984   8
   0   1  15 554.859 161.473   5
   0   1 -15 374.421 129.496   9
   0   1 -16 24877.2 979.557  12
   0   1 -16 24217.8 974.566   8
   0  -1 -16 24122.5 1014.82   8
   0   1  16 23481.3 984.572   5
   0   1 -16 24103.7 987.894   9
   0  -1 -16 25859.8 1074.04   9
   0   1 -17 189.204 156.826  12
   0   1 -17 127.009 122.061   8
   0   1 -17 167.647 134.741   9
   0  -1 -17 101.926 158.504   9
   0  -1 -17 127.419 134.649  12
   0  -1 -17 314.314 156.286   8
   0   1  17 147.456 123.000   5
   0   1 -18 3568.07 305.889   8
   0   1 -18 3732.14 319.405   9
   0  -1 -18 4212.67 359.247   8
   0  -1 -18 4284.52 340.020  12
   0   1  18 3411.02 309.053   5
   0  -1 -18 3979.69 366.817   9
   0   1 -18 4217.53 349.747  12
   0   1 -19 2093.72 239.574  12
   0   1  19 1943.24 210.763   5
   0  -1 -19 2335.89 239.081  12
   0  -1 -19 2240.56 261.153   9
   0  -1 -19 2491.96 263.301   8
   0   1 -20 221.141 81.0689  15
   0   1 -20 157.454 98.7042  12
   0  -1 -20 141.790 91.3610  12
   0  -1 -20 107.198 88.3646   8
   0  -1 -21 7.09204 54.5023  15
   0  -1 -21 48.7427 70.6040  12
   0   1 -21 60.5803 69.5300  12
   0   2  -1 259777. 6685.88  18
   0   2  -1 266509. 6638.71   1
   0   2  -1 264328. 6638.70  11
   0  -2  -1 265154. 6629.96   1
   0   2  -2 539812. 13504.7   1
   0   2  -2 543934. 13501.8  11
   0  -2  -2 530830. 13505.0   1
   0   2  -3 117026. 3119.98   1
   0   2  -3 118921. 3112.44  11
   0  -2  -3 122146. 3136.43   1
   0   2  -4 246926. 6282.11  11
   0   2  -4 244530. 6231.11  18
   0  -2  -4 243246. 6306.85   1
   0   2  -4 242834. 6288.83   1
   0   2  -5 61623.5 1805.43   1
   0   2  -5 62084.8 1791.27  11
   0   2  -5 63805.1 1723.20  18
   0  -2  -5 63250.2 1830.31   1
   0  -2  -6 534572. 14024.6   1
   0   2  -6 558465. 13984.8  11
   0   2  -6 555200. 14014.0   1
   0   2  -7 52143.7 1613.30   1
   0  -2  -7 49366.2 1622.87   1
   0  -2  -8 14754.2 709.230   1
   0   2  -8 15484.5 707.447   1
   0  -2  -9 2032.89 268.135   1
   0   2  -9 1540.93 229.869   1
   0  -2 -10 81484.3 2637.77   1
   0   2 -10 86219.6 2615.93   1
   0  -2 -11 17815.9 935.259   1
   0  -2 -11 19376.7 799.918   9
   0   2 -11 19643.9 933.149   1
   0   2  12 32925.3 1172.94   5
   0   2 -12 33847.8 1141.51   9
   0   2 -12 31150.6 1339.36   1
   0  -2 -12 31739.7 1196.78   9
   0  -2 -12 31531.5 1394.54   1
   0   2 -12 32983.7 1120.07   8
   0  -2 -12 32177.8 1173.18   8
   0   2 -13 26.9637 148.209   1
   0   2  13-16.3868 108.637   5
   0  -2 -13 74.3741 108.953   9
   0  -2 -13 122.019 159.869   1
   0   2 -13 95.1411 90.1100   8
   0  -2 -13 51.0106 124.442   8
   0   2 -13 99.4058 97.0446   9
   0  -2 -14 141.805 136.369   9
   0  -2 -14 148.574 121.172   8
   0   2 -14-28.8974 100.170   8
   0   2 -14-29.1664 152.849   1
   0   2 -14 75.3616 90.0624   9
   0   2  14 35.2429 123.897   5
   0  -2 -14 33.1389 140.016   1
   0  -2 -15 1150.87 275.128   1
   0  -2 -15 961.751 197.884   8
   0   2  15 924.626 208.022   5
   0  -2 -15 1209.74 231.794   9
   0   2 -15 825.150 162.799   8
   0   2 -15 824.882 163.764   9
   0  -2 -16 21761.2 981.916   9
   0   2  16 19972.2 897.303   5
   0   2 -16 18922.1 818.580   8
   0  -2 -16 20340.5 926.984   8
   0   2 -16 20693.7 860.458  12
   0   2 -16 20008.1 838.343   9
   0  -2 -17 2216.91 261.259  12
   0   2 -17 2077.36 267.498  12
   0  -2 -17 2241.90 291.939   8
   0   2 -17 1883.30 223.512   9
   0   2 -17 1574.40 216.664   8
   0   2  17 1682.86 260.439   5
   0  -2 -17 1926.12 292.912   9
   0  -2 -18 6236.58 449.589   8
   0  -2 -18 6046.04 402.355  12
   0   2  18 5640.51 418.221   5
   0   2 -18 6130.62 357.298  15
   0   2 -18 6427.59 420.522  12
   0  -2 -18 6534.35 483.487   9
   0   2 -19 142.851 114.905  12
   0   2  19 223.097 124.449   5
   0  -2 -19-35.1587 123.611   9
   0  -2 -19 109.831 117.741   8
   0   2 -19 57.2305 80.6197  15
   0  -2 -19 25.0805 98.5920  12
   0   2 -20 291.334 107.495  12
   0  -2 -20 238.351 115.200   9
   0  -2 -20 274.489 104.623   8
   0   2  20 282.585 98.0542   5
   0  -2 -20 249.361 95.9040  12
   0  -2 -21 27.5893 51.7558  12
   0   2 -21 16.5276 66.3904  12
   0   3   0 23.2500 36.5572  18
   0   3   1 23237.0 702.305  18
   0   3  -1 24436.2 729.797  18
   0  -3  -2 19268.0 553.091   1
   0   3  -2 19194.6 610.371  18
   0   3  -2 18951.8 562.930   1
   0  -3  -3 29681.6 860.586   1
   0   3  -3 28659.0 859.216   1
   0  -3  -4 513244. 13061.9   1
   0   3  -4 519756. 13057.9   1
   0  -3  -5 23150.2 806.423   1
   0   3  -5 21801.2 785.493   1
   0   3  -6 252644. 6650.90   1
   0   3  -6 257703. 6570.96  18
   0  -3  -6 253567. 6678.89   1
   0   3  -7 17283.1 723.104   1
   0  -3  -7 18564.2 762.584   1
   0  -3  -8 19770.0 853.250   1
   0   3  -8 20021.3 824.761   1
   0  -3  -9 308.424 139.500   1
   0   3  -9 367.738 137.370   1
   0   3 -10 266.416 143.101   1
   0  -3 -10 548.172 172.624   1
   0   3 -11 7039.41 509.084   1
   0  -3 -11 6086.37 513.220   1
   0  -3 -12 34369.7 1505.16   1
   0   3  12 36582.2 1299.96   5
   0   3 -12 35480.5 1441.36   1
   0   3 -12 38711.8 1243.76   9
   0   3 -12 37932.0 1232.99   8
   0  -3 -13 66794.6 2141.88   8
   0   3 -13 64586.4 2290.12   1
   0   3 -13 68163.3 2023.75   9
   0   3  13 68325.1 2116.52   5
   0  -3 -13 65896.2 2180.37   9
   0  -3 -13 63454.5 2378.54   1
   0   3 -13 69278.1 2030.66   8
   0  -3 -14 20618.3 972.405   9
   0   3  14 21043.6 921.199   5
   0  -3 -14 20809.6 940.796   8
   0   3 -14 18737.6 1027.30   1
   0   3 -14 20961.9 832.376   9
   0   3 -14 21768.3 858.351  12
   0   3 -14 22080.9 845.266   8
   0  -3 -14 19275.3 1106.12   1
   0   3 -15 2755.63 261.713   9
   0   3 -15 3960.22 305.224   8
   0  -3 -15 3280.48 361.271   9
   0  -3 -15 2839.79 325.864   8
   0   3 -15 3015.08 297.369  12
   0   3  15 2835.46 324.632   5
   0   3 -16 650.533 140.952   9
   0   3 -16 605.407 129.409  15
   0  -3 -16 742.573 205.655   8
   0   3  16 577.872 177.038   5
   0   3 -16 626.127 146.215   8
   0  -3 -16 871.915 226.613   9
   0  -3 -17 46.0774 162.072   9
   0   3 -17 285.609 103.119  15
   0   3  17 111.117 145.678   5
   0   3 -17 189.516 111.906   8
   0  -3 -17 410.306 138.546  12
   0  -3 -17 163.307 145.603   8
   0  -3 -18 118.997 113.890  12
   0   3 -18 99.4067 79.0556  15
   0  -3 -18 130.477 163.477   8
   0  -3 -18 254.370 177.413   9
   0   3  18 51.2090 140.046   5
   0  -3 -19 344.390 109.218  12
   0  -3 -19 236.597 147.978   9
   0   3  19 407.886 155.728   5
   0  -3 -19 304.925 137.150   8
   0  -3 -20 32.8634 63.1320  12
   0  -3 -20-28.8265 105.476   9
   0   3  20 22.9473 89.1845   5
   0  -3 -20-12.6163 89.9277   8
   0  -3 -21 190.667 88.9653   9
   0   3  21 231.126 79.8009   5
   0  -3 -21 263.785 83.9024   8
   0   4   0 695196. 17489.9  18
   0   4   1 152066. 3983.58  18
   0   4  -1 154231. 4002.05  18
   0   4   2 52433.2 1492.65  18
   0   4  -2 55253.6 1525.41  18
   0   4  -3 60877.6 1709.38  18
   0   4  -3 61084.2 1641.69   1
   0  -4  -3 60582.7 1620.65   1
   0   4  -4 19743.4 646.914   1
   0  -4  -4 19501.6 636.818   1
   0   4  -5 36402.7 1121.83   1
   0  -4  -5 36602.4 1123.84   1
   0   4  -6 40649.8 1292.50   1
   0  -4  -6 40608.3 1304.12   1
   0   4  -6 43794.2 1286.57  18
   0   4  -7 74962.1 2062.63  18
   0  -4  -7 69713.2 2128.72   1
   0   4  -7 70274.6 2107.23   1
   0   4  -8 81088.1 2409.25   1
   0  -4  -8 82393.1 2449.75   1
   0  -4  -9 26564.3 1068.72   1
   0   4  -9 26328.2 837.366  15
   0   4  -9 26973.9 1030.58   1
   0  -4 -10 117462. 3479.15   9
   0  -4 -10 123497. 3628.15   1
   0   4 -10 128717. 3569.52   1
   0   4 -11 9047.09 405.648  15
   0   4 -11 9185.77 441.878   8
   0   4 -11 9457.31 591.081   1
   0   4  11 8403.70 483.500   5
   0  -4 -11 8978.74 546.478   9
   0  -4 -11 9124.63 618.878   1
   0  -4 -12 71826.2 2549.48   1
   0  -4 -12 75235.0 2422.18   9
   0   4  12 75957.6 2327.74   5
   0   4 -12 74745.6 2474.43   1
   0   4 -12 78284.7 2225.36   8
   0   4 -12 79727.0 2247.44  12
   0   4 -12 77585.9 2167.24  15
   0   4  13 58297.3 1903.28   5
   0   4 -13 58089.6 1780.54   8
   0   4 -13 62727.2 1826.81  12
   0   4 -13 58721.2 1734.09  15
   0  -4 -13 54374.6 2110.15   1
   0   4 -14 48371.4 1543.94  12
   0   4 -14 45953.3 1488.13   8
   0   4 -14 47549.5 1451.96  15
   0   4  14 46721.6 1630.49   5
   0   4  15 10632.2 620.301   5
   0   4 -15 10581.2 490.252  15
   0   4 -15 11581.0 578.479  12
   0   4 -15 9983.53 505.337   8
   0  -4 -15 10908.0 663.699   8
   0   4 -16 18088.1 707.679  15
   0  -4 -16 18544.8 774.380  12
   0   4  16 18352.1 863.970   5
   0  -4 -16 19755.0 932.959   8
   0   4 -16 19582.2 803.372  12
   0  -4 -17 64.9052 95.0069  12
   0  -4 -17 165.933 180.025   9
   0   4  17 73.5407 139.629   5
   0   4 -17 9.92775 73.5919  15
   0  -4 -17-62.9997 145.591   8
   0   4 -17 297.424 137.869  12
   0  -4 -18 2607.85 296.521   8
   0  -4 -18 1914.03 202.606  12
   0   4  18 2021.90 264.400   5
   0   4 -18 2053.19 226.713  12
   0  -4 -18 2644.48 329.935   9
   0  -4 -19 345.025 157.939   9
   0   4  19 128.725 127.799   5
   0  -4 -19 365.100 138.096   8
   0   4 -19 233.278 111.398  12
   0   4 -20 729.897 123.418  12
   0   4  20 876.406 156.742   5
   0  -4 -20 871.176 155.046   8
   0  -4 -20 1189.59 183.832   9
   0   4  21-7.29192 64.5127   5
   0  -4 -21 16.5658 58.2374   8
   0  -4 -21 38.5215 71.3736   9
   0   5   0 72.5551 56.7096  18
   0   5   1 3665.35 218.931  18
   0   5  -1 2175.11 180.500  18
   0   5  -2 12184.6 490.651  18
   0   5   2 12051.6 480.442  18
   0   5   3 473931. 12013.8  18
   0  -5   3 468101. 11931.5  10
   0   5  -3 483521. 12042.2  18
   0   5   4 297200. 7501.42  19
   0   5   4 297617. 7617.45  18
   0  -5  -5 139882. 3677.64   1
   0   5  -6 84326.6 2323.96  18
   0  -5  -6 80806.4 2275.74   1
   0   5  -6 79887.5 2283.14   1
   0   5  -7 68035.3 2026.53   1
   0   5  -7 70994.9 2028.66  18
   0  -5  -7 68815.4 2029.82   1
   0   5  -8 44381.5 1436.66   1
   0   5  -8 43633.0 1297.62  12
   0   5  -8 44848.7 1407.10  18
   0  -5  -8 43228.2 1437.96   1
   0  -5  -9 11942.7 621.995   9
   0   5  -9 11786.9 494.771  12
   0   5  -9 12590.7 488.916  15
   0   5  -9 12147.8 609.835   1
   0   5   9 12490.7 554.067   5
   0  -5  -9 12911.1 640.465   1
   0  -5 -10 2430.05 280.098   9
   0   5 -10 2554.09 194.609  15
   0   5 -10 2273.81 201.664  12
   0  -5 -10 1984.79 263.717   1
   0   5  10 2596.04 249.124   5
   0   5 -11 2822.91 213.207  15
   0  -5 -11 2527.05 310.601   9
   0   5 -11 2753.47 236.748  12
   0   5 -12 334.626 123.107  12
   0   5 -12 287.476 101.327  15
   0  -5 -12 244.674 162.940   9
   0   5  13 2993.02 311.661   5
   0  -5 -13 2552.43 334.776   9
   0   5 -13 2480.11 217.973  15
   0   5 -13 2603.98 252.399  12
   0   5  14 347.901 167.826   5
   0   5 -14 449.281 138.460  12
   0   5 -14 320.341 95.0067  15
   0  -5 -14 402.804 204.588   9
   0   5  15 169.331 152.811   5
   0   5 -15 195.330 88.6357  15
   0  -5 -15 309.853 198.461   9
   0   5 -15 112.220 109.124  12
   0   5 -16 2356.91 248.088  12
   0   5 -16 1964.15 186.970  15
   0  -5 -16 2336.60 353.546   9
   0   5  16 1998.75 285.137   5
   0   5 -17 1299.58 192.831  12
   0   5  17 1282.57 234.238   5
   0  -5 -18 883.402 205.348   8
   0   5 -18 560.338 139.076  12
   0   5  18 836.611 198.275   5
   0  -5 -19 1090.56 185.621   8
   0   5 -19 630.865 124.610  12
   0   5  19 1036.30 184.067   5
   0  -5 -20 317.270 121.197   9
   0   5  20 213.524 94.8383   5
   0  -5 -20 352.366 105.960   8
   0  -5 -21 50.3433 58.3902   8
   0   5  21 31.3977 47.6910   5
   0  -5 -21-16.9232 61.9239   9
   0   6   0 119686. 3253.79  18
   0   6   1 293.316 100.366  18
   0   6  -1 542.128 119.327  18
   0   6   2 349055. 9013.07  18
   0   6  -2 352830. 9024.41  18
   0   6  -3 4531.88 293.007  18
   0   6   3 3997.92 268.378  18
   0   6   4 47185.8 1443.21  18
   0   6  -4 48346.9 1475.99  18
   0   6   5 36742.7 1168.63  18
   0   6   6 47632.3 1445.41  18
   0   6   7 629.540 113.868  18
   0   6  -7 569.035 93.4874  15
   0   6  -7 572.913 126.558  18
   0   6  -8 1245.77 175.484  18
   0   6  -8 1229.10 132.327  12
   0   6   8 1267.73 162.986   5
   0   6  -8 1199.88 133.629  15
   0   6   8 1116.85 142.656  18
   0   6  -9 27415.1 889.402  12
   0   6  -9 28582.8 897.331  15
   0  -6  -9 24716.6 1062.26   9
   0   6   9 27840.5 966.195   5
   0   6   9 24176.6 903.041  18
   0   6 -10 27357.0 866.656  15
   0   6 -10 25919.1 872.748  12
   0  -6 -10 25041.0 1079.02   9
   0   6  10 25777.8 949.800   5
   0   6  11 466.754 132.495  14
   0   6 -11 647.595 138.173  12
   0  -6 -11 704.105 204.966   9
   0   6 -11 683.930 120.270  15
   0   6  11 456.942 160.853   5
   0   6  12 4028.64 321.123  14
   0   6 -12 4621.62 289.883  15
   0   6 -12 4832.84 322.573  12
   0   6  12 4667.38 376.902   5
   0   6 -13 7623.36 423.720  12
   0  -6 -13 7884.59 594.388   9
   0   6 -13 7198.21 375.870  15
   0   6 -14 2030.66 217.599  12
   0  -6 -14 2016.17 323.330   9
   0  -6 -14 1642.92 286.865   8
   0   6 -14 1833.82 180.412  15
   0   6 -14 1755.54 179.915   2
   0   6 -15 407.685 126.070  12
   0  -6 -15 557.767 208.951   9
   0  -6 -15 214.285 167.609   8
   0   6 -15 296.023 85.0728  15
   0   6  16 1309.46 241.338   5
   0  -6 -16 1456.62 267.568   8
   0   6 -16 1249.08 175.092  12
   0  -6 -16 1781.25 306.015   9
   0  -6 -17 3278.43 375.630   9
   0   6 -17 2333.96 222.147  12
   0   6  17 3047.60 308.302   5
   0  -6 -18 2085.46 295.005   9
   0   6  18 1991.00 238.994   5
   0   6  19 207.113 109.660   5
   0   6  20 642.782 113.126   5
   0  -6 -20 658.267 116.831   8
   0   7   0 45.6927 66.0301  14
   0   7   0 93.1296 95.5014  18
   0   7  -1 13318.7 589.394  18
   0   7  -1 13967.0 548.235  14
   0   7   1 14065.6 556.881  14
   0   7   1 13081.2 584.388  18
   0   7  -2 213.936 102.467  18
   0   7   2 188.694 95.8756  18
   0   7  -3 165647. 4474.45  18
   0   7   3 166321. 4462.36  18
   0   7   4 3739.05 275.791  18
   0   7  -4 3607.11 286.285  18
   0   7   4 3582.44 238.628   4
   0   7   5 182.279 80.2060   4
   0   7   5 271.373 96.0276  18
   0   7  -5 352.939 77.7361  15
   0   7   6 36590.4 714.217   4
   0   7   6 37519.2 812.037  18
   0   7  -6 39082.9 681.903  15
   0   7   7 6733.80 379.521   5
   0   7  -7 7396.72 366.923  15
   0   7  -7 7210.19 445.585  18
   0   7   7 6940.30 407.929  18
   0   7   7 6852.86 382.379   4
   0   7   8 27103.5 855.434   5
   0   7  -8 28461.4 811.977  15
   0   7  -8 27422.1 940.671  18
   0   7   8 27566.0 879.876  18
   0   7   9-12.3379 92.5848   5
   0   7   9 12.3577 61.4519  18
   0   7  -9-34.0544 66.9370  12
   0   7   9 40.5013 88.0924  14
   0  -7  -9 42.8947 128.158   9
   0   7  -9 55.5635 67.7821  15
   0   7 -10 3912.88 245.578  12
   0   7  10 4222.14 308.629  14
   0  -7 -10 4718.63 419.573   9
   0   7 -10 4627.51 269.602  15
   0   7  10 4257.71 308.894   5
   0   7 -11 1367.46 157.358  15
   0   7 -11 1255.56 159.188  12
   0  -7 -11 1744.71 291.074   9
   0   7  11 1193.02 181.930  14
   0   7  11 1489.50 212.937   5
   0   7 -12 300.220 105.455  12
   0   7  12 387.554 147.817   5
   0  -7 -12 393.406 174.056   9
   0   7 -12 357.155 97.0076  15
   0   7  12 298.507 113.657  14
   0   7 -13 18418.7 686.533  15
   0   7  13 19648.5 835.347   5
   0   7 -13 17675.6 711.714  12
   0  -7 -14 326.028 185.721   9
   0  -7 -14 146.350 154.019   8
   0   7 -14 233.029 105.780  12
   0   7  14 195.167 142.724   5
   0  -7 -15 3030.04 360.975   8
   0   7  15 2359.37 270.460   5
   0  -7 -15 3554.95 403.658   9
   0  -7 -16 1271.13 252.306   8
   0  -7 -16 1271.02 267.497   9
   0  -7 -17 3909.29 366.265   8
   0  -7 -17 3623.59 376.413   9
   0  -7 -18 71.2648 123.523   9
   0  -7 -18 62.1740 110.805   8
   0  -7 -19 53.4815 92.6921   9
   0   7  19-63.0372 85.0787   5
   0  -7 -20 709.836 112.550   9
   0   8   0 59008.1 1734.67  14
   0   8   0 56593.4 1779.99  18
   0   8   0 57352.0 1666.50   4
   0   8  -1 12728.5 602.804  18
   0   8  -1 13274.9 518.854   4
   0   8  -1 13190.0 531.228  15
   0   8   1 12453.8 560.724  14
   0   8   1 12583.4 599.118  18
   0   8  -1 13475.2 563.911  14
   0   8   1 12946.9 523.990   4
   0   8  -1 12630.1 521.978   3
   0   8   2 30543.0 1100.81  18
   0   8  -2 30920.0 996.559   3
   0   8  -2 32144.1 991.244   4
   0   8   2 31123.1 1063.81  14
   0   8  -2 32814.3 1056.52  14
   0   8  -2 31391.2 1112.88  18
   0   8  -2 30186.6 998.130  15
   0   8   3 13339.4 630.015  18
   0   8  -3 14508.2 665.276  18
   0   8  -3 14630.3 546.191   4
   0   8  -3 14543.8 566.003  15
   0   8  -3 15299.7 607.043  14
   0   8   3 13886.9 575.947   4
   0   8  -3 15144.3 560.005   3
   0   8   4 19334.2 774.505  14
   0   8   4 18470.7 718.307   4
   0   8  -4 19271.2 809.115  18
   0   8  -4 19984.5 686.649   3
   0   8  -4 20365.1 680.634   4
   0   8   4 20260.7 805.403  18
   0   8  -4 20438.7 737.738  14
   0   8  -4 19674.1 703.424  15
   0   8  -5 2596.63 211.831  14
   0   8  -5 2196.44 240.053  18
   0   8   5 2469.56 220.824   4
   0   8   5 2685.71 249.469  18
   0   8  -5 2446.09 199.575  15
   0   8  -5 2448.02 179.369   4
   0   8   5 2287.37 230.519  14
   0   8  -5 2558.50 185.997   3
   0   8  -6 90.5130 61.0823  15
   0   8   6 121.246 71.7965   5
   0   8   6 164.058 86.3811  18
   0   8   6 13.3000 81.0976  14
   0   8  -7 1145.02 139.827  15
   0   8   7 944.934 158.144  14
   0   8   7 969.372 156.239  18
   0   8   7 1088.42 143.593   5
   0   8   8 2006.86 215.978  18
   0  -8  -8 2046.91 280.433   9
   0   8   8 2135.56 207.497   5
   0   8  -8 2021.74 242.607  18
   0   8   8 2165.78 236.023  14
   0   8  -8 2329.34 196.493  15
   0   8  -8 1394.26 204.656  17
   0  -8  -9 27020.8 1015.75   9
   0   8   9 24827.3 743.082   5
   0   8  -9 25977.9 686.213  15
   0   8   9 23973.9 793.919  14
   0   8  10 1276.44 199.207  14
   0   8  10 1146.20 182.921   5
   0   8 -10 1642.58 168.288  15
   0  -8 -10 1549.01 273.617   9
   0   8  11 170.782 103.114  14
   0  -8 -11 287.945 156.539   9
   0   8  11 220.232 119.789   5
   0   8 -11 322.586 85.9616  15
   0   8  12 7941.33 481.018  14
   0   8  12 8489.61 485.623   5
   0  -8 -13 1022.08 238.492   9
   0   8  13 572.587 133.042  14
   0   8  13 579.640 152.718   5
   0   8  14 711.119 160.094   5
   0  -8 -14 812.434 234.640   9
   0  -8 -14 790.032 212.636   8
   0  -8 -15 317.527 167.087   9
   0   8  15 349.319 137.487   5
   0  -8 -15 291.740 166.514   8
   0  -8 -16 825.995 214.287   9
   0   8  16 798.934 163.858   5
   0  -8 -16 1175.96 223.929   8
   0  -8 -17 364.617 143.453   9
   0  -8 -17 446.863 150.364   8
   0   8  17 138.496 94.4718   5
   0   8  18 76.9230 76.9652   5
   0  -8 -18 98.0208 106.367   9
   0  -8 -18 114.362 99.9129   8
   0  -8 -19 2135.25 183.709   8
   0  -8 -19 2234.36 193.432   9
   0   9   0-37.6054 104.900  14
   0   9   0 19.4102 77.1329   4
   0   9   0-15.2967 85.9651  18
   0   9   1 2277.15 232.406  14
   0   9   1 2211.49 246.670  18
   0   9  -1 2812.76 277.070  18
   0   9   1 2505.41 219.133   4
   0   9  -1 2235.83 228.847  14
   0   9  -1 2615.31 215.103   4
   0   9   2 465.076 138.818  18
   0   9  -2 464.067 132.348  14
   0   9  -2 310.097 105.776   4
   0   9  -2 401.500 108.151  15
   0   9  -2 477.147 149.465  18
   0   9   2 493.445 139.293  14
   0   9  -3 60388.7 1725.28   4
   0   9  -3 58942.8 1896.51  18
   0   9  -3 59072.2 1738.17  15
   0   9   3 56516.0 1851.61  18
   0   9   3 58274.9 1766.42   4
   0   9  -3 62475.3 1807.30  14
   0   9  -4-16.3459 108.375  18
   0   9   4 99.8924 122.902  14
   0   9  -4-22.9305 99.6612  14
   0   9   4 123.103 108.163   4
   0   9  -4 38.7500 77.0231  15
   0   9   4-14.9195 104.920  18
   0   9  -4 76.4658 82.1275   4
   0   9  -5 13657.4 452.011  15
   0   9  -5 13263.7 584.890  18
   0   9   5 12074.6 526.033  18
   0   9   5 12610.9 533.940  14
   0   9  -5 14221.0 482.818  14
   0   9   5 12816.7 481.521   4
   0   9   6 3822.88 326.998  14
   0   9  -6 4159.41 357.236  18
   0   9  -6 4597.07 288.923  15
   0   9   6 3798.25 319.788  18
   0   9   7 15389.7 672.554  14
   0   9   7 14027.2 551.463   5
   0   9  -7 15545.2 565.067  15
   0   9   7 13734.2 620.404  18
   0  -9  -7 16584.4 780.322   9
   0  -9  -8 24523.0 1049.18   9
   0   9  -8 22708.2 777.713  15
   0   9  -8 22871.8 916.316  17
   0   9   8 21222.0 892.606  14
   0  -9  -9 832.102 207.819   9
   0   9   9 758.699 146.181   5
   0   9  -9 711.824 117.810  15
   0   9   9 452.133 148.270  14
   0   9  10 10854.5 454.527   5
   0   9  10 11268.0 532.897  14
   0   9  11 24.5234 89.7323   5
   0   9  11 31.3622 86.1893  14
   0  -9 -11-25.2378 125.473   9
   0   9  12 297.201 111.946  14
   0   9  12 503.117 132.168   5
   0  -9 -12 503.349 200.271   9
   0  -9 -13 3895.88 401.451   9
   0   9  13 2558.57 245.823   5
   0   9  13 2902.61 261.535  14
   0  -9 -13 3759.05 396.073   8
   0  -9 -14 940.031 215.077   8
   0   9  14 568.087 133.677   5
   0  -9 -14 906.355 221.284   9
   0  -9 -15 1031.06 209.876   9
   0  -9 -15 802.428 200.612   8
   0   9  15 478.550 124.814   5
   0   9  16 90.0120 76.9084   5
   0  -9 -16 294.907 134.460   8
   0  -9 -16 320.611 144.018   9
   0  -9 -17 12.9364 84.4048   9
   0   9  17 43.4069 61.1358   5
   0  -9 -17 12.6386 98.2418   8
   0  -9 -18 669.761 106.288   9
   0  -9 -18 548.772 103.090   8
   0  10   0 14.0473 119.837  14
   0  10   0-53.5209 122.258   4
   0  10   0 16.8695 120.244  18
   0  10  -1 755.087 182.753  18
   0  10   1 576.941 156.496  18
   0  10  -1 658.847 158.348  14
   0  10   1 646.804 172.458  14
   0  10   1 529.457 145.334   4
   0  10  -1 611.270 141.383   4
   0  10  -2 22036.1 616.057   4
   0  10   2 24401.2 765.829  14
   0  10  -2 21576.0 778.351  18
   0  10  -2 24381.2 726.543  14
   0  10   2 21743.3 751.750  18
   0  10   3 4563.87 361.827  18
   0  10  -3 4595.56 379.762  18
   0  10  -3 5193.02 357.975  14
   0  10   4 39437.6 1070.05  18
   0  10  -4 40989.6 1146.68  18
   0  10   5 3477.53 322.668  14
   0  10   5 3649.58 309.839  18
   0  10  -5 3658.45 259.093  15
   0  10  -5 2854.10 306.856  18
   0  10   6 294.281 144.086  14
   0  10  -6 322.638 123.316  18
   0 -10  -7 2066.69 263.855   9
   0  10   7 2238.37 261.599  14
   0  10   8-66.4851 115.244  14
   0  10   8 18.7995 64.2561   5
   0 -10  -8 20.5580 102.225   9
   0  10   9 3924.06 324.489  14
   0  10   9 3344.49 231.790   5
   0  10  10 1303.29 206.769  14
   0 -10 -10 1330.85 241.698   9
   0  10  10 1114.35 154.170   5
   0  10  11 90.1822 102.749  14
   0 -10 -11 318.835 147.391   9
   0  10  11 98.6104 75.8406   5
   0  10  12 3809.37 260.754   5
   0  10  12 3725.06 300.622  14
   0 -10 -13 2622.10 296.017   9
   0 -10 -13 2836.07 313.765   8
   0 -10 -14 3053.71 294.420   9
   0 -10 -14 2965.75 311.772   8
   0 -10 -15 366.763 130.243   8
   0 -10 -15 511.524 137.037   9
   0 -10 -16-33.3245 82.3255   8
   0 -10 -16 9.82071 68.0833   9
   0 -10 -17 35.5735 50.7204   8
   0  11   0-34.6632 90.8394  18
   0  11   0 14.5699 93.5268  14
   0  11  -1 3744.75 291.238  14
   0  11   1 3066.81 299.930  17
   0  11   1 3132.90 290.847  18
   0  11  -1 3235.11 304.524  18
   0  11   1 3936.23 313.873  14
   0  11   2 2678.47 283.224  14
   0  11  -2 2688.22 258.829  14
   0  11   2 2365.73 265.202  18
   0  11  -2 2389.88 277.203  18
   0  11  -3 18603.4 590.787  14
   0  11  -3 16650.1 678.766  18
   0  11   3 16245.0 618.395  18
   0  11   3 18859.2 673.311  14
   0  11  -4 34.6747 82.4248  14
   0  11   4 15.2440 77.9051  18
   0  11  -4 54.4563 85.1214  18
   0  11  -5 840.921 173.515  18
   0  11   5 631.619 161.138  17
   0  11  -6 351.118 130.903  18
   0  11   6 500.878 173.504  14
   0  11  -7 958.164 211.229  17
   0  11   7 3175.95 260.388  17
   0  11  -8 11700.1 540.119  17
   0  11   8 2520.61 293.199  14
   0  11   9-15.5840 106.914  14
   0  11  -9 4043.13 322.899  17
   0  11  10 1324.54 194.842  14
   0 -11 -10 1599.87 211.015   9
   0 -11 -11 28.7681 85.9480   9
   0  11  11-13.0416 85.0904  14
   0 -11 -11 87.7250 116.303   8
   0 -11 -12 360.768 113.220   9
   0  11  12 209.905 89.9860  14
   0 -11 -12 384.564 138.171   8
   0  11  13 49.5253 59.6315  14
   0 -11 -13 21.5598 70.3379   9
   0 -11 -13 27.9030 100.783   8
   0 -11 -14 146.085 68.6759   9
   0 -11 -14 145.593 91.9377   8
   0 -11 -15 930.216 122.998   8
   0  12   0 179.241 106.026  14
   0  12   0 143.674 131.011  17
   0  12  -1 285.685 112.274  14
   0  12  -1 214.272 146.169  17
   0  12   1 215.841 111.029  14
   0  12  -2 202.014 153.771  17
   0  12  -2 2659.13 228.269  14
   0  12   2 3034.07 280.339  14
   0  12   2 521.880 164.137  17
   0  12   3 624.303 167.613  14
   0  12   3 5617.89 363.466  17
   0  12   4 27.4002 104.044  17
   0  12   5 232.890 118.665  17
   0  12  -5 6332.75 413.473  17
   0  12   6 46.5063 113.492  14
   0  12  -6 31.2997 131.007  17
   0  12   6 316.560 114.171  17
   0  12  -7 236.803 139.410  17
   0  12   7 330.829 140.526  14
   0  12  -8 303.496 131.970  17
   0  12   8 1128.22 185.406  14
   0  12   9 4705.88 337.436  14
   0 -12 -10 2827.41 247.549   8
   0  12  10 2848.02 249.454  14
   0 -12 -11 1062.86 149.135   8
   0  12  11 631.493 121.264  14
   0  12  12 1536.28 145.697  14
   0 -12 -12 2129.29 178.167   8
   0  13   0 128.587 133.940  17
   0  13   0-67.8473 86.8942  14
   0  13   1 107.094 97.7854  14
   0  13  -1-58.7716 144.172  17
   0  13   2 2424.96 242.908  17
   0  13   2 3644.27 276.184  14
   0  13   3 61.9949 111.216  17
   0  13   3 1832.22 208.883  14
   0  13   4 91.0941 102.921  14
   0  13   4 1607.96 183.410  17
   0  13  -5 53.4200 130.155  17
   0  13   5 458.606 117.794  17
   0  13   6 210.797 91.2545  17
   0  13   6 478.607 133.307  14
   0  13  -7 354.086 140.670  17
   0  13   7 119.437 101.048  14
   0  13   8 3842.07 280.202  14
   0  13   9 86.1835 77.7727  14
   0  13  10 157.808 74.6481  14
   0  14   0 143.444 109.442  17
   0  14  -1-81.7393 110.542  17
   0  14   1 1858.96 185.672  17
   0  14   2 1476.01 165.473  17
   0  14  -2 389.843 121.223  17
   0  14   3 3330.81 222.580  17
   0  14   4 7.14051 70.9169  17
   0  14   4 3607.75 232.158  14
   0  14   5 197.348 67.5128  17
   0  14  -5 5308.91 296.490  17
   0  15   0 152.807 68.4861  17
   0  15   1 190.598 70.6948  17
   0  15  -1 6.66784 63.0329  17
   1   0 -22 353.766 71.7180  15
   1   0 -21 32.0433 61.5613  15
   1   0 -20 789.636 152.272  12
   1   0 -19 71.7206 114.003  12
  -1   0  19-47.8591 100.128   5
  -1   0  18-14.1312 104.730   5
   1   0 -18 15.5399 103.012   9
   1   0 -18 15.9240 127.927  12
   1   0 -18 56.4118 100.525   8
   1   0 -17 33.6813 157.877   1
   1   0 -17-67.0771 150.942  12
  -1   0  17 15.4975 108.966   5
   1   0 -17 61.5729 105.184   8
   1   0 -17 151.654 121.724   9
  -1   0  16 145.068 114.905   5
   1   0 -16-15.6261 96.9073   8
   1   0 -16 119.391 101.925   9
   1   0 -16 117.054 132.912  12
   1   0 -16 33.3623 135.438   1
   1   0 -15-95.8703 158.879   1
   1   0 -15-16.4631 98.3740   9
   1   0 -15-16.0447 109.635  12
   1   0 -15-45.6415 81.7036   8
   1   0 -14 57.3346 78.8019   8
   1   0 -14 30.4858 83.7984   9
   1   0 -14-30.0557 161.407   1
   1   0 -13-27.3719 102.693  12
   1   0 -13 54.8273 136.293   1
   1   0 -13 26.2887 75.4629   8
   1   0 -13 110.592 93.0615   9
   1   0 -12 17218.4 701.245   9
   1   0 -12 18088.0 703.302   8
   1   0 -12 16015.0 879.847   1
   1   0 -11 65.8661 156.504   1
   1   0 -10 85534.3 2632.14   1
   1   0  -9-16.5791 125.907   1
   1   0  -8 136563. 3792.96   1
   1   0  -7 1198.51 175.652   1
   1   0  -6 999999. 25206.1   1
   1   0  -5 44.9118 88.0713   1
   1   0  -4 485435. 12301.9   1
  -1   0   2 672391. 16892.2  19
  -1   0   1 59.9648 51.0145  19
  -1   0   0 5100.70 215.289  19
   1   0   0 4605.57 204.922  10
   1   0   1 47.1722 46.9130  10
  -1   0  -1 24.0705 49.8304  19
   1   0   2 772113. 19392.9  10
  -1   0  -5 12.2212 101.265   1
  -1   0  -6 55301.1 1716.94   1
  -1   0  -6 51585.8 1671.61  11
  -1   0  -7 77.4463 117.637  11
  -1   0  -7 34.2214 118.629   1
  -1   0  -8 102430. 2991.45  11
  -1   0  -8 100504. 3046.50   1
  -1   0  -9 3679.78 371.678   1
  -1   0  -9 396.632 158.069  11
  -1   0 -10 25176.7 1156.80   1
  -1   0 -10 26192.1 1113.27  11
  -1   0 -11-14.1778 86.3281   8
  -1   0 -11-47.0568 95.5089   9
  -1   0 -11 116.450 144.414  11
  -1   0 -12 29752.9 1155.67   9
  -1   0 -12 30898.2 1134.51   8
   1   0  12 31083.5 1115.94   5
  -1   0 -13-56.3715 118.576   9
  -1   0 -13 16.9764 114.278   8
   1   0  13 15.1640 92.3329   5
   1   0  14 3755.57 319.357   5
  -1   0 -14 3903.06 350.155   8
  -1   0 -14 4514.11 389.635   9
  -1   0 -15-41.2816 132.496   9
   1   0  15 74.7583 89.3630   5
   1   0  16 389.233 119.874   5
  -1   0 -16 206.948 141.547   9
  -1   0 -16 113.611 142.219   8
  -1   0 -17 54.6102 131.494   8
  -1   0 -17-39.4583 134.806   9
  -1   0 -18 712.328 186.131   9
  -1   0 -18 508.166 155.152  12
  -1   0 -18 698.006 174.882   8
  -1   0 -19-15.0703 98.3250   9
  -1   0 -19 14.1748 95.4186   8
  -1   0 -19-11.9564 91.8745  12
  -1   0 -20 287.010 106.092   8
  -1   0 -20 253.646 94.5057  12
  -1   0 -21 28.8777 60.4197  12
   1  -1 -22 96.9110 54.7469  15
   1   1 -22 120.978 52.7326  15
   1   1 -21 30.4129 61.7312  15
   1  -1 -21 24.3151 63.0038  15
   1   1 -20 11.9767 86.5147  12
   1   1 -20-19.6075 77.9169  15
   1  -1 -20-11.3481 80.8877  12
  -1   1  20 11.1907 83.9670   5
   1  -1 -19 983.621 177.755  12
   1   1 -19 884.776 180.712  12
  -1   1  19 936.444 173.220   5
   1  -1 -19 796.839 163.955   9
   1  -1 -18 9338.57 554.439   9
   1  -1 -18 9259.42 528.964  12
   1   1 -18 9788.48 547.335  12
   1  -1 -18 9779.22 534.493   8
  -1   1  18 9103.02 528.451   5
   1  -1 -17 409.840 158.267   9
   1   1 -17 785.334 195.507  12
   1  -1 -17 558.243 235.436   1
  -1   1  17 772.143 291.980  19
  -1   1  17 644.054 178.575   5
   1   1 -17 795.023 160.656   8
   1  -1 -17 810.279 193.498  12
   1   1 -17 529.664 139.961   9
   1  -1 -17 800.375 173.343   8
   1  -1 -16 33.0342 109.489  12
  -1  -1  16-54.5490 90.3987   5
   1  -1 -16 17.0199 105.535   8
   1  -1 -16 74.7939 120.013   9
  -1   1  16 53.5662 128.980   5
   1   1 -16 33.2352 130.628  12
   1  -1 -16 34.5866 156.969   1
   1   1 -16 15.2083 90.8719   9
   1   1 -16-14.2200 83.3161   8
   1   1 -15 7852.42 468.952   9
   1  -1 -15 8297.06 498.080  12
   1   1 -15 8363.30 467.180   8
   1  -1 -15 8993.35 516.158   8
   1   1 -15 8972.59 512.441  12
   1  -1 -15 8438.78 517.119   9
   1  -1 -15 6667.33 616.063   1
   1  -1 -14 7232.79 445.464  12
   1  -1 -14 6783.54 595.273   1
   1   1 -14 7229.06 418.213   8
   1  -1 -14 6645.21 441.927   9
   1   1 -14 6597.70 414.740   9
   1   1 -14 6729.69 433.018  12
   1  -1 -14 7127.55 443.652   8
   1  -1 -13 12535.1 809.317   1
   1   1 -13 14370.1 642.553  12
   1  -1 -13 13066.4 623.865   8
   1  -1 -13 13770.5 652.349   9
   1   1 -13 14118.2 619.941   9
   1   1 -13 14163.9 608.671   8
   1   1 -12 41908.5 1324.37  12
   1  -1 -12 37332.2 1550.14   1
   1  -1 -12 39712.6 1332.03   9
   1  -1 -12 40120.5 1313.99   8
   1  -1 -11 1968.59 293.027   1
   1  -1 -10 1662.98 261.450   1
   1  -1  -9 54051.0 1779.21   1
   1  -1  -8 250009. 6651.40   1
   1  -1  -7 33847.3 1168.96   1
   1  -1  -6 8739.34 442.059   1
   1  -1  -5 20755.0 749.060   1
   1  -1  -4 58741.8 1677.81   1
  -1  -1   2 57072.1 1573.21  19
  -1  -1   1 96356.4 2532.60  19
   1  -1   0 104324. 2759.13  10
   1   1   0 106113. 2747.93  10
  -1  -1   0 108094. 2762.55  19
   1  -1   1 2082.38 138.287  10
  -1  -1  -1 1776.10 126.892  19
   1   1   1 1746.37 120.046  10
   1   1   2 3668.71 207.433  10
   1  -1   2 4208.88 230.157  10
  -1   1  -4 111754. 2875.95  18
  -1  -1  -5 179785. 4814.92   1
  -1  -1  -6 174067. 4801.53  11
  -1  -1  -6 181959. 4834.98   1
  -1  -1  -7 36331.9 1280.24   1
  -1  -1  -7 33329.7 1232.25  11
  -1  -1  -8 331654. 8872.98  11
  -1  -1  -8 342183. 8941.78   1
  -1  -1  -9 19785.0 932.340   1
  -1  -1  -9 18108.3 859.894  11
  -1  -1 -10 14548.8 773.272  11
  -1  -1 -10 13726.8 798.361   1
  -1  -1 -11 21609.7 915.759   9
  -1   1 -11 21815.9 866.811   8
  -1   1 -11 22786.4 897.825   9
   1   1  11 22557.2 895.196   5
  -1  -1 -12 738.952 180.847   9
  -1   1 -12 1037.35 180.680   8
  -1  -1 -12 641.748 164.743   8
  -1   1 -12 1034.89 190.556   9
   1   1  12 549.852 153.992   5
  -1  -1 -13 71.5734 134.264   8
   1   1  13 17.1346 100.400   5
  -1   1 -13 262.370 135.880   8
  -1  -1 -13 120.520 120.026   9
  -1   1 -13-35.3419 99.3149   9
  -1  -1 -14 5179.91 439.250   9
  -1   1 -14 5115.52 398.035   9
  -1  -1 -14 5217.56 419.313   8
   1   1  14 5147.29 396.899   5
  -1   1 -14 4368.10 370.736   8
  -1  -1 -15 1577.99 266.816   9
  -1   1 -15 1151.24 216.391   9
  -1  -1 -15 1917.85 267.349   8
  -1   1 -15 1553.34 232.068   8
   1   1  15 1326.44 220.394   5
   1   1  16 2074.17 253.145   5
  -1  -1 -16 2154.02 284.128   8
  -1  -1 -16 2540.54 325.074   9
  -1   1 -16 2369.29 279.874   8
  -1   1 -16 2581.87 296.655   9
   1   1  16 2504.42 441.327  10
   1  -1  16 2398.50 439.327  10
  -1  -1 -17 57.9554 137.718   8
   1   1  17 136.404 119.159   5
  -1   1 -17 89.7203 124.418   9
  -1  -1 -17 42.5914 145.527   9
  -1   1 -17 102.361 135.607   8
  -1  -1 -18 1601.84 254.184   9
  -1   1 -18 1417.84 214.175   8
  -1   1 -18 1573.12 213.036  12
  -1  -1 -18 1477.13 238.359   8
  -1   1 -18 1238.79 209.379   9
   1   1  18 1192.47 177.319   5
  -1  -1 -19 210.935 119.775   8
  -1  -1 -19 164.301 103.861  12
  -1  -1 -19 65.4022 110.097   9
  -1   1 -19 59.0213 99.7821  12
  -1   1 -19 64.6690 95.8917   8
  -1  -1 -20 82.8226 85.5023   8
  -1  -1 -20 132.893 81.7758  12
  -1   1 -20 135.392 83.3121  12
  -1  -1 -20 38.2453 83.2114   9
  -1  -1 -21 239.491 69.5752  12
  -1  -1 -21 81.1041 68.0095   8
  -1   1 -21 208.942 73.2450  12
  -1   2  21 520.081 100.633   5
   1   2 -21 385.319 81.1751  15
  -1   2  20 803.601 154.969   5
   1   2 -20 927.922 132.066  15
   1  -2 -20 880.658 136.103  12
   1   2 -20 1015.61 157.007  12
   1  -2 -19 1684.49 205.472  12
   1   2 -19 1633.17 190.323  15
   1   2 -19 1800.11 222.850  12
   1  -2 -19 1683.81 212.982   8
  -1   2  19 1576.66 225.080   5
   1  -2 -19 1700.35 229.704   9
   1  -2 -18 18.7626 128.201   9
   1  -2 -18 87.6571 125.804  12
   1   2 -18-12.2895 97.6730  15
  -1   2  18-17.3307 131.613   5
   1   2 -18-77.0249 135.088  12
   1  -2 -18 49.4570 112.644   8
   1  -2 -17 35.2265 148.842   1
   1   2 -17 97.6018 145.180  12
   1  -2 -17 40.2025 133.257   9
   1  -2 -17 35.8331 127.717   8
   1   2 -17 91.0881 163.054   1
  -1   2  17 125.537 196.148  19
   1  -2 -17 31.7113 117.521  12
  -1   2  17 37.1130 153.767   5
  -1  -2  17 307.391 252.097  19
   1   2 -16 750.288 139.272   8
   1  -2 -16 679.749 175.713   8
   1   2 -16 547.616 217.512   1
   1   2 -16 738.358 196.808  12
   1  -2 -16 600.730 219.766   1
   1  -2 -16 689.979 171.108  12
   1  -2 -16 849.373 196.149   9
  -1   2  16 492.552 183.841   5
   1  -2 -15 1094.54 269.615   1
   1  -2 -15 784.254 166.622  12
   1   2 -15 866.966 185.790  12
   1  -2 -15 779.793 186.660   9
   1   2 -15 751.128 139.056   8
   1   2 -15 528.589 207.433   1
   1  -2 -15 967.777 191.219   8
   1  -2 -14 436.179 143.478   9
   1  -2 -14 655.723 153.814  12
   1  -2 -14 767.817 171.032   8
   1   2 -14 498.454 197.830   1
   1   2 -14 493.665 114.525   8
   1   2 -14 295.326 127.845  12
   1  -2 -13-29.8242 144.099   1
   1  -2 -13 16.6658 85.1301   9
   1   2 -13 332.007 191.628   1
   1   2 -13 94.6328 107.447  12
   1  -2 -13 124.186 106.032  12
   1   2 -13-22.4831 75.6777   8
   1  -2 -12 37659.5 1331.63   9
   1   2 -12 40558.7 1524.44   1
   1  -2 -12 36911.4 1551.44   1
   1   2 -12 40919.1 1301.85  12
   1   2 -11 2215.73 291.551   1
   1  -2 -11 2544.68 241.278   9
   1   2 -11 2827.80 236.116  12
   1  -2 -11 2123.70 311.291   1
   1   2 -10 565.871 164.896   1
   1  -2 -10 557.119 174.524   1
   1  -2  -9 2029.75 254.229   1
   1   2  -9 1425.24 210.780   1
   1  -2  -8 221.017 118.617   1
   1   2  -8 271.728 105.789   1
   1  -2  -7 6217.84 392.957   1
   1   2  -7 5877.65 361.749   1
   1   2  -6 181648. 4654.01   1
   1  -2  -6 168049. 4686.17   1
   1   2  -5 984.852 134.576   1
   1  -2  -5 978.392 145.375   1
   1  -2  -4 88882.3 2505.81   1
   1   2  -4 93661.2 2475.12   1
  -1   2   3 8807.76 354.211  19
   1   2  -3 8370.73 344.065   1
  -1  -2   2 187188. 4889.04  19
  -1   2   2 192608. 4873.82  19
   1   2  -2 189505. 4842.82  18
  -1  -2   1 199661. 5025.59  19
   1   2  -1 196849. 4990.10  18
  -1   2   1 192763. 5016.97  19
  -1   2   0 12643.2 430.546  19
   1  -2   0 11879.7 430.870  10
  -1  -2   0 12455.1 425.728  19
  -1   2  -1 130811. 3279.89  18
   1   2   1 124317. 3288.46  10
   1  -2   1 122961. 3325.46  10
   1   2   1 129502. 3244.32  18
   1   2   2 125506. 3408.19  10
   1  -2   2 126139. 3452.90  10
  -1   2  -2 137260. 3386.00  18
   1   2   2 132349. 3329.05  18
  -1   2  -3 231644. 5822.59  18
   1   2   3 227694. 5755.61  18
  -1   2  -4 129836. 3364.08  18
  -1   2  -5 166784. 4164.65  18
  -1  -2  -5 148759. 4334.67  11
  -1   2  -6 112295. 2907.65  18
  -1   2  -6 113664. 3111.52  11
  -1  -2  -7 2530.68 275.188   1
  -1   2  -7 3175.99 286.295  11
  -1  -2  -7 2623.61 267.835  11
  -1  -2  -8 185508. 5055.81   1
  -1  -2  -8 172086. 4990.19  11
  -1   2  -8 189224. 5005.56  11
  -1   2  -9-17.8597 125.575  11
  -1  -2  -9 100.100 114.934  11
  -1  -2 -10 88324.5 2794.55  11
  -1   2 -10 96819.9 2804.04  11
  -1  -2 -10 88288.7 2658.21   9
  -1  -2 -10 88132.9 2609.33   8
   1   2  11 3753.33 318.198   5
  -1   2 -11 3647.97 308.076   9
  -1   2 -11 3972.58 311.358   8
  -1  -2 -11 3479.76 313.793   8
   1   2  12 6461.16 441.410   5
  -1   2 -12 5396.94 399.495   9
  -1   2 -12 6776.60 427.267   8
   1   2  13 4290.97 371.249   5
  -1   2 -13 3930.22 335.051   8
  -1   2 -13 4232.86 349.719   9
  -1   2 -14 166.730 122.094   8
  -1   2 -14 157.605 114.339   9
   1   2  14 226.008 143.099   5
   1   2  15-19.1743 121.007   5
  -1  -2 -15 334.178 176.911   9
  -1   2 -15 35.3950 111.689   9
  -1   2 -15 51.0617 109.254   8
  -1  -2 -16 2662.05 322.189   8
  -1  -2 -16 2912.44 362.687   9
   1   2  16 2374.87 293.746   5
   1   2  16 3080.37 451.690  10
  -1   2 -16 2870.75 297.823   9
   1  -2  16 3265.89 494.091  10
  -1   2 -16 2428.48 273.857   8
   1   2  17 2454.05 288.791   5
  -1   2 -17 3314.71 303.294   8
  -1   2 -17 2745.98 282.752   9
  -1  -2 -17 3430.19 383.659   9
  -1  -2 -17 2859.20 337.949   8
  -1   2 -18 4021.25 317.542   8
  -1  -2 -18 4397.24 380.400   8
  -1   2 -18 3642.22 302.592   9
   1   2  18 3792.48 321.306   5
  -1  -2 -18 4117.44 390.954   9
  -1  -2 -19 108.827 115.267   8
   1   2  19 208.497 101.626   5
  -1  -2 -19 68.8679 124.411   9
  -1  -2 -19 112.066 97.4447  12
  -1  -2 -20 289.231 91.4895  12
  -1  -2 -20 244.761 104.580   8
  -1   2 -20 194.132 84.1313  12
  -1  -2 -20 268.091 111.237   9
  -1  -2 -21 1004.14 129.478   8
  -1   2 -21 687.351 101.373  12
  -1  -2 -21 960.665 130.810   9
  -1  -2 -21 773.732 94.4641  12
  -1   3  21 163.467 81.1481   5
   1  -3 -20 1338.78 191.559   9
   1   3 -20 1263.45 140.586  15
  -1   3  20 1304.57 186.978   5
   1   3 -19 4043.45 274.993  15
   1  -3 -19 4578.11 372.399   9
   1   3 -19 3557.76 296.998  12
  -1   3  19 3509.96 322.560   5
   1  -3 -19 4597.56 342.975   8
   1  -3 -19 3631.45 266.950  12
   1  -3 -18 350.811 122.146  12
  -1   3  18 335.757 153.844   5
   1  -3 -18 481.988 166.589   8
   1  -3 -18 414.958 170.399   9
   1   3 -18 250.591 154.767  12
   1   3 -18 389.128 123.256  15
   1   3 -17 6979.39 397.975  15
   1  -3 -17 6046.54 404.338  12
   1  -3 -17 8004.02 511.701   8
   1   3 -17 5860.56 533.827   1
  -1   3  17 7047.43 490.279   5
   1  -3 -17 5582.64 572.224   1
   1  -3 -17 7991.97 540.336   9
  -1   3  16 5512.67 586.860  19
  -1   3  16 6035.52 460.373   5
   1  -3 -16 6304.18 486.166   9
   1  -3 -16 5890.57 399.917  12
   1   3 -16 5318.85 513.112   1
   1  -3 -16 4675.66 529.382   1
   1  -3 -16 6673.52 473.964   8
   1   3 -16 5844.64 368.093  15
   1  -3 -15 17341.5 845.458   9
  -1   3  15 17111.7 812.881   5
   1  -3 -15 17266.2 811.566   8
   1  -3 -15 17391.3 742.781  12
   1   3 -15 15558.2 897.871   1
   1  -3 -15 14157.3 945.435   1
  -1   3  15 15410.9 985.891  19
   1  -3 -14 4527.85 338.321  12
   1   3 -14 3729.56 410.408   1
   1  -3 -14 4373.85 362.900   8
   1  -3 -14 3119.63 427.554   1
   1  -3 -14 4145.94 383.641   9
   1  -3 -13 1165.57 175.533  12
   1  -3 -13 1185.30 279.487   1
   1  -3 -13 1235.24 215.599   9
   1   3 -13 782.260 217.982   1
   1  -3 -12 29197.1 1121.86   9
   1  -3 -12 28357.5 1299.45   1
   1   3 -12 31109.4 1249.20   1
   1   3 -11 2580.06 306.467   1
   1  -3 -11 2659.97 344.666   1
   1   3 -11 2887.82 242.123  12
   1   3 -10 27934.9 946.692  12
   1  -3 -10 28033.5 1180.14   1
   1   3 -10 28170.8 1103.50   1
   1   3  -9 28020.1 1077.06   1
   1   3  -9 29284.8 942.625  12
   1  -3  -9 28531.4 1147.67   1
   1   3  -8 20158.8 796.622   1
   1  -3  -8 18544.8 825.938   1
   1  -3  -7 6789.08 422.475   1
   1   3  -7 7130.60 392.179   1
   1   3  -6 733.574 126.308   1
   1  -3  -6 765.293 146.549   1
   1   3  -5 41026.8 1238.10   1
  -1   3   5 40128.0 1239.00  19
   1  -3  -5 41911.1 1296.59   1
  -1   3   4 34506.5 1047.34  19
   1  -3  -4 33312.6 1080.87   1
   1   3  -4 34229.4 1037.22   1
   1   3  -4 35690.1 1042.77  18
  -1   3   3 22532.1 706.718  19
   1  -3  -3 21859.6 735.637   1
  -1  -3   3 21228.8 732.278  19
   1   3  -3 22160.2 695.331   1
   1   3  -3 23275.6 715.560  18
  -1  -3   2 204154. 5176.52  19
  -1   3   2 201593. 5148.37  19
   1   3  -2 197731. 5159.60  18
  -1   3   1 9704.75 355.091  19
   1   3  -1 10471.6 371.890  18
  -1  -3   1 10175.2 359.971  19
   1   3   0 171434. 4353.59  18
  -1   3   0 168386. 4357.70  19
  -1  -3   0 169555. 4344.87  19
   1   3   1 188754. 4856.07  10
  -1   3  -1 190728. 4903.49  18
   1  -3   1 185400. 4914.04  10
   1   3   1 197777. 4873.09  18
   1  -3   2 384.191 84.9130  10
   1   3   2 488.614 68.4407  10
   1   3   2 509.452 60.6139  18
   1   3   3 31941.6 967.966  10
   1   3   3 33118.3 914.683  18
  -1   3  -3 33778.7 969.082  18
   1  -3   3 30989.6 1031.90  10
   1   3   4 16118.6 494.787  18
  -1   3  -4 16361.2 550.787  18
  -1  -3  -4 15631.6 628.365  11
   1   3   5 2759.15 137.903  18
  -1  -3  -5 2616.51 240.297  11
  -1   3  -5 2759.08 238.911  11
  -1   3  -5 2965.92 185.987  18
  -1   3  -6 138014. 3522.54  18
  -1   3  -6 136777. 3665.41  11
  -1   3  -7 32288.2 988.779  18
  -1   3  -7 33122.8 1141.80  11
  -1   3  -8 571.852 150.886  11
  -1  -3  -8 372.054 141.283  11
  -1   3  -9 53569.9 1718.01  11
  -1  -3  -9 47042.9 1704.74  11
  -1  -3 -10 652.360 166.218   9
  -1  -3 -10 828.895 168.999   8
  -1   3 -10 851.521 198.261  11
   1   3  10 907.442 161.786   5
  -1  -3 -11 27622.8 1087.12   8
  -1  -3 -11 26411.7 1121.93   9
   1   3  11 27628.0 1053.88   5
  -1   3 -11 28878.8 1039.47   8
  -1   3 -11 29084.7 1051.48   9
  -1  -3 -12 6035.21 474.061   9
  -1   3 -12 5380.31 389.483   9
  -1   3 -12 5816.93 393.676   8
  -1  -3 -12 4859.87 409.271   8
   1   3  12 5635.06 418.484   5
  -1  -3 -13 7103.00 545.346   9
   1   3  13 7663.72 504.310   5
  -1  -3 -13 7718.36 529.081   8
  -1   3 -13 7508.65 469.848   9
  -1   3 -13 7414.76 462.154   8
   1   3  14 17853.9 852.761   5
  -1   3 -14 18341.7 806.065   9
  -1   3 -14 18803.1 809.745   8
   1   3  15 32266.2 1488.73  10
  -1   3 -15 31496.7 1157.53   8
  -1   3 -15 30890.4 1154.01   9
   1  -3  15 30013.5 1529.45  10
   1   3  15 30844.4 1221.63   5
  -1   3 -16 1049.96 138.047  15
  -1   3 -16 846.921 168.838   9
   1   3  16 923.002 210.168   5
  -1   3 -16 832.728 170.999   8
   1  -3  16 797.790 264.325  10
   1   3  16 758.359 243.401  10
  -1   3 -17 679.173 153.466   8
  -1   3 -17 385.377 150.182  12
   1   3  17 588.423 181.462   5
  -1  -3 -18 932.596 206.510   8
  -1  -3 -18 1010.65 165.249  12
  -1   3 -18 860.851 151.778   8
  -1   3 -18 1122.34 185.330  12
   1   3  18 921.724 197.010   5
  -1  -3 -18 1254.31 247.424   9
  -1   3 -19 1202.58 164.005  12
   1   3  19 973.538 165.877   5
  -1  -3 -19 1279.72 159.107  12
  -1  -3 -19 983.302 186.806   8
  -1  -3 -19 1103.31 205.058   9
  -1   3 -20 441.934 100.665  12
  -1  -3 -20 430.714 127.617   9
  -1  -3 -20 444.645 85.6692  12
  -1  -3 -20 398.939 118.165   8
  -1   3 -21 179.796 63.6417  12
  -1  -3 -21 81.0299 65.0814   9
  -1  -3 -21 40.6516 61.7914   8
  -1   4  21 520.741 107.931   5
  -1   4  20 1154.76 177.050   5
   1  -4 -20 1156.06 161.672   8
   1  -4 -20 1361.18 188.629   9
   1  -4 -19 4387.16 364.134   9
   1  -4 -19 3608.72 313.528   8
   1   4 -19 3267.43 233.237  15
  -1   4  19 4208.58 339.179   5
   1  -4 -18-40.4267 136.074   9
  -1   4  18 207.270 166.910   5
   1   4 -18 84.0820 85.3386  15
   1  -4 -18-17.5357 126.677   8
  -1   4  17 580.353 183.986   5
   1  -4 -17 411.327 157.870   8
   1   4 -17 772.192 176.207  12
   1  -4 -17 640.141 188.742   9
   1   4 -17 378.561 117.113  15
   1  -4 -16 1028.96 253.858   1
  -1  -4  16 869.970 274.243  19
   1   4 -16 800.783 181.987  12
   1   4 -16 797.736 214.524   1
   1  -4 -16 983.221 213.295   8
   1   4 -16 1133.49 167.684  15
   1  -4 -16 1119.60 246.523   9
  -1   4  16 886.230 216.646   5
  -1   4  16 843.100 254.135  19
   1  -4 -15 7322.31 512.117   8
  -1   4  15 6648.02 608.391  19
   1   4 -15 7021.18 448.414  12
   1   4 -15 7829.92 414.278  15
   1  -4 -15 7371.75 542.038   9
   1   4 -15 6284.47 533.087   1
   1  -4 -15 5943.77 576.288   1
  -1   4  15 7489.14 504.580   5
   1   4 -14 10794.2 556.557  12
   1   4 -14 9642.44 655.690   1
   1   4 -14 10786.9 500.490  15
  -1   4  14 9532.17 706.990  19
   1  -4 -14 8911.20 704.703   1
   1  -4 -14 11311.8 667.456   9
   1   4 -13-68.9168 161.534   1
   1   4 -13 82.9031 123.332  12
   1  -4 -13 81.4313 134.970   9
  -1   4  13 133.810 193.332  19
   1   4 -13 75.5012 92.0456  15
   1   4 -12 6041.98 341.943  15
   1   4 -12 6662.42 394.291  12
   1   4 -12 6227.73 484.099   1
   1  -4 -12 5555.45 518.344   1
   1   4 -11 33739.7 1075.43  15
   1   4 -11 33610.5 1287.90   1
   1   4 -11 33910.7 1131.52  12
   1  -4 -11 34247.7 1387.41   1
   1   4 -10 3293.66 320.797   1
   1   4 -10 3475.14 228.107  15
   1   4 -10 3582.05 258.927  12
   1  -4 -10 3924.97 376.023   1
   1   4  -9 22015.3 745.827  15
   1   4  -9 23602.3 909.983   1
   1  -4  -9 22736.4 975.695   1
   1   4  -9 22534.3 789.689  12
   1  -4  -8 46954.8 1588.47   1
   1   4  -8 47560.3 1516.71   1
   1  -4  -7 14674.8 687.407   1
   1   4  -7 16152.9 663.059   1
   1  -4  -6 341651. 8835.07   1
   1   4  -6 347180. 8770.22   1
  -1   4   6 334872. 8776.26  19
   1   4  -5 24752.8 819.679  18
  -1   4   5 23741.1 795.439  19
   1   4  -5 23019.2 782.090   1
   1  -4  -5 23784.0 840.662   1
   1  -4  -4 83154.1 2257.96   1
  -1   4   4 77929.5 2196.22  19
   1   4  -4 81776.1 2193.59   1
  -1  -4   4 79228.4 2264.80  19
   1   4  -4 83632.2 2251.27  18
   1   4  -3 5305.55 280.110  18
   1   4  -3 5395.13 240.215   1
   1  -4  -3 5765.00 280.734   1
  -1  -4   3 5311.09 276.905  19
  -1   4   3 5313.95 248.450  19
   1   4  -2 48387.1 1378.36  18
   1  -4  -2 46408.9 1346.24   1
   1   4  -2 48447.2 1292.11   1
  -1   4   2 46691.5 1312.83  19
  -1  -4   2 48828.2 1334.82  19
  -1  -4   1 20892.4 624.989  19
   1   4  -1 22186.2 699.341  18
   1   4  -1 21532.8 606.059   1
  -1   4   1 21190.2 642.562  19
   1   4   0 50809.3 1426.56  18
   1  -4   1 1222.96 114.026  10
   1   4   1 1357.83 117.178  18
   1  -4   2 47788.0 1378.41  10
  -1   4  -2 50107.0 1380.24  18
   1   4   2 48942.6 1331.22  18
  -1   4  -3 7952.20 353.230  18
   1   4   3 7236.40 312.947  10
  -1  -4  -3 8056.87 353.803  11
   1  -4   3 7939.42 392.074  10
   1   4   4 217934. 5683.56  10
  -1   4  -4 230249. 5757.11  11
  -1  -4  -4 214457. 5729.85  11
  -1   4  -4 223820. 5702.41  18
   1   4   4 216728. 5634.44  18
   1  -4   4 224295. 5810.42  10
   1  -4   5 119033. 3312.49  10
  -1   4  -5 126799. 3234.79  11
  -1   4  -5 120594. 3154.59  18
   1   4   5 114580. 3158.77  10
  -1  -4  -5 113755. 3204.11  11
   1   4   5 114719. 3070.92  18
  -1   4  -6 300830. 7329.71  18
  -1  -4  -6 271095. 7417.98  11
   1   4   6 272706. 7223.80  18
  -1   4  -6 303824. 7436.88  11
   1   4   7 70030.2 1923.73  18
  -1   4  -7 73807.0 2039.12  18
  -1   4  -7 74691.9 2144.60  11
  -1  -4  -7 68597.4 2146.65  11
  -1   4  -8 25471.0 987.169  11
  -1   4  -8 25120.6 868.720  18
  -1   4  -9 13643.7 666.048  11
   1   4   9 12442.3 573.463   5
  -1  -4  -9 11567.4 630.610   9
   1   4  10 391.710 135.844   5
  -1   4 -10 425.601 118.425   9
  -1   4 -10 803.027 148.567   8
  -1  -4 -10 406.419 151.026   9
  -1   4 -10 618.274 93.4567  15
  -1   4 -11 6402.25 405.096   9
  -1  -4 -11 5950.76 469.381   9
  -1  -4 -11 5863.66 443.721   8
  -1   4 -11 6302.26 317.167  15
   1   4  11 5948.93 420.794   5
  -1   4 -11 6241.08 399.411   8
   1   4  12 51264.7 1753.01   5
  -1   4 -12 55123.3 1723.32   9
  -1   4 -12 53103.1 1563.33  15
  -1   4 -12 54921.8 1720.99   8
  -1  -4 -12 55277.9 1854.86   8
  -1  -4 -12 51964.7 1885.77   9
  -1   4 -13 525.926 138.977   9
  -1  -4 -13 243.386 168.302   8
  -1   4 -13 450.191 98.3102  15
   1  -4  13 267.543 203.856  10
   1   4  13 246.547 176.084  10
  -1   4 -13 437.699 137.331   8
  -1  -4 -13 396.196 201.261   9
   1   4  13 237.527 161.929   5
  -1  -4 -14 5090.50 482.861   9
  -1   4 -14 4354.21 340.846   8
   1   4  14 4230.63 389.457   5
   1   4  14 3933.14 442.648  10
   1  -4  14 4217.20 498.431  10
  -1  -4 -14 4996.36 447.887   8
  -1   4 -14 4206.12 266.067  15
  -1   4 -15 142.712 72.4525  15
  -1   4 -15 372.452 131.825   8
  -1  -4 -15 70.0290 149.841   8
  -1  -4 -15 52.5045 174.037   9
   1   4  15-29.9720 172.077  10
   1   4  15-19.6289 152.593   5
  -1   4 -15 14.0253 109.044  12
   1  -4  15 67.2151 162.393  10
   1   4  16 494.311 193.322   5
  -1   4 -16 453.112 140.796  12
  -1  -4 -16 564.601 229.354   9
  -1  -4 -16 564.829 207.135   8
  -1   4 -16 463.720 134.328   8
  -1   4 -17 225.839 113.083   8
   1   4  17 177.032 153.961   5
  -1   4 -17 295.225 133.819  12
   1   4  18 232.082 141.718   5
  -1  -4 -18 278.412 102.868  12
  -1   4 -18 171.550 107.364  12
  -1  -4 -19 446.694 91.4246  12
  -1   4 -19 495.464 112.856  12
   1   4  19 555.904 134.786   5
  -1   4 -20 232.273 76.3984  12
  -1  -4 -20 388.990 113.974   8
  -1  -4 -20 283.569 114.248   9
  -1  -4 -21 271.292 74.6117   8
  -1  -4 -21 173.033 72.4629   9
   1  -5 -21 49.8492 60.0338   9
  -1   5  21 75.2892 69.4850   5
   1  -5 -20 469.107 111.559   8
   1  -5 -20 435.707 121.542   9
  -1   5  20 381.486 117.549   5
  -1   5  19-13.7640 120.703   5
   1  -5 -19 84.9880 112.582   8
   1  -5 -19 84.2884 120.165   9
   1  -5 -18 1385.87 248.623   9
  -1   5  18 1218.43 221.086   5
   1  -5 -18 1421.43 228.131   8
   1   5 -18 1041.87 138.341  15
   1   5 -17 446.355 149.160  12
  -1   5  17 424.550 176.293   5
   1  -5 -17 583.306 200.568   9
   1   5 -17 456.838 117.932  15
   1  -5 -17 552.794 192.539   8
   1  -5 -16-21.0097 145.692   8
   1  -5 -16 189.559 161.939   9
   1   5 -16 143.860 126.199  12
   1   5 -16 180.500 102.456  15
  -1   5  16 203.618 153.419   5
   1  -5 -15 17416.3 845.801   8
   1   5 -15 15588.1 653.985  15
  -1  -5  15 15693.2 994.798  19
   1   5 -15 16227.5 720.971  12
  -1   5  15 16326.5 783.080   5
  -1   5  14 1722.68 255.411   5
   1  -5 -14 1746.91 294.069   1
  -1   5  14 1502.39 285.097  19
   1   5 -14 1838.86 197.662  15
   1   5 -14 1624.54 224.448  12
   1   5 -14 1298.76 242.302   1
  -1  -5  14 1183.90 285.930  19
  -1   5  13 9770.67 668.570  19
   1   5 -13 10258.2 480.914  15
   1   5 -13 10592.9 534.394  12
   1  -5 -13 8822.11 646.001   1
   1   5 -13 10339.6 629.410   1
   1   5 -12 21733.3 967.161   1
   1   5 -12 21972.7 796.828  15
   1  -5 -12 21586.7 986.931   9
  -1   5  12 22451.4 1033.40  19
   1   5 -12 23507.2 863.348  12
   1  -5 -12 20632.6 1017.57   1
   1   5 -11 10453.4 470.827  15
   1   5 -11 10603.4 511.301  12
   1   5 -11 11370.6 614.459   1
   1  -5 -11 10414.0 649.150   1
  -1   5  11 11109.2 645.773  19
   1   5 -10 11977.2 502.250  15
   1   5 -10 12421.4 629.351   1
  -1   5  10 12575.1 652.156  19
   1   5 -10 12788.8 546.339  12
   1  -5 -10 11941.8 673.785   1
   1   5  -9 55179.3 1605.39  12
   1   5  -9 54070.7 1562.70  15
  -1   5   9 51930.7 1641.65  14
  -1   5   9 56059.9 1750.84  19
   1   5  -9 55089.9 1724.00   1
   1  -5  -9 50761.7 1760.05   1
   1  -5  -8 1379.08 199.220   1
   1   5  -8 1293.49 144.522  12
   1   5  -8 1099.38 164.453   1
   1   5  -8 939.925 118.410  15
   1  -5  -7 78804.9 2289.80   1
  -1   5   7 77598.7 2237.03  19
   1   5  -7 75336.1 2135.08  15
   1   5  -7 81607.5 2241.10   1
   1  -5  -6 73587.3 2071.73   1
   1   5  -6 73563.2 2075.54  18
   1   5  -6 72770.4 2015.62   1
  -1   5   6 68015.9 2004.59  19
  -1  -5   6 66794.9 2099.77  19
   1  -5  -5 408019. 10527.5   1
   1   5  -5 427148. 10494.0   1
  -1   5   5 402433. 10485.9  19
   1   5  -5 422816. 10596.5  18
  -1  -5   5 404944. 10589.0  19
   1   5  -4 4458.51 228.057   1
   1  -5  -4 4884.38 255.885   1
  -1   5   4 4799.32 238.475  19
  -1  -5   4 4339.01 265.962  19
   1  -5  -3 42817.3 1193.77   1
  -1  -5   3 40908.1 1198.80  19
   1   5  -3 42350.9 1283.18  18
  -1   5   3 40663.9 1165.73  19
   1   5  -3 43543.9 1157.03   1
  -1   5   2 1762.75 160.455  18
   1   5  -2 2118.10 174.413  18
   1  -5  -2 2028.46 122.592   1
   1   5  -2 2242.83 94.2150   1
  -1  -5   2 1735.64 101.356  19
  -1   5   2 1668.23 110.168  19
   1  -5  -1 5554.43 218.556   1
  -1   5   1 5850.98 310.066  18
   1   5  -1 5980.80 303.333  18
  -1   5   0 182608. 4647.30  18
   1   5   0 171555. 4602.66  18
   1   5   1 64870.7 1815.69  18
   1   5   2 18823.5 640.179  18
   1  -5   2 17720.0 623.096  10
  -1   5  -2 19263.8 601.930  11
   1   5   3 20788.6 717.448  18
  -1   5  -3 21863.1 762.358  18
   1  -5   3 22296.6 776.435  10
  -1   5  -3 22947.7 720.058  11
   1   5   4 6475.63 308.558  18
  -1   5  -4 6563.04 342.242  18
   1  -5   4 6506.21 380.669  10
  -1   5  -4 6686.13 328.768  11
   1   5   4 6697.79 290.584  10
   1  -5   5 333101. 8366.43  10
  -1   5  -5 321376. 8235.34  18
   1   5   5 313823. 8173.33  10
  -1   5  -5 338029. 8238.70  11
   1   5   5 305432. 8152.23  18
  -1   5  -6 1152.58 156.901  11
   1  -5   6 921.743 172.506  10
  -1   5  -6 895.236 130.118  18
   1   5   6 974.019 109.536  18
   1   5   6 1119.68 138.156  10
  -1   5  -7 2216.12 202.702  18
  -1   5  -7 2063.56 222.189  11
   1   5   7 2089.07 203.130  10
   1  -5   7 2218.38 263.787  10
   1   5   8 254.302 100.022   5
   1   5   8 275.034 106.782  10
   1  -5   8 471.240 148.328  10
  -1   5  -8 334.184 99.0408  18
  -1   5  -9 10660.7 506.700   8
  -1  -5  -9 9259.16 575.281   9
   1   5   9 10670.0 520.130   5
   1   5   9 9321.41 520.083  10
   1  -5   9 9448.19 621.123  10
  -1   5 -10 65.3899 96.9556   8
   1   5  10 70.2136 102.877  10
  -1  -5 -10 106.286 119.488   9
   1  -5  10 247.487 150.714  10
  -1  -5 -11 393.929 174.117   9
  -1   5 -11 398.865 131.267   8
  -1  -5 -11 710.816 193.564   8
   1   5  11 276.252 135.148  10
   1  -5  11 238.382 155.468  10
  -1  -5 -12 748.789 223.355   9
  -1  -5 -12 551.390 188.875   8
  -1   5 -12 869.104 162.706   8
   1   5  12 667.027 184.424   5
   1   5  12 586.778 177.204  10
   1  -5  12 500.580 193.497  10
   1   5  13 3803.81 355.718   5
  -1   5 -13 3585.03 292.065  12
  -1  -5 -13 3666.58 396.175   8
   1   5  13 3196.04 364.202  10
  -1  -5 -13 4425.46 450.171   9
  -1   5 -13 3803.90 312.428   8
   1  -5  13 3306.95 404.224  10
   1   5  14-19.0216 151.177   5
   1  -5  14-28.7816 111.859  10
  -1  -5 -14 193.547 185.904   8
  -1  -5 -14-81.2267 190.366   9
  -1   5 -14 51.9246 102.042  12
  -1  -5 -15 8549.37 590.568   8
  -1  -5 -15 7284.60 583.750   9
   1   5  15 7335.46 504.834   5
  -1   5 -15 7406.88 427.830  12
  -1   5 -16-62.7061 102.872  12
   1   5  16 109.128 149.191   5
  -1  -5 -16-25.7436 170.649   9
  -1  -5 -16 181.729 170.445   8
  -1  -5 -17 443.342 195.483   9
  -1  -5 -17 472.440 195.762   8
  -1   5 -17 310.416 113.891  12
   1   5  17 367.887 152.062   5
  -1  -5 -18 4258.17 372.045   8
  -1  -5 -18 4943.28 416.913   9
  -1   5 -18 3941.64 272.992  12
   1   5  18 3775.86 321.184   5
  -1   5 -19 297.121 90.2605  12
  -1  -5 -19 417.217 145.956   9
   1   5  19 511.151 130.073   5
   1  -6 -21 570.841 86.6525   9
  -1   6  21 506.530 79.9876   5
   1  -6 -20 806.348 141.864   9
   1  -6 -20 771.516 123.943   8
  -1   6  20 525.854 114.702   5
  -1   6  19 118.690 106.847   5
   1  -6 -19 15.6440 114.497   9
   1  -6 -19 78.6371 99.5485   8
   1  -6 -18 1108.92 209.506   8
  -1   6  18 930.074 192.099   5
  -1   6  17 1378.85 227.017   5
   1   6 -17 1231.80 145.084  15
   1  -6 -16-63.3720 152.592   8
   1   6 -16-10.0813 70.8829  15
   1   6 -15 4014.94 306.361  12
   1   6 -15 3626.60 264.689  15
   1  -6 -15 3718.48 404.514   9
   1  -6 -14 6027.42 508.760   9
   1   6 -14 5559.29 371.120  12
   1   6 -14 5565.67 337.326  15
  -1   6  14 5672.74 421.127   5
   1   6 -13 30113.7 1096.04  12
   1  -6 -13 34529.6 1366.72   9
   1   6 -13 31684.2 1059.96  15
  -1   6  13 31590.6 1180.93   5
   1   6 -12 38431.7 1239.82  15
   1  -6 -12 40422.6 1522.44   9
   1   6 -12 37075.5 1383.60   1
   1   6 -12 39348.3 1288.77  12
  -1   6  12 40164.2 1360.75   5
  -1  -6  11 49617.1 1784.66  19
   1   6 -11 47845.8 1496.27  12
   1   6 -11 48961.2 1617.52   1
   1   6 -11 48666.9 1464.43  15
  -1   6  11 45012.7 1531.73  14
  -1  -6  10 30945.9 1259.33  19
   1   6 -10 30846.0 1011.81  15
  -1   6  10 29214.6 1090.27  14
   1   6 -10 31392.4 1043.41  12
   1   6 -10 32411.8 1139.50   1
  -1  -6   9 8525.43 535.255  19
  -1   6   9 8039.94 454.573  14
   1   6  -9 7824.58 381.224  15
  -1   6   9 8517.46 465.022  19
   1   6  -9 7238.70 452.996  17
   1   6  -9 8350.45 404.614  12
  -1   6   9 7580.17 374.231   4
   1   6  -9 8293.18 453.014   1
   1   6  -8 5780.79 315.352  12
   1   6  -8 6327.22 319.066  15
  -1   6   8 6197.65 377.030  14
   1   6  -8 6628.13 368.822   1
  -1   6   8 5550.80 340.275  19
  -1   6   8 5451.74 304.922   4
  -1  -6   8 6329.81 424.480  19
   1   6  -7 7108.55 347.814  15
  -1  -6   7 7284.93 434.562  19
  -1   6   7 6776.30 354.018  19
  -1   6   7 7310.61 411.416  14
   1   6  -7 7873.87 384.616   1
  -1   6   6 43034.1 1410.49  14
   1   6  -6 44073.5 1323.73  15
   1   6  -6 47861.2 1457.83  18
  -1   6   6 42453.8 1294.44  19
   1   6  -6 47684.6 1337.47   1
   1   6  -5 49574.0 1491.11  18
  -1   6   5 44011.5 1439.75  14
   1   6  -5 49630.2 1332.50   1
   1   6  -5 43614.4 1355.53  15
  -1   6   4 867.229 133.540  18
   1   6  -4 823.618 135.690  18
   1   6  -3 534.662 113.234  18
  -1   6   3 794.618 127.760  18
   1   6  -2 538.837 114.349  18
  -1   6   2 966.261 147.745  18
   1   6  -1 7903.13 392.843  18
  -1   6   1 8189.22 416.769  18
   1   6   0 31095.6 997.517  18
  -1   6   0 29900.3 1022.58  18
   1   6   1 6327.48 331.353  18
   1   6   2 69.0539 54.4971  18
   1   6   3 752.514 112.255  18
  -1   6  -4 246.436 90.7371  18
   1   6   4 236.663 73.0287  18
   1   6   5 8352.05 390.604  18
  -1   6  -5 8782.32 442.940  18
   1  -6   5 9245.76 476.843  10
  -1   6  -6 43400.7 1392.67  18
   1   6   6 42816.8 1313.29  18
  -1  -6  -7 7460.56 487.324   9
   1  -6   7 8180.52 508.173  10
   1   6   7 7878.84 410.815   5
  -1   6  -7 8180.40 434.411  18
   1  -6   8 8705.36 554.097  10
  -1   6  -8 10019.9 464.302   2
  -1   6  -8 8454.39 371.826  12
  -1  -6  -8 8694.32 548.900   9
   1   6   8 8754.15 455.876   5
  -1   6  -8 8385.15 454.449  18
  -1  -6  -9 55127.0 1913.54   9
  -1   6  -9 55872.0 1613.79  12
   1  -6   9 55567.9 1910.13  10
   1   6   9 57115.4 1755.13   5
   1   6  10 37375.9 1276.81   5
  -1  -6 -10 36288.2 1441.90   9
  -1   6 -10 35896.1 1143.92  12
   1  -6  10 36609.4 1427.70  10
   1   6  11 57947.3 1835.63   5
  -1  -6 -11 61338.9 2063.68   9
  -1   6 -11 57004.5 1691.91  12
  -1   6 -12 27392.0 971.854  12
  -1  -6 -12 29286.4 1283.83   9
  -1  -6 -12 30878.0 1256.46   8
  -1  -6 -13 6519.62 533.633   8
  -1   6 -13 6560.51 380.789  12
  -1  -6 -13 7381.52 589.698   9
  -1  -6 -14 4268.49 426.786   8
  -1   6 -14 3995.75 302.454   2
  -1   6 -14 3876.70 290.053  12
  -1  -6 -14 4931.68 480.387   9
  -1  -6 -15 458.123 192.304   9
   1   6  15 621.505 176.802   5
  -1   6 -15 219.889 102.797   2
  -1   6 -15 358.590 109.667  12
  -1  -6 -15 551.428 196.875   8
  -1  -6 -16 841.682 222.241   8
  -1   6 -16 504.734 124.796  12
  -1  -6 -16 676.077 229.634   9
   1   6  16 538.622 177.019   5
   1   6  17 226.085 144.700   5
  -1  -6 -17 369.866 182.594   8
  -1  -6 -17 176.799 159.758   9
   1   6  18-12.6037 108.532   5
  -1  -6 -18 32.5597 117.598   8
  -1  -6 -18-18.3352 121.541   9
  -1  -6 -19 126.204 100.009   9
  -1  -6 -19 124.310 97.7760   8
   1   6  19 153.753 91.5443   5
  -1  -6 -20 49.4107 59.5057   8
  -1  -6 -20 73.8478 65.8143   9
  -1   7  20 86.2497 63.6921   5
   1  -7 -20 126.117 63.9373   8
   1  -7 -19 318.422 108.552   8
   1  -7 -18 346.334 137.030   8
   1  -7 -18 456.276 156.920   9
   1  -7 -17 624.959 189.728   9
   1  -7 -16 234.822 180.581   9
  -1   7  16 322.403 148.891   5
   1  -7 -15 2905.61 357.580   9
  -1   7  15 2332.06 265.736   5
   1   7 -15 2427.44 204.688  15
  -1   7  14 187.179 129.292   5
   1  -7 -14 207.454 157.933   9
   1   7 -14 103.402 74.7699  15
  -1   7  13 4966.63 367.415   5
   1  -7 -13 5049.18 468.401   9
   1   7 -13 4545.53 298.628  15
  -1   7  12 1066.77 178.016  14
  -1   7  12 1225.51 195.364   5
   1   7 -12 1151.42 157.875  15
   1  -7 -12 906.171 224.382   9
  -1   7  11 841.642 160.180  14
   1   7 -11 636.154 125.469  15
  -1   7  11 669.248 144.217   5
  -1   7  11 710.759 138.716  18
   1   7 -10 4079.92 274.584  15
  -1   7  10 3867.98 300.160   5
  -1   7  10 3563.11 260.002   4
  -1   7  10 3710.96 316.700  14
  -1   7  10 3323.26 284.550  18
  -1   7   9 7961.77 450.108  14
  -1   7   9 8256.72 385.940   4
  -1   7   9 7583.65 418.342  18
   1   7  -9 9111.57 397.514  15
  -1   7   9 8537.41 417.471   5
  -1   7   8 810.186 148.511  18
   1   7  -8 901.624 133.394  15
  -1   7   8 971.586 138.435   4
  -1   7   8 961.183 161.483  14
  -1   7   8 1046.23 148.178   5
  -1   7   7 4621.98 327.557  18
   1   7  -7 4791.05 286.705  15
  -1   7   7 5058.25 349.102  14
  -1   7   7 4781.44 293.129   4
  -1   7   6 2484.77 234.964  18
  -1   7   6 1698.39 206.102  14
   1   7  -6 1893.40 178.882  15
  -1   7   6 2115.39 192.361   4
   1   7  -6 2515.42 252.100  18
  -1   7   5 32231.8 1129.09  18
  -1   7   5 33325.8 1046.64   4
  -1   7   5 30618.6 1115.30  14
   1   7  -5 31197.5 1023.70  15
  -1   7   4 5065.01 310.891   3
   1   7  -4 6495.19 378.977  17
   1   7  -4 6414.67 385.441  18
   1   7  -4 5169.80 293.911  15
  -1   7   4 4971.68 340.698  14
  -1   7   4 5367.41 300.717   4
  -1   7   4 5515.95 361.947  18
   1   7  -3 6720.26 391.911  18
  -1   7   3 6508.14 346.237   3
  -1   7   3 7331.68 415.157  18
  -1   7   3 6189.58 376.675  14
   1   7  -3 6203.43 326.777  15
   1   7  -2 31323.7 1027.36  15
   1   7  -2 32785.3 1107.30  18
  -1   7   2 33541.0 1132.34  18
   1   7  -1 41108.7 1323.47  18
   1   7  -1 41544.8 1272.49  15
  -1   7   1 43281.9 1367.86  18
  -1   7   1 39912.1 1314.17  14
  -1   7   0 74165.7 2122.38  14
   1   7   0 73969.9 2072.32  15
   1   7   0 69079.2 2099.70  18
  -1   7   0 74694.9 2167.87  18
  -1   7  -1 98272.9 2739.20  18
   1   7   1 95745.7 2651.93  15
  -1   7  -1 99653.1 2692.60  14
   1   7   1 90136.1 2658.84  18
  -1   7  -2 87185.5 2371.66  14
   1   7   2 79381.2 2339.19  18
  -1   7  -3 4379.64 285.586  14
   1   7   3 4008.79 271.592  18
  -1   7  -4 51.3056 58.9460  14
   1   7   4 159.467 72.0278  18
  -1   7  -4 63.2333 83.8602  18
  -1   7  -5 32529.4 1110.67  18
   1   7   5 31470.5 1019.65   5
   1   7   5 30370.5 1021.07  18
  -1   7  -6 13877.6 629.688  18
  -1   7  -6 14037.5 513.303   3
  -1  -7  -6 13807.1 690.665   9
  -1   7  -6 13583.2 564.669   2
   1   7   6 13948.5 580.508   5
  -1   7  -7 5770.25 372.475  18
  -1   7  -7 6493.07 340.594   2
   1   7   7 6135.22 349.479   5
  -1  -7  -7 5518.53 425.808   9
   1   7   8 2655.57 251.112   5
  -1  -7  -8 2934.58 332.262   9
  -1   7  -8 2400.26 248.363  18
  -1   7  -8 2616.33 231.254   2
   1   7   9 27.5339 96.8700   5
  -1   7  -9 103.282 78.5057   2
  -1  -7  -9 23.3742 119.453   9
  -1   7  -9 86.7158 79.5287  18
  -1   7 -10 3763.65 284.785   2
  -1  -7 -10 4376.47 436.939   9
   1   7  10 3886.25 321.898   5
  -1   7 -10 3835.80 247.095  12
  -1   7 -11 24072.2 865.345   2
  -1  -7 -11 24975.2 1146.13   9
  -1   7 -11 21530.6 789.840  12
   1   7  11 23666.0 941.055   5
  -1  -7 -12 147.963 163.562   8
   1   7  12 82.4131 138.044   5
  -1   7 -12 196.152 87.6985  12
  -1   7 -12 308.082 108.587   2
  -1  -7 -12 414.917 183.443   9
  -1  -7 -13 5029.24 483.682   9
   1   7  13 3976.12 313.109  14
  -1   7 -13 3781.27 279.735   2
   1   7  13 4290.85 366.758   5
  -1  -7 -13 5056.98 466.522   8
  -1   7 -13 3514.98 260.648  12
  -1  -7 -14 444.168 182.978   8
   1   7  14 16.6484 151.234   5
  -1  -7 -14 464.720 189.607   9
  -1  -7 -15 5062.93 450.383   8
  -1  -7 -15 4999.37 474.803   9
  -1  -7 -16 41.3131 134.772   8
  -1  -7 -16-69.4954 143.640   9
   1   7  17 239.740 129.896   5
  -1  -7 -17 262.823 148.191   8
  -1  -7 -17 254.303 148.688   9
  -1  -7 -18 800.975 170.029   9
   1   7  18 486.614 117.420   5
  -1  -7 -18 710.508 156.499   8
  -1  -7 -19 300.060 100.089   9
  -1  -7 -19 439.808 105.981   8
   1  -8 -19 1057.55 144.510   9
  -1   8  19 729.965 103.410   5
  -1   8  18 730.318 124.284   5
   1  -8 -18 1330.62 197.461   9
   1  -8 -17-36.5119 117.174   9
  -1   8  17-20.9505 87.6642   5
   1  -8 -16-76.5081 136.337   8
  -1   8  16-35.7503 104.501   5
   1  -8 -16 64.1477 139.510   9
   1  -8 -15 2698.92 336.090   9
  -1   8  15 1809.46 218.858   5
   1  -8 -15 2459.85 320.824   8
   1  -8 -14 50.5037 162.101   9
   1   8 -14 172.254 80.9603  15
  -1   8  14 53.6672 103.138   5
  -1   8  13 81.3923 103.046   5
   1   8 -13 88.6586 83.2752  15
   1  -8 -13 156.269 164.371   9
   1  -8 -12-26.0315 139.798   9
   1   8 -12 51.6990 70.6705  15
  -1   8  12 139.903 92.8973  14
  -1   8  12 66.5409 103.458   5
  -1   8  11 12674.4 586.872   5
   1   8 -11 13235.3 559.549  15
  -1   8  11 12037.9 629.389  14
   1   8 -10 1243.19 1219.44  13
  -1   8  10 76.4237 76.0885  18
   1   8 -10 95.6730 79.8567  15
  -1   8  10 156.513 94.7190   5
   1   8 -10 1493.54 231.981  17
  -1   8  10 130.528 106.522  14
  -1   8   9 758.989 133.873   4
   1   8  -9 1370.26 1251.64  13
   1   8  -9 590.750 121.194  15
  -1   8   9 747.923 138.922   5
  -1   8   9 770.141 159.920  14
  -1   8   9 881.542 161.540  18
  -1   8   8 18877.5 684.597   4
  -1   8   8 19905.1 776.953  18
   1   8  -8 21120.3 689.414  15
  -1   8   8 19858.6 673.515   5
  -1   8   8 19254.1 775.835  14
  -1   8   7 4009.54 286.852   4
  -1   8   7 3653.07 317.603  14
  -1   8   7 3589.88 255.057   5
   1   8  -7 4164.12 278.768  15
  -1   8   7 4109.15 331.216  18
  -1   8   6 15321.7 703.605  18
  -1   8   6 15434.8 627.195   4
   1   8  -6 15660.7 619.546  15
  -1   8   6 14666.3 688.630  14
   1   8  -6 15773.9 720.641  18
  -1   8   6 14025.4 565.150   5
   1   8  -5 13562.5 640.889  18
   1   8  -5 12514.9 535.728  15
  -1   8   5 12650.0 623.478  18
  -1   8   5 12719.1 544.298   4
  -1   8   5 12279.8 608.116  14
  -1   8   4 15560.0 683.830  18
   1   8  -4 13726.7 653.219  18
  -1   8   4 13917.0 569.656   4
   1   8  -4 15365.0 564.449  14
  -1   8   4 14006.3 644.583  14
   1   8  -4 13805.2 568.094  15
   1   8  -3 6638.64 365.898  15
  -1   8   3 6898.46 436.260  18
   1   8  -3 7322.99 364.904  14
  -1   8   3 7154.59 433.601  14
  -1   8   3 6683.96 380.517   3
   1   8  -3 7119.63 430.473  18
  -1   8   3 6894.87 364.150   4
  -1   8   2 7715.32 482.156  18
   1   8  -2 7472.13 414.704  15
   1   8  -2 8341.61 412.928  14
   1   8  -2 7454.93 457.809  18
   1   8  -1 42720.9 1145.48  18
  -1   8   1 43555.7 1205.27  18
   1   8  -1 43465.3 1048.20  14
  -1   8   1 43752.5 1055.76   3
  -1   8   1 43554.5 1153.65  14
  -1   8   1 46179.1 1043.76   4
   1   8  -1 41913.8 1066.49  15
  -1   8   0 4660.57 352.032  18
   1   8   0 4663.94 309.020  15
  -1   8   0 5121.01 301.948   3
  -1   8   0 4922.35 337.486  14
   1   8   0 4630.93 326.900  18
  -1   8   0 4632.86 278.828   4
   1   8   1 6099.00 369.810  18
  -1   8  -1 5757.52 391.615  18
  -1   8  -1 5933.56 369.578  14
  -1   8  -1 6355.83 322.289   4
  -1   8  -1 6151.09 330.458   3
   1   8   2 2428.97 220.220  18
  -1   8  -2 2328.15 225.014  14
  -1   8  -2 2435.54 197.989   3
  -1   8  -2 2244.28 183.108   4
  -1   8  -2 2133.92 238.162  18
  -1   8  -3 5438.18 298.184   3
  -1   8  -3 5213.11 334.890  14
  -1   8  -3 5561.92 290.372   4
   1   8   3 4784.17 318.384  18
  -1   8  -4 2112.51 207.434  14
  -1   8  -4 2305.80 178.520   4
   1   8   4 2062.87 200.137  18
  -1   8  -4 2437.02 189.885   3
   1   8   4 1984.21 180.121   5
   1   8   5 39.8723 59.6060   5
  -1   8  -5 30.0865 80.8150  18
  -1   8  -5 59.6502 55.9950   4
  -1   8  -5 140.532 71.2220   3
   1   8   5 277.445 83.3027  18
  -1   8  -6 8488.68 480.117  18
  -1   8  -6 8487.58 375.497   3
   1   8   6 7837.94 408.467   5
  -1   8  -7 2995.67 210.390   3
  -1   8  -7 2782.84 276.679  18
   1   8   7 2654.15 241.683   5
  -1  -8  -7 3592.07 355.540   9
  -1   8  -7 2677.58 230.368   2
  -1   8  -8 13447.7 520.571   2
   1   8   8 14771.5 583.437   5
  -1   8  -8 14416.0 628.033  18
  -1   8  -9 1730.59 189.682   2
   1   8   9 1327.29 198.351   5
  -1  -8  -9 1635.30 275.455   9
  -1  -8 -10 2355.94 328.676   9
  -1   8 -10 1827.49 192.765   2
  -1   8 -10 2101.76 214.854  17
   1   8  10 1527.80 209.518   5
   1   8  11 7802.08 473.561  14
  -1  -8 -11 9479.31 622.692   8
  -1   8 -11 7274.27 390.704   2
   1   8  11 7469.67 460.538   5
  -1  -8 -11 10047.3 671.833   9
   1   8  12 828.664 161.555  14
  -1  -8 -12 1047.43 240.333   8
  -1  -8 -12 1193.38 261.185   9
   1   8  12 878.253 178.954   5
   1   8  13 972.705 164.191  14
  -1  -8 -13 1108.22 243.019   8
   1   8  13 1083.92 197.586   5
  -1  -8 -13 1595.10 288.538   9
  -1  -8 -14 2154.84 318.038   9
   1   8  14 1918.80 233.046   5
   1   8  14 1511.04 184.391  14
  -1  -8 -14 2120.53 308.565   8
  -1  -8 -15 104.818 157.298   8
   1   8  15-13.2550 110.925   5
  -1  -8 -15 45.3561 130.190   9
   1   8  16 185.499 106.261   5
  -1  -8 -16 212.601 134.110   9
  -1  -8 -16 340.077 152.800   8
  -1  -8 -17 901.762 180.363   9
  -1  -8 -17 1021.15 174.820   8
   1   8  17 735.972 132.341   5
  -1  -8 -18 1158.56 157.397   9
  -1  -8 -18 1053.98 149.848   8
  -1   9  18 133.997 53.4273   5
   1  -9 -18 166.594 82.6823   8
   1  -9 -18 178.679 83.9655   9
   1  -9 -17 2745.27 262.544   9
   1  -9 -17 3399.57 274.710   8
  -1   9  16 43.9369 77.0905   5
   1  -9 -16 156.505 130.498   9
   1  -9 -16 163.798 133.000   8
  -1   9  15 377.108 111.744   5
   1  -9 -15 830.833 206.084   9
   1  -9 -15 778.349 193.123   8
  -1   9  14 4321.53 301.432   5
   1  -9 -14 6187.27 481.338   9
  -1   9  13-22.4511 88.2417   5
  -1   9  13 12.7359 71.5735  14
   1  -9 -13 47.8544 145.691   9
  -1   9  12 237.787 97.8413   5
   1   9 -12 356.498 95.5506  15
  -1   9  12 280.671 116.403  14
   1  -9 -11 521.474 195.425   9
   1   9 -11 372.234 101.160  15
  -1   9  11 448.197 130.292  14
  -1   9  11 302.160 99.4506   5
   1  -9 -10 219.691 148.654   9
   1   9 -10 105.239 86.3640  15
  -1   9  10 50.1669 96.0330  14
  -1   9  10 108.516 86.2841   5
   1   9  -9 5759.94 451.970  17
  -1   9   9 7601.70 476.684  14
   1   9  -9 8017.21 402.832  15
  -1   9   9 6872.72 372.147   5
  -1   9   9 6655.34 433.614  18
   1   9  -8 3507.87 263.984  15
  -1   9   8 2854.89 258.712   4
  -1   9   8 2454.20 281.710  14
  -1   9   8 2623.97 217.876   5
  -1   9   8 3245.84 297.402  18
  -1   9   7 4394.56 341.270  18
  -1   9   7 4114.27 288.970   4
   1   9  -7 4595.09 296.148  15
  -1   9   7 4321.37 343.278  14
   1   9  -6 190.453 113.297  18
   1   9  -6 335.312 115.258  15
  -1   9   6 453.768 133.853  18
  -1   9   6 266.280 113.028   4
  -1   9   6 231.068 117.966  14
  -1   9   5 1347.05 178.962   4
  -1   9   5 1284.63 201.704  18
   1   9  -5 1347.80 169.454  15
  -1   9   5 1280.11 204.453  14
   1   9  -5 1245.41 205.638  18
   1   9  -4 7646.83 496.443  18
  -1   9   4 8445.61 518.841  18
  -1   9   4 8979.10 523.715  14
   1   9  -4 8927.78 439.556  14
  -1   9   4 8066.70 439.454   4
   1   9  -4 8664.11 452.627  15
  -1   9   3 21081.2 787.647   4
  -1   9   3 19569.2 883.882  18
   1   9  -3 21105.5 802.896  15
   1   9  -3 21772.1 789.578  14
   1   9  -3 20240.3 876.493  18
  -1   9   2 18463.8 802.148  18
   1   9  -2 19729.7 706.075  14
  -1   9   2 17774.9 698.464   3
   1   9  -2 17519.9 691.254  15
   1   9  -2 16143.7 741.376  18
  -1   9   1 9188.66 450.808   4
   1   9  -1 8507.64 504.575  18
   1   9  -1 8838.62 471.574  15
   1   9  -1 9414.27 470.974  14
  -1   9   1 8846.77 513.628  14
  -1   9   1 8984.66 469.558   3
  -1   9   1 9253.15 545.260  18
  -1   9   0 57977.7 1854.50  14
  -1   9   0 58715.1 1778.02   3
   1   9   0 61400.7 1802.66  14
  -1   9   0 58588.4 1751.60   4
   1   9   0 54314.0 1837.36  18
  -1   9   0 57399.6 1904.54  18
   1   9   1 66185.0 1943.43  17
  -1   9  -1 63000.3 1916.56  14
   1   9   1 63832.6 1871.49  14
  -1   9  -1 60130.0 1966.60  18
  -1   9  -1 60473.1 1821.07   3
  -1   9  -1 63402.0 1804.36   4
   1   9   1 57690.6 1887.22  18
  -1   9  -2 53038.7 1440.83   3
  -1   9  -2 51801.3 1598.82  18
  -1   9  -2 53113.9 1420.15   4
   1   9   2 55687.0 1521.53  14
  -1   9  -2 52880.3 1532.47  14
   1   9   2 48730.0 1504.84  18
  -1   9  -3 19755.3 725.056   4
  -1   9  -3 20042.2 810.719  14
  -1   9  -3 20183.2 743.171   3
  -1   9  -4 29702.1 958.232   3
   1   9   4 27298.9 1028.12  17
  -1   9  -4 30702.6 949.129   4
   1   9   4 26335.2 996.788  18
  -1   9  -5 27929.6 837.691  18
   1   9   5 27327.1 628.725   5
  -1   9  -5 29559.0 634.504   3
  -1   9  -5 30068.3 609.554   4
  -1   9  -6 318.615 80.0447   4
  -1   9  -6 169.368 109.097  18
  -1   9  -6 328.813 92.8375   3
   1   9   6 222.855 95.9644   5
  -1   9  -7 859.211 172.157  18
   1   9   7 869.643 150.671   5
  -1   9  -7 1081.99 131.496   3
  -1   9  -8 2035.16 245.897  18
  -1   9  -8 1791.71 230.755  17
   1   9   8 2457.32 271.330  14
   1   9   8 2331.36 228.314   5
  -1  -9  -9 1729.01 275.330   9
   1   9   9 1674.13 229.709  14
   1   9   9 1456.76 196.721   5
   1   9  10 156.062 110.098   5
  -1  -9 -10 120.840 144.561   9
   1   9  10 32.2139 106.978  14
   1   9  11 2357.14 244.695   5
   1   9  11 2347.85 254.407  14
  -1  -9 -11 3068.47 363.538   9
  -1  -9 -11 3519.34 379.999   8
  -1  -9 -12 1285.01 245.505   9
   1   9  12 770.230 152.492   5
  -1  -9 -12 683.165 201.957   8
   1   9  12 715.092 153.305  14
  -1  -9 -13 1044.97 232.592   8
  -1  -9 -13 1008.85 223.979   9
   1   9  13 859.417 153.364  14
   1   9  13 756.366 154.184   5
   1   9  14 1073.39 146.512  14
  -1  -9 -14 1538.12 249.805   8
  -1  -9 -14 1587.60 250.183   9
   1   9  14 1363.05 181.901   5
  -1  -9 -15 2521.21 274.863   9
  -1  -9 -15 2769.99 292.060   8
  -1  -9 -16 80.9151 107.199   8
  -1  -9 -16 78.9155 96.2711   9
  -1  -9 -17 1324.41 147.129   9
  -1  -9 -17 1554.06 164.232   8
   1 -10 -17 95.1352 61.6544   9
   1 -10 -17 59.5543 65.4038   8
   1 -10 -16 158.042 101.785   8
   1 -10 -16 104.845 88.5260   9
   1 -10 -15 3199.75 289.328   9
   1 -10 -15 2913.99 285.828   8
   1 -10 -14 17.3000 107.272   9
   1 -10 -14 17.6007 118.481   8
  -1  10  13 10.5280 65.2829  14
   1 -10 -13 57.7144 121.402   9
   1 -10 -12 82.6087 132.555   9
  -1  10  12 26.0873 74.8858  14
   1 -10 -11 8185.91 542.011   9
  -1  10  11 5395.62 385.012  14
   1 -10 -10 303.927 141.862   9
  -1  10  10 333.353 133.078  14
  -1  10   9 83.0630 97.3822  14
   1  10  -9 41.5921 67.9091  15
  -1  10   8 9960.23 498.621  18
  -1  10   8 10986.0 547.651  14
   1  10  -8 11453.2 447.542  15
  -1  10   7 363.074 147.863  14
  -1  10   7 214.712 106.521  18
  -1  10   7 302.480 118.235   4
   1  10  -7 352.965 112.909  15
  -1  10   6 10131.6 488.174   4
  -1  10   6 9513.48 540.344  18
  -1  10   6 10017.8 564.351  14
   1  10  -6 10548.2 489.267  15
   1  10  -5 4463.48 364.156  18
  -1  10   5 4237.64 307.904   4
  -1  10   5 4093.59 349.668  18
   1  10  -5 4511.98 309.849  15
  -1  10   5 4172.99 364.588  14
   1  10  -4 31512.6 1207.29  17
   1  10  -4 31850.6 1067.91  15
  -1  10   4 29289.3 1154.98  18
   1  10  -4 31744.6 1042.85  14
  -1  10   4 30397.5 1163.74  14
   1  10  -4 28692.9 1145.87  18
  -1  10   4 30124.4 1046.84   4
  -1  10   3 19518.5 936.152  18
   1  10  -3 20483.1 940.401  18
   1  10  -3 20959.6 852.017  14
   1  10  -3 20976.4 861.153  15
  -1  10   2 94418.1 2959.52  18
   1  10  -2 98807.5 2959.52  17
   1  10  -2 99798.9 2957.28  18
  -1  10   2 100685. 2950.63  14
   1  10  -2 107780. 2858.22  14
  -1  10   1 66067.3 1352.06   4
   1  10  -1 64601.3 1504.52  18
   1  10  -1 71807.5 1429.85  14
  -1  10   1 71925.5 1552.72  14
  -1  10   1 67214.1 1583.84  18
   1  10   0 5314.31 400.296  18
  -1  10   0 6488.43 469.287  18
  -1  10   0 6114.70 374.381   4
  -1  10   0 6917.73 456.213  14
   1  10   0 6145.25 402.026  14
   1  10   1 30533.6 1165.16  18
  -1  10  -1 32585.9 1243.04  18
   1  10   1 33904.2 1164.18  14
  -1  10  -1 31906.2 1102.37   3
  -1  10  -1 31445.4 1176.56  14
  -1  10  -1 31779.8 1088.04   4
   1  10   2 33100.5 917.040  18
  -1  10  -2 33522.6 1020.26  18
  -1  10  -2 34671.8 934.317  14
  -1  10  -2 34451.7 830.407   3
  -1  10  -2 34415.3 810.354   4
   1  10   3 1430.78 193.496  18
  -1  10  -3 1722.50 243.226  18
  -1  10  -3 2040.58 201.392   3
  -1  10  -3 1738.63 217.966  14
   1  10   3 2286.52 252.951  14
  -1  10  -3 1943.02 196.105   4
  -1  10  -4 11083.9 392.892   4
  -1  10  -4 11593.0 418.505   3
   1  10   5 392.184 154.204  14
   1  10   5 13371.0 538.137  17
  -1  10  -5 16344.7 613.562  17
  -1  10  -5 196.649 122.658  18
   1  10   6 11534.1 535.445  14
  -1  10  -6 10492.1 531.965  18
  -1  10  -6 9980.27 343.662   4
  -1  10  -7 154.855 105.527  18
   1  10   7 296.896 146.471  14
   1  10   8 6869.68 330.385   5
  -1  10  -8 6624.49 409.424  18
   1  10   9 2157.41 261.952  14
   1  10   9 1404.91 172.097   5
  -1 -10 -10 190.801 118.475   9
  -1 -10 -10 341.302 154.216   8
   1  10  10 266.780 126.226  14
   1  10  10 248.608 98.0635   5
  -1 -10 -11 5606.06 437.056   8
   1  10  11 3810.00 316.694  14
   1  10  11 3455.30 257.570   5
  -1 -10 -11 5064.17 393.620   9
  -1 -10 -12 51.3677 98.3531   9
  -1 -10 -12 251.307 145.087   8
   1  10  12 167.917 100.457  14
  -1 -10 -13 222.780 117.285   8
   1  10  13 302.137 98.9852  14
  -1 -10 -13 269.523 121.748   9
  -1 -10 -14 2423.88 244.675   8
  -1 -10 -14 1992.71 207.995   9
  -1 -10 -15 706.892 131.571   8
  -1 -10 -15 607.907 105.018   9
  -1 -10 -16-27.7809 48.8362   8
   1 -11 -15 312.372 99.3077   8
   1 -11 -15 261.435 75.1694   9
   1 -11 -14 4613.32 321.781   8
   1 -11 -14 4059.02 277.680   9
   1 -11 -13 228.902 103.452   9
   1 -11 -13 324.349 132.865   8
   1 -11 -12 490.709 126.849   9
  -1  11  12 268.480 90.9531  14
   1 -11 -11 1253.62 194.395   9
  -1  11  11 943.973 152.858  14
  -1  11  10 84.4356 100.344  14
   1 -11 -10 132.297 100.730   9
  -1  11   9 765.624 166.370  14
   1 -11  -9 660.771 156.067   9
   1  11  -8 2861.75 320.154  17
  -1  11   8 2662.02 287.945  14
   1 -11  -8 3008.84 300.228   9
   1 -11  -7 2262.55 252.277   9
  -1  11   7 2142.76 257.099  14
  -1  11   6 31.0756 81.4295  18
   1  11  -6 10.7623 71.3446  15
  -1  11   6 84.8361 127.312  14
  -1  11   5 8684.13 445.858   4
  -1  11   5 7478.76 474.985  18
  -1  11   5 9048.38 529.726  14
   1  11  -4 102.848 85.2934  18
   1  11  -4 410.737 186.957  17
  -1  11   4 22.8909 127.991   4
  -1  11   4 220.526 108.935  18
  -1  11   4 169.572 140.552  14
   1  11  -3 302.784 115.270  18
  -1  11   3 401.173 129.565  18
   1  11  -3 131.917 159.485  17
   1  11  -3 479.487 118.212  14
  -1  11   2 71.0571 88.3287  18
   1  11  -2 150.547 94.0166  18
   1  11  -2-55.4645 151.660  17
   1  11  -2 37.2450 87.3007  14
  -1  11   2 44.3051 108.603   4
  -1  11   2 33.0205 126.875  14
  -1  11   1 35.8065 96.1424  18
   1  11  -1-32.5700 76.3362  18
   1  11  -1 51.9881 87.4938  14
  -1  11   1 64.0504 107.793  14
  -1  11   1-54.3600 87.3445   4
  -1  11   0 659.470 159.218  18
  -1  11   0 654.388 134.952   4
   1  11   0 828.665 153.381  14
   1  11   0 648.125 145.107  18
  -1  11   0 846.137 168.574  14
   1  11   1 6530.36 430.711  18
  -1  11  -1 7831.30 402.843   4
   1  11   1 7513.44 487.376  17
   1  11   1 8385.97 465.899  14
  -1  11  -1 8239.13 474.007  14
  -1  11  -1 7888.33 507.640  18
  -1  11  -2 5276.36 410.096  18
  -1  11  -2 5494.00 316.350   4
   1  11   2 6333.61 399.062  14
  -1  11  -3 1451.68 170.937   4
   1  11   3 1673.61 231.301  14
  -1  11  -3 1411.12 222.894  18
  -1  11  -4 2531.12 207.929   4
  -1  11  -4 2404.12 276.875  17
  -1  11  -5 3709.68 320.923  17
   1  11   5 128.385 109.012  17
   1  11   6 32.6846 133.665  14
  -1  11  -6 6347.27 404.357  17
  -1  11  -7-15.1680 116.824  17
   1  11   7 1606.00 227.460  14
  -1  11  -8 1857.08 222.272  17
   1  11   8 379.938 153.338  14
   1  11   9 846.028 173.664  14
  -1 -11  -9 990.127 176.204   8
  -1  11  -9 599.386 149.797  17
  -1 -11 -10 267.106 116.519   8
   1  11  10 83.5920 103.335  14
  -1 -11 -11 299.435 114.645   8
   1  11  11 111.286 95.1309  14
   1  11  12 1355.05 163.832  14
  -1 -11 -12 1817.92 196.443   8
   1  11  13 22.9674 51.5433  14
  -1 -11 -13 56.5757 66.3023   8
   1 -12 -13 351.960 89.8378   8
   1 -12 -12 339.367 99.7774   8
   1 -12 -11 1740.34 161.666   9
  -1  12  10 2938.44 249.537  14
   1 -12 -10 3241.06 236.423   9
  -1  12   9 742.650 156.497  14
  -1  12   8 5910.33 363.283  14
  -1  12   8 744.237 131.917  17
  -1  12   7 87.3742 120.550  14
   1  12  -7 239.723 165.041  17
  -1  12   6 178.132 104.219  17
  -1  12   6 151.475 116.469  14
  -1  12   5 3430.13 313.208  14
   1  12  -4 49.8769 137.766  17
   1  12  -3 5884.14 431.740  17
   1  12  -2 4043.53 274.356  14
  -1  12   2 4644.28 334.517  14
   1  12  -1 109.342 92.2920  14
  -1  12   1 87.6915 106.979  14
   1  12  -1 68.1666 135.460  17
  -1  12   0-14.0362 95.9203  14
   1  12   0 77.2444 82.6457  14
  -1  12   0 46.1716 115.491  17
   1  12   0 316.617 157.442  17
   1  12   1 3175.73 299.507  17
   1  12   1 148.470 95.4857  14
   1  12   2 1435.10 214.991  17
   1  12   2 2327.89 238.838  14
   1  12   3 817.591 167.591  14
   1  12   3 14.5248 115.946  17
   1  12   4 1092.72 172.014  17
  -1  12  -4 1562.66 219.816  17
   1  12   5 1467.56 179.855  17
  -1  12  -5 288.932 146.008  17
  -1  12  -6 1205.99 193.053  17
   1  12   6 1423.26 206.026  14
   1  12   7 201.205 120.105  14
  -1  12  -7 2057.53 219.628  17
  -1  12  -8 141.267 102.465  17
   1  12   8 10699.7 472.878  14
   1  12   9 214.939 125.831  14
   1  12  10 565.505 125.422  14
   1  12  11 2655.20 208.121  14
   1  12  12 20.0433 49.5177  14
   1 -13 -10 21.1209 50.1853   8
  -1  13   7 1075.60 130.746  17
  -1  13   7 273.583 112.017  14
  -1  13   6 434.399 104.164  17
  -1  13   6 677.665 143.092  14
  -1  13   5 1020.13 146.780  17
  -1  13   5 162.825 100.133  14
  -1  13   4 172.651 108.079  17
   1  13  -4 30.0885 143.251  17
  -1  13   3 3726.97 277.785  17
   1  13  -3 1690.53 239.684  17
  -1  13   2 48.5260 111.055  17
   1  13  -2 158.678 129.862  17
  -1  13   1 1621.65 207.760  17
   1  13  -1 1272.26 199.163  17
   1  13   0 594.410 159.197  17
   1  13   0 802.565 132.828  14
   1  13   1 413.302 120.383  14
  -1  13  -1 1286.60 200.618  17
   1  13   2 254.595 127.211  17
   1  13   2 8731.32 396.250  14
   1  13   3 178.811 120.685  14
   1  13   3 1815.38 197.025  17
   1  13   4 1012.34 145.990  17
   1  13   4 1455.60 188.788  14
  -1  13  -5 1910.82 213.990  17
  -1  13  -6 1637.24 186.859  17
  -1  13  -7 484.862 119.143  17
   1  13   7 11.0059 87.5833  14
   1  13   8 523.495 122.154  14
   1  13   9 1518.26 164.063  14
   1  13  10 424.477 86.5580  14
  -1  14   6 44.6766 49.3712  17
  -1  14   5 124.536 65.6974  17
  -1  14   4 357.742 95.1252  17
  -1  14   3 1696.17 179.378  17
   1  14  -3 5939.12 341.696  17
  -1  14   2 867.342 142.248  17
   1  14  -2-22.4511 114.138  17
   1  14  -1-44.0090 116.157  17
  -1  14   1 6619.24 316.054  17
   1  14   0 269.368 125.098  17
  -1  14   0 161.553 105.290  17
   1  14   1 1528.03 175.514  17
  -1  14  -1 60.4699 99.3548  17
   1  14   2 553.240 116.886  17
   1  14   2 1197.04 134.275  14
  -1  14  -3 1575.87 170.462  17
   1  14   3 710.051 116.547  14
  -1  14  -4 737.738 128.019  17
   1  14   4 122.611 76.9551  14
  -1  14  -5 8.55848 82.1277  17
   1  14   5 174.821 75.1140  14
   1  14   7 192.404 70.5644  14
   1  14   8 4498.72 225.541  14
  -1  15   2 15.0487 46.6575  17
  -1  15   1 295.880 69.9298  17
  -1  15   0 35.2584 57.6197  17
  -1  15  -1 157.110 75.7049  17
  -1  15  -3 1312.83 117.723  17
   2   0 -21 16.2022 64.3860  15
   2   0 -20 855.344 137.215  15
  -2   0  19-80.1588 99.0326   5
  -2   0  18 155.456 137.587   5
   2   0 -18 157.168 140.315  12
   2   0 -17 98.4365 143.868   1
   2   0 -17-16.8812 138.474  12
   2   0 -16 5561.12 410.829  12
   2   0 -16 4927.06 357.490   9
   2   0 -16 5274.74 348.764   8
   2   0 -15 29.0798 78.0787   9
   2   0 -15-32.1034 155.109   1
   2   0 -15 50.8444 130.232  12
   2   0 -15-13.1163 66.9960   8
   2   0 -14 21503.1 865.814   9
   2   0 -14 23812.1 870.883   8
   2   0 -14 21460.3 1130.22   1
   2   0 -14 23782.8 944.003  12
   2   0 -13 11.6536 65.4913   8
   2   0 -13-15.0388 102.757  12
   2   0 -13-12.4934 74.6498   9
   2   0 -13 84.8103 158.873   1
  -2   0  12 15058.0 985.414  19
   2   0 -12 13930.3 803.452   1
   2   0 -12 15378.8 665.800  12
   2   0 -12 12877.3 581.246   9
   2   0 -11 254.037 115.687  12
  -2   0  11-33.0130 185.773  19
   2   0 -10 129571. 3591.74  12
   2   0 -10 127898. 3814.98   1
   2   0  -9-54.9647 140.798   1
  -2   0   9-100.415 186.059  19
  -2   0   8 19853.9 930.993  19
   2   0  -8 18054.2 819.247   1
  -2   0   7 18.5696 125.003  19
   2   0  -7-14.5746 108.015   1
   2   0  -6 28166.4 1018.99   1
  -2   0   6 28411.2 1075.34  19
  -2   0   5 27.4123 93.6541  19
  -2   0   4 4507.56 316.256  19
  -2   0   3-54.6884 123.610  19
  -2   0   1 28.3912 122.492  19
  -2   0  -1 196.569 125.100  19
   2   0   1 72.5294 103.048  10
  -2   0  -2 456712. 11416.9  18
  -2   0  -8 14578.8 769.199  11
  -2   0  -9 42.8259 88.5252   8
  -2   0  -9 68.6852 141.970  11
   2   0  10 20263.0 804.958   5
  -2   0 -10 19368.6 979.506  11
  -2   0 -10 18903.1 822.780   8
   2   0  11-30.0971 94.9627   5
  -2   0 -11 17.1360 111.802   8
  -2   0 -11 25.8584 151.507  11
  -2   0 -12 2913.87 386.856  11
   2   0  12 2836.22 281.504   5
  -2   0 -12 2981.90 328.128   9
   2   0  13 15.5724 85.5979   5
  -2   0 -13 109.227 125.413   9
   2   0  14 2785.29 269.878   5
  -2   0 -14 3924.35 385.185   9
   2   0  15 13.5213 85.3308   5
  -2   0 -15-156.133 147.856   9
   2   0  16 8117.63 784.437  10
  -2   0 -16 7957.56 535.076   8
  -2   0 -16 7877.52 551.889   9
  -2   0 -17-19.5850 133.821   9
  -2   0 -17 18.0506 133.777   8
  -2   0 -18 794.668 176.211   9
  -2   0 -18 880.024 188.940   8
  -2   0 -19-25.6915 99.8499   8
  -2   0 -19 27.3695 93.5055   9
  -2   0 -19-19.7342 74.0361  12
  -2   0 -20 19.1534 67.3357   8
  -2   0 -20 30.6573 62.2268  12
  -2   0 -21 5.13558 41.6938  12
   2  -1 -22-17.2179 50.7776  15
  -2   1  21-8.16516 62.7420   5
   2  -1 -21 8.13065 63.1992  15
  -2   1  20 726.508 140.868   5
   2  -1 -20 806.095 132.381  15
  -2   1  19 1677.66 225.337   5
   2   1 -18 11728.4 609.049  12
   2  -1 -18 11395.7 590.116  12
  -2  -1  18 12232.2 573.677   5
  -2   1  18 12322.4 636.026   5
   2   1 -17 187.221 167.615   1
   2  -1 -17 140.523 100.253   8
   2  -1 -17 236.333 185.614   1
   2  -1 -17 113.134 116.824   9
  -2  -1  17 202.962 222.513  19
   2  -1 -17 244.580 137.846  12
   2   1 -17 101.276 141.317  12
  -2   1  17 441.816 281.847  19
   2  -1 -16 27090.0 1021.57   8
  -2  -1  16 30738.9 1663.41  19
  -2   1  16 28131.9 1572.96  19
   2  -1 -16 26058.6 1046.20  12
   2   1 -16 27064.4 1066.33  12
   2  -1 -16 27797.7 1058.67   9
   2  -1 -16 23664.6 1283.73   1
   2  -1 -15-16.1351 86.6447   9
  -2  -1  15-48.8155 221.546  19
   2  -1 -15 14.7481 79.1969   8
   2  -1 -15-33.3865 156.492   1
  -2   1  15-46.2366 229.870  19
   2  -1 -15-50.0818 112.377  12
   2   1 -15 50.4841 119.948  12
   2  -1 -14 7212.51 456.402  12
  -2   1  14 5814.56 659.100  19
   2  -1 -14 6569.26 405.988   8
  -2  -1  14 6895.30 730.484  19
   2  -1 -14 5646.41 559.370   1
   2   1 -14 6927.49 449.302  12
   2  -1 -14 7041.81 434.182   9
   2  -1 -13 5148.29 516.621   1
   2  -1 -13 5116.70 346.782   8
   2  -1 -13 6507.52 419.635  12
   2  -1 -13 4956.00 357.490   9
   2   1 -13 5927.70 399.601  12
  -2  -1  13 6297.62 675.537  19
  -2   1  13 6420.95 653.327  19
   2  -1 -12 1724.41 199.364   9
  -2   1  12 2198.22 405.710  19
   2  -1 -12 2254.82 239.545  12
   2   1 -12 1869.90 225.787  12
  -2  -1  12 2225.03 410.410  19
   2  -1 -12 2156.07 321.040   1
   2  -1 -11 1424.24 188.982  12
   2   1 -11 1501.87 186.832  12
  -2   1  11 1525.50 311.733  19
  -2  -1  11 1925.25 351.486  19
   2  -1 -11 1272.50 249.705   1
   2  -1 -10 68190.7 2304.06   1
  -2   1  10 70446.5 2445.81  19
   2  -1 -10 68369.9 2072.80  12
   2   1 -10 73549.6 2084.20  12
   2  -1  -9 54714.5 1885.08   1
  -2  -1   9 59298.6 2056.37  19
  -2  -1   8 124906. 3567.07  19
   2  -1  -8 113772. 3404.33   1
  -2  -1   7 31769.1 1231.32  19
   2  -1  -7 31825.5 1158.50   1
  -2  -1   6 191950. 5232.73  19
   2  -1  -6 191456. 5160.49   1
  -2  -1   5 5686.13 382.682  19
  -2  -1   4 26985.6 976.498  19
  -2  -1   3 64409.8 1914.14  19
  -2  -1   2 355057. 9140.08  19
  -2  -1   1 696916. 17634.5  19
  -2  -1   0 938116. 23624.4  19
  -2  -1  -1 310617. 8192.11  19
   2   1   1 325176. 8176.94  10
   2  -1   1 318077. 8204.61  10
  -2   1  -2 57841.3 1507.05  18
   2   1   2 54734.2 1675.04  10
   2  -1   2 56041.8 1713.86  10
  -2   1  -3 1722.95 99.8210  18
   2   1   3 1514.33 180.448  10
   2  -1   3 1520.69 188.564  10
   2   1   4 55178.7 1736.78  10
   2  -1   4 54938.6 1773.87  10
  -2   1  -4 56976.8 1488.41  18
  -2   1  -5 15505.9 464.330  18
   2   1   5 16109.8 710.045  10
   2  -1   5 17379.9 765.077  10
   2  -1   6 66743.3 2132.33  10
   2   1   6 64225.2 2050.35  10
   2  -1   7 14760.9 803.706  10
   2   1   7 14369.1 740.777  10
   2   1   8 22146.9 1004.36  10
   2  -1   8 23594.3 1109.87  10
  -2  -1  -9 4708.42 350.928   8
  -2   1  -9 5119.28 370.527   9
  -2  -1  -9 5309.21 394.709   9
  -2  -1  -9 4289.16 424.576  11
   2   1   9 5099.07 481.006  10
   2  -1   9 6137.15 574.702  10
  -2  -1 -10 20718.1 1035.48  11
   2   1  10 23232.7 909.904   5
  -2  -1 -10 20281.6 881.180   8
  -2  -1 -10 20607.1 931.283   9
   2   1  10 21531.3 1109.80  10
  -2   1 -10 20491.8 894.931   9
  -2  -1 -11 4024.05 358.599   8
  -2  -1 -11 3752.20 370.895   9
  -2  -1 -11 3556.80 414.468  11
   2   1  11 3710.40 469.014  10
   2  -1  11 4657.60 575.018  10
  -2   1 -11 3863.33 355.518   9
   2   1  11 4400.06 363.865   5
  -2  -1 -12 45873.3 1636.79   8
   2   1  12 48200.0 1637.53   5
  -2   1 -12 44375.6 1629.72   9
  -2  -1 -12 45052.5 1818.21  11
   2   1  12 48560.0 1998.10  10
  -2   1 -13 131.371 133.879   8
  -2  -1 -13 61.4748 124.888   8
   2   1  13 548.404 247.249  10
   2  -1  13 229.668 269.183  10
  -2   1 -13 61.6100 120.446   9
   2   1  14 604.807 164.200   5
  -2   1 -14 559.068 171.169   8
  -2   1 -14 545.339 190.934   9
   2   1  14 581.358 257.894  10
   2  -1  14 474.450 255.189  10
  -2  -1 -14 676.955 190.963   8
  -2   1 -15 269.667 146.433   8
   2   1  15 386.749 236.283  10
  -2   1 -15 187.283 135.933   9
   2  -1  15 334.314 244.038  10
   2   1  15 290.104 135.791   5
  -2   1 -16 1272.71 230.849   8
   2   1  16 1048.30 185.837   5
  -2   1 -16 1170.12 225.071   9
  -2  -1 -16 1867.78 292.826   9
  -2   1 -17 35.9300 131.468   9
  -2   1 -17 16.8776 134.138   8
  -2  -1 -17-103.903 161.528   9
  -2  -1 -18-16.5198 132.717   8
  -2   1 -18 102.624 115.248   8
  -2  -1 -18 18.0521 135.454   9
  -2   1 -18 61.8253 97.5415   9
  -2  -1 -19 919.161 172.584   9
  -2   1 -19 1070.45 160.651   8
  -2  -1 -19 1035.74 175.689   8
  -2  -1 -19 932.724 142.787  12
  -2   1 -19 838.475 134.823  12
  -2  -1 -20 351.129 98.0338   8
  -2   1 -20 293.959 81.8884  12
  -2  -1 -20 334.688 86.2704  12
  -2   1 -20 436.990 99.1421   8
  -2   1 -21 268.584 60.8180  12
  -2   1 -21 213.176 62.3532   2
  -2  -1 -21 193.184 60.4779   8
   2   2 -22 899.980 91.7884  15
   2  -2 -22 1067.21 102.865  15
   2   2 -21 412.289 84.6821  15
  -2   2  21 363.696 95.2283   5
   2  -2 -21 425.891 90.6341  15
   2   2 -20 930.340 136.536  15
  -2   2  20 1011.69 168.711   5
  -2   2  19 202.198 136.485   5
   2  -2 -18 1488.92 221.880   9
  -2   2  18 1965.34 264.143   5
   2  -2 -17 2838.20 297.025   9
   2   2 -17 2911.11 307.809  12
   2  -2 -17 2695.26 277.151  12
   2   2 -17 2384.53 353.238   1
   2  -2 -17 2731.21 405.750   1
   2  -2 -17 2691.81 276.686   8
  -2   2  16 2333.72 438.718  19
  -2  -2  16 3100.36 521.646  19
   2  -2 -16 2400.18 265.745   8
   2  -2 -16 2684.42 290.035   9
   2  -2 -16 2170.35 371.564   1
   2   2 -16 2252.13 276.915  12
   2  -2 -16 2070.46 246.435  12
   2   2 -16 2426.03 355.847   1
   2  -2 -15 389.266 124.631   9
  -2  -2  15 323.977 236.522  19
   2  -2 -15 383.406 128.558   8
   2   2 -15 204.975 171.731   1
   2  -2 -15 206.494 180.512   1
   2  -2 -15 286.145 137.096  12
   2   2 -15 233.168 134.009  12
  -2   2  15 294.978 203.737  19
   2  -2 -14 4907.85 375.099   9
   2  -2 -14 4819.86 354.166   8
   2  -2 -14 4735.84 362.572  12
   2   2 -14 4628.68 364.476  12
   2   2 -14 3919.71 439.390   1
  -2   2  14 5422.49 605.051  19
   2  -2 -14 4710.18 512.287   1
  -2   2  13 108.051 242.452  19
  -2  -2  13 40.5941 207.350  19
   2   2 -13 51.3946 147.524   1
   2  -2 -13 29.3070 95.6099  12
   2   2 -13 88.8659 131.036  12
   2  -2 -13-61.4670 156.984   1
   2  -2 -13 46.8597 93.3355   9
  -2   2  12 67876.1 2485.74  19
   2   2 -12 69246.2 2301.00   1
   2  -2 -12 65251.8 2357.07   1
   2  -2 -12 67764.0 2073.95  12
   2   2 -12 69070.9 2078.36  12
   2  -2 -11 1583.84 288.194   1
   2  -2 -11 1506.25 191.127  12
   2   2 -11 1607.93 194.840  12
   2   2 -11 1370.12 237.729   1
  -2   2  11 1420.18 296.637  19
  -2  -2  11 2023.80 364.661  19
   2   2 -10 53109.7 1615.68  12
   2   2 -10 51283.8 1771.09   1
  -2  -2  10 58019.0 2057.41  19
  -2   2  10 53790.2 1938.50  19
   2  -2 -10 51055.3 1849.94   1
   2  -2  -9 7498.24 529.187   1
   2   2  -9 7842.34 491.679   1
   2   2  -9 7272.65 387.214  12
  -2  -2   9 8379.99 606.898  19
  -2   2   9 9342.90 598.093  19
   2  -2  -8 146.573 118.023   1
  -2  -2   8 182.218 136.468  19
  -2   2   8 294.788 149.585  19
  -2   2   7 408.375 150.829  19
   2   2  -7 387.801 127.649   1
   2  -2  -7 341.967 126.923   1
  -2  -2   7 377.693 159.971  19
   2   2  -6 2679.97 250.638   1
  -2  -2   6 2577.15 283.918  19
  -2   2   6 3269.31 292.797  19
  -2  -2   5 6197.78 413.972  19
  -2   2   5 7710.22 426.362  19
  -2   2   4 13876.1 590.582  19
  -2  -2   4 13080.0 607.911  19
  -2  -2   3 63592.8 1919.33  19
  -2   2   3 64824.0 1881.41  19
  -2  -2   2 72768.4 2115.15  19
  -2   2   2 73369.6 2082.48  19
  -2   2   1 92802.3 2592.84  19
  -2  -2   1 95720.4 2624.87  19
  -2  -2   0 383379. 9898.98  19
  -2   2   0 389917. 9886.37  19
   2   2   1 6100.31 316.169  10
  -2   2  -1 5484.75 321.495  19
   2  -2   1 5710.71 333.621  10
  -2  -2  -1 6059.58 338.864  19
  -2   2  -2 13145.1 439.447  18
   2   2   2 12205.5 524.135  10
   2  -2   2 12989.8 576.568  10
  -2   2  -3 218.755 48.5236  18
   2   2   3 213.636 95.4611  10
   2  -2   3 135.067 91.0613  10
  -2   2  -4 16693.9 532.609  18
   2  -2   4 16274.3 737.665  10
   2   2   4 16195.6 682.231  10
  -2   2  -5 10754.4 388.134  18
   2  -2   5 10491.1 603.119  10
   2   2   5 11099.4 550.591  10
   2   2   6 364190. 9558.27  10
   2  -2   6 386115. 9716.39  10
  -2   2  -6 362024. 9257.82  18
   2   2   7 59085.8 1968.27  10
   2  -2   7 64652.6 2143.50  10
  -2  -2  -8 22733.5 1055.33  11
  -2   2  -8 22391.9 1014.56  11
   2   2   8 25099.5 1057.59  10
  -2  -2  -9 693.987 170.145   9
   2   2   9 962.608 173.980   5
  -2   2  -9 847.843 156.551   8
  -2  -2  -9 805.665 157.410   8
  -2   2  -9 921.528 169.076   9
  -2   2  -9 581.999 195.169  11
  -2  -2  -9 902.228 224.172  11
   2   2   9 1075.93 235.132  10
   2  -2   9 1091.72 287.334  10
  -2  -2 -10 23415.4 989.106   8
  -2  -2 -10 22512.7 1028.51   9
  -2   2 -10 23860.8 1088.47  11
  -2  -2 -10 22492.2 1118.31  11
  -2   2 -10 24997.9 976.808   8
   2   2  10 24988.8 1162.03  10
  -2   2 -10 25208.2 998.732   9
   2   2  10 25442.5 999.909   5
  -2   2 -11 9572.83 558.489   8
  -2  -2 -11 10377.6 604.995   8
  -2   2 -11 10130.2 666.096  11
  -2  -2 -11 9065.98 681.395  11
  -2  -2 -11 9666.08 628.805   9
   2   2  11 9670.43 714.919  10
  -2   2 -11 10342.0 587.856   9
   2   2  11 11096.4 608.970   5
   2   2  12 5611.36 433.956   5
  -2   2 -12 4626.59 378.213   8
  -2  -2 -12 3888.64 382.183   8
  -2   2 -12 4183.76 373.852   9
  -2   2 -12 4440.98 452.541  11
  -2  -2 -12 4296.92 463.986  11
   2   2  12 4197.93 494.156  10
   2  -2  12 5288.44 635.882  10
  -2  -2 -12 4172.73 425.368   9
  -2   2 -13 1875.47 256.532   8
  -2  -2 -13 2220.81 298.080   8
  -2  -2 -13 1871.97 306.930   9
   2   2  13 2360.84 405.356  10
   2  -2  13 1671.49 399.453  10
   2   2  13 2101.65 290.763   5
  -2   2 -13 2411.74 286.113   9
   2   2  14 1837.67 268.776   5
  -2   2 -14 2082.37 268.367   8
  -2  -2 -14 1932.61 304.651   9
   2   2  14 1892.59 376.734  10
  -2  -2 -14 1960.83 288.744   8
   2  -2  14 1910.97 414.103  10
  -2   2 -14 1741.14 249.898   9
   2   2  15 903.014 277.379  10
  -2   2 -15 1132.02 214.612   8
  -2  -2 -15 1040.99 238.013   8
  -2   2 -15 1215.71 223.218   9
   2   2  15 1116.50 218.065   5
   2  -2  15 1042.94 329.769  10
  -2  -2 -16 12517.4 698.291   8
  -2   2 -16 11906.9 628.733   8
  -2   2 -16 11308.4 628.213   9
   2   2  16 10542.8 602.201   5
  -2   2 -17 1840.05 238.495   8
   2   2  17 1584.83 214.267   5
  -2   2 -18 3537.35 296.442   8
  -2   2 -19 74.9569 80.3598   8
  -2  -2 -19 46.0625 74.8072  12
  -2  -2 -19 60.1289 110.016   9
  -2  -2 -20 60.6553 72.0705   8
  -2  -2 -20 27.0018 56.5076  12
  -2  -2 -20 110.440 82.8780   9
  -2  -2 -21 165.525 56.7160   8
   2  -3 -22 95.7608 44.2430  15
  -2   3  21 45.8887 77.5652   5
   2  -3 -21 58.6479 58.9104  15
   2   3 -21 58.3092 54.7641  15
   2   3 -20 8.69563 63.6372  15
  -2   3  20 62.9984 104.403   5
   2  -3 -19 610.342 150.064   9
  -2   3  19 465.025 157.912   5
   2   3 -19 574.156 130.811  15
   2  -3 -18 2046.83 238.492   8
   2   3 -18 2064.01 219.889  15
  -2   3  18 2673.67 304.003   5
   2  -3 -18 2034.33 256.663   9
   2  -3 -17 1294.63 227.826   9
   2   3 -17 1389.05 198.834  15
   2  -3 -17 1566.08 222.841   8
  -2   3  17 1150.47 239.136   5
   2  -3 -16 2309.76 272.145   8
   2   3 -16 1656.13 281.135   1
   2  -3 -16 2130.90 359.423   1
   2   3 -16 2278.04 272.427  12
   2  -3 -16 1778.05 217.818  12
   2  -3 -16 2376.10 283.823   9
  -2   3  16 2039.20 387.924  19
  -2  -3  16 2487.03 451.614  19
   2  -3 -15 14643.9 743.984   9
   2  -3 -15 16156.8 739.869   8
  -2  -3  15 14527.9 1038.60  19
   2  -3 -15 14272.9 663.665  12
   2   3 -15 15604.7 720.140  12
   2   3 -15 16276.3 895.704   1
   2  -3 -15 13924.4 926.885   1
  -2   3  15 14587.1 982.853  19
  -2   3  14 10172.0 778.969  19
   2  -3 -14 8287.41 477.700  12
   2   3 -14 9281.74 527.868  12
   2   3 -14 8940.22 641.663   1
   2  -3 -14 9518.84 560.119   9
   2  -3 -14 8936.82 710.827   1
  -2  -3  14 9357.22 810.924  19
   2  -3 -13 4949.92 521.100   1
  -2   3  13 5290.78 544.187  19
   2  -3 -13 4802.53 345.058  12
   2   3 -13 5695.91 396.916  12
   2   3 -13 5279.05 475.301   1
  -2  -3  13 6027.70 627.561  19
   2  -3 -13 5517.60 404.712   9
   2   3 -12 45.1472 139.974   1
  -2   3  12-59.9324 175.576  19
   2  -3 -12 28.9749 139.995   1
  -2  -3  12 213.893 224.961  19
   2  -3 -11 649.421 209.076   1
   2   3 -11 300.656 149.095   1
  -2  -3  11 709.794 264.954  19
  -2   3  11 728.325 245.180  19
   2   3 -10 10926.4 607.076   1
   2   3 -10 10582.2 464.192  15
   2  -3 -10 11265.9 688.082   1
  -2  -3  10 12098.7 778.045  19
  -2   3  10 11617.4 703.580  19
   2  -3  -9 2857.23 323.482   1
  -2   3   9 2795.67 323.292  19
   2   3  -9 2158.77 176.921  15
   2   3  -9 2112.10 253.619   1
  -2  -3   9 2821.76 360.621  19
   2  -3  -8 24279.8 1028.41   1
   2   3  -8 24599.4 944.630   1
  -2   3   8 24159.8 1017.74  19
  -2  -3   8 25578.1 1115.00  19
   2   3  -8 24061.0 790.248  15
  -2   3   7 19334.8 834.401  19
  -2  -3   7 19628.1 911.039  19
   2   3  -7 18992.6 770.510   1
   2  -3  -7 19728.5 858.650   1
   2   3  -6 358814. 9112.05   1
   2  -3  -6 346152. 9218.92   1
  -2   3   6 350895. 9175.27  19
  -2  -3   6 352368. 9284.00  19
  -2   3   5 27164.8 994.142  19
   2   3  -5 29348.4 968.222   1
  -2  -3   5 27780.0 1064.72  19
  -2   3   4 15744.8 632.008  19
  -2  -3   4 14732.0 675.489  19
  -2  -3   3 13100.7 592.817  19
  -2   3   3 13587.5 559.566  19
  -2  -3   2 148871. 3991.17  19
  -2   3   2 146642. 3938.42  19
  -2  -3   1 69506.4 1968.91  19
  -2   3   1 66722.8 1933.75  19
  -2   3   0 234894. 6036.70  19
  -2  -3   0 228430. 6038.86  19
  -2   3  -1 6106.35 275.514  18
   2  -3   1 5666.18 344.739  10
   2   3   2 6943.17 350.630  10
  -2   3  -2 6988.69 307.518  18
   2  -3   2 6907.47 402.258  10
  -2   3  -3 15211.5 537.260  18
   2   3   3 15309.6 617.000  10
   2  -3   3 15547.5 688.571  10
  -2   3  -4 61905.7 1726.05  18
   2   3   4 63534.8 1865.28  10
   2  -3   4 62292.1 1974.39  10
  -2   3  -5 85.1286 52.6371  18
   2   3   5 13.2895 89.4773  10
   2  -3   5 112.311 127.912  10
  -2   3  -6 2413.08 172.266  18
   2   3   6 2056.93 236.900  10
   2  -3   6 2480.33 306.194  10
  -2   3  -7 11717.9 458.601  18
  -2   3  -7 11551.0 634.466  11
  -2  -3  -7 10817.4 655.914  11
   2   3   7 12117.9 629.818  10
   2  -3   7 12369.5 742.336  10
  -2   3  -8 10551.5 534.770   8
   2   3   8 9921.36 513.707   5
  -2   3  -8 9791.15 600.122  11
  -2  -3  -8 10310.2 651.810  11
   2   3   8 10265.8 599.021  10
   2  -3   8 9800.13 697.418  10
  -2   3  -9 1666.73 218.879   9
  -2  -3  -9 1385.98 228.563   9
  -2   3  -9 1937.08 229.129   8
  -2  -3  -9 1865.49 237.920   8
   2   3   9 2198.90 241.968   5
  -2   3  -9 1546.12 251.604  11
  -2  -3  -9 1734.74 276.230  11
   2   3   9 1810.15 278.332  10
   2  -3   9 2001.08 345.636  10
  -2  -3 -10 40106.8 1518.08   8
  -2   3 -10 44126.8 1497.63   8
  -2   3 -10 46602.1 1536.10   9
  -2   3 -10 40308.8 1588.36  11
  -2  -3 -10 43296.7 1699.44  11
   2   3  10 45266.9 1516.68   5
   2   3  10 44618.3 1671.48  10
  -2  -3 -10 42176.6 1607.27   9
   2   3  11 512.285 175.548   5
  -2   3 -11 16.9973 101.663   8
  -2  -3 -11 122.785 139.902   8
  -2   3 -11 160.706 114.698   9
  -2   3 -11 266.762 184.225  11
  -2  -3 -11 309.298 174.410  11
   2   3  11-27.3806 153.942  10
  -2  -3 -11 145.410 170.455   9
  -2  -3 -12 52996.9 1871.79   8
  -2   3 -12 54378.2 1790.23   8
  -2   3 -12 55797.9 1819.64   9
  -2   3 -12 52238.1 1933.83  11
   2   3  12 56843.9 1855.58   5
   2   3  12 50868.8 2017.43  10
   2  -3  12 61559.8 2372.64  10
  -2  -3 -12 49580.4 1916.94   9
  -2   3 -13 67165.1 2173.57   8
  -2  -3 -13 68880.8 2291.06   8
   2   3  13 66508.8 2224.78   5
   2   3  13 68692.2 2500.25  10
  -2   3 -13 70814.2 2203.03   9
  -2  -3 -13 67540.4 2363.07   9
  -2   3 -14 25604.6 1044.11   8
  -2  -3 -14 26404.8 1151.08   8
  -2  -3 -14 25321.0 1190.77   9
  -2   3 -14 27791.2 1079.64   9
   2  -3  14 26271.6 1468.15  10
   2   3  14 24167.8 1286.70  10
   2   3  14 24730.5 1086.76   5
  -2  -3 -15 22.8966 141.976   8
   2   3  15-19.9647 151.618   5
   2   3  15 140.076 169.196  10
   2  -3  15-86.2305 195.676  10
  -2  -3 -15 26.0603 180.665   9
  -2   3 -15 103.262 138.262   8
  -2   3 -16 256.300 139.266   8
  -2  -3 -16 108.047 156.147   8
   2   3  16 236.299 158.015   5
  -2  -3 -16 24.4789 159.759   9
  -2   3 -17-42.8207 107.104   8
   2   3  17-62.0655 128.573   5
  -2   3 -17-24.1640 104.044  12
  -2  -3 -17 58.4308 169.266   8
  -2  -3 -17-109.546 181.543   9
  -2  -3 -18 1016.87 206.165   8
  -2   3 -18 878.105 148.284  12
  -2  -3 -19 321.578 120.752   8
  -2  -3 -19 278.507 82.7884  12
  -2   3 -19 161.223 83.9973  12
  -2   3 -20 18.8555 50.4951   2
  -2   3 -20 24.8220 52.9417  12
  -2   4  21 205.698 84.7051   5
   2  -4 -21 161.176 61.4832  15
   2   4 -21 112.440 52.9931  15
   2   4 -20 332.658 87.5788  15
  -2   4  20 248.769 115.553   5
   2  -4 -19 546.931 148.134   9
   2   4 -19 785.615 130.187  15
  -2   4  19 956.710 184.271   5
   2  -4 -18 2874.82 307.079   9
   2   4 -18 3306.78 257.466  15
   2  -4 -18 2863.04 280.737   8
  -2   4  18 2982.75 312.383   5
   2  -4 -17 2535.21 278.880   8
   2  -4 -17 1870.29 276.631   9
   2   4 -17 2127.44 221.865  15
  -2   4  17 2401.49 296.399   5
   2  -4 -16 12347.2 637.936   8
   2   4 -16 11347.0 536.553  15
   2   4 -16 9671.82 661.818   1
   2  -4 -16 8796.92 715.334   1
   2  -4 -16 11595.0 654.946   9
   2   4 -15 38929.9 1246.67  15
   2   4 -15 35347.1 1453.00   1
   2  -4 -15 33021.4 1548.42   1
   2  -4 -15 38724.4 1415.33   9
  -2  -4  15 37248.5 1732.83  19
  -2   4  15 33134.9 1572.72  19
   2   4 -14 47656.9 1468.73  15
   2  -4 -14 43154.7 1814.09   1
   2   4 -14 44744.3 1699.94   1
  -2  -4  14 46773.2 1976.39  19
   2  -4 -14 47370.5 1645.09   9
  -2   4  14 43403.6 1836.81  19
   2  -4 -13 35447.4 1547.62   1
  -2   4  13 33941.5 1535.34  19
   2   4 -13 36054.5 1428.56   1
   2   4 -13 37389.0 1281.22  12
   2   4 -13 37392.6 1214.48  15
  -2  -4  13 39773.8 1718.99  19
   2   4 -12 85269.5 2469.40  12
   2  -4 -12 79471.7 2765.54   1
   2   4 -12 85098.1 2642.42   1
  -2  -4  12 86115.9 2945.09  19
  -2   4  12 83768.3 2786.09  19
  -2   4  11 226.502 179.500  19
   2   4 -11 373.352 133.391  12
   2   4 -11 272.614 146.246   1
   2  -4 -11 311.967 172.449   1
  -2  -4  11 63.0632 152.479  19
   2  -4 -10 5515.07 472.099   1
  -2   4  10 5620.16 465.387  19
   2   4 -10 5908.08 360.778  12
   2   4 -10 5535.81 412.254   1
  -2  -4  10 5896.32 534.804  19
   2   4  -9 24035.4 942.159   1
   2  -4  -9 22893.4 1029.78   1
  -2   4   9 24912.7 1036.50  19
   2   4  -9 22589.3 842.427  12
  -2  -4   9 25485.2 1155.59  19
   2  -4  -8-19.2861 103.574   1
   2   4  -8 13.6026 87.3157   1
   2   4  -8 19.9972 69.3284  12
  -2   4   8-17.3889 97.7318  19
  -2  -4   7 372.541 155.731  19
   2   4  -7 692.849 141.487   1
   2  -4  -7 349.118 128.274   1
  -2   4   7 468.818 140.026  19
   2   4  -6 2934.02 246.588   1
   2  -4  -6 3382.47 307.743   1
  -2  -4   6 3564.15 332.361  19
  -2   4   6 3281.29 278.685  19
  -2   4   5 112813. 3148.09  19
   2   4  -5 112047. 3093.25   1
  -2  -4   5 113644. 3260.31  19
   2  -4  -5 117059. 3229.76   1
  -2   4   4 82207.0 2348.15  19
   2   4  -4 82186.0 2306.36   1
  -2  -4   4 85586.9 2453.46  19
  -2   4   3 57463.6 1723.92  19
  -2  -4   3 60962.4 1797.44  19
  -2  -4   2 47527.3 1450.53  19
  -2   4   2 46992.6 1416.50  19
   2   4  -1 32313.4 966.164  18
  -2  -4   1 30966.3 1028.13  19
  -2   4   1 31786.5 1025.37  19
   2   4   0 294296. 7571.91  18
  -2   4   0 299065. 7622.47  18
  -2  -4   0 299818. 7680.09  19
  -2   4  -1 43544.7 1237.50  18
   2   4   1 38964.2 1148.88  18
   2   4   2 22702.8 698.360  18
   2  -4   2 23979.0 898.321  10
  -2   4  -2 24784.9 791.466  18
   2   4   3 13385.8 433.414  18
  -2   4  -3 15213.6 549.347  18
   2   4   3 14921.4 574.635  10
   2  -4   3 14331.3 670.994  10
  -2   4  -4 83768.2 2315.46  18
   2   4   4 83780.2 2398.39  10
   2  -4   4 86450.2 2558.13  10
  -2   4  -5 4919.44 273.675  18
   2   4   5 4529.00 321.787  10
   2  -4   5 5149.91 416.968  10
  -2   4  -6 113588. 3088.48  18
  -2  -4  -6 108958. 3339.90  11
   2   4   6 115847. 3238.32  10
   2  -4   6 122264. 3467.57  10
  -2   4  -7 64259.1 1814.40  18
  -2   4  -7 62286.4 2015.78  11
  -2  -4  -7 60085.9 2063.44  11
   2   4   7 60133.8 1965.60  10
   2  -4   7 67775.0 2206.73  10
  -2   4  -8 10534.4 426.035  18
  -2   4  -8 11737.0 545.664   8
  -2  -4  -8 9001.79 518.170   8
  -2  -4  -8 9964.59 588.285   9
  -2   4  -8 10859.4 590.821  11
  -2  -4  -8 10701.2 623.619  11
   2   4   8 10225.2 562.441  10
   2  -4   8 12307.3 741.169  10
   2   4   8 10971.0 509.829   5
  -2  -4  -9 2386.20 315.723  11
  -2   4  -9 2820.24 317.565  11
  -2  -4  -9 2132.83 271.525   8
   2   4   9 2727.21 316.690  10
   2  -4   9 2318.01 363.295  10
  -2   4  -9 2633.84 274.686   8
   2   4   9 3058.44 284.479   5
  -2   4 -10 75391.4 2199.52   8
  -2  -4 -10 64200.1 2225.60   8
   2   4  10 70066.5 2171.24   5
  -2   4 -10 70425.8 2295.72  11
  -2  -4 -10 68941.2 2359.20  11
   2   4  10 67774.8 2298.74  10
   2  -4  10 80220.6 2643.05  10
  -2  -4 -10 64579.3 2308.18   9
  -2  -4 -11 25151.2 1121.84   8
  -2   4 -11 28592.4 1083.78   8
  -2  -4 -11 26349.6 1207.40   9
   2   4  11 27239.3 1083.27   5
  -2   4 -11 26057.9 1155.92  11
   2   4  11 23790.6 1154.87  10
   2  -4  11 28881.5 1416.90  10
  -2   4 -12 16357.4 754.909   8
  -2  -4 -12 14322.7 805.544   8
   2   4  12 15027.5 765.381   5
  -2  -4 -12 15363.9 880.799   9
   2   4  12 13777.3 846.084  10
   2  -4  12 15891.3 1033.36  10
  -2   4 -13 3664.48 336.242   8
  -2  -4 -13 2544.42 339.066   8
   2   4  13 3086.10 342.687   5
  -2  -4 -13 3330.44 403.482   9
   2  -4  13 3624.49 502.363  10
   2   4  13 3064.48 400.073  10
  -2   4 -14 12647.8 646.267   8
  -2  -4 -14 12518.2 736.521   8
  -2  -4 -14 11944.4 785.094   9
   2   4  14 10762.5 763.065  10
   2  -4  14 10873.2 849.404  10
   2   4  14 12493.8 691.646   5
  -2   4 -15 5683.31 410.845   8
  -2  -4 -15 5424.59 506.357   9
  -2  -4 -15 6730.73 520.897   8
   2   4  15 5549.28 449.699   5
  -2  -4 -16 12795.8 710.597   8
  -2  -4 -16 12285.3 738.806   9
  -2   4 -16 10898.9 530.649  12
   2   4  16 10619.0 611.232   5
  -2  -4 -17 95.3104 144.771   8
  -2   4 -17 21.8622 100.056  12
  -2  -4 -17 64.5970 151.400   9
   2   4  17 107.239 126.950   5
  -2  -4 -18 79.9679 129.853   8
  -2   4 -18 29.8044 80.6684   2
  -2  -4 -18 126.842 80.8671  12
  -2   4 -18 45.9934 81.3927  12
  -2  -4 -18-35.9633 138.180   9
  -2  -4 -19-12.5494 88.2344   8
  -2   4 -19 7.40864 64.3850   2
  -2  -4 -19 24.7577 48.1112  12
  -2   4 -19 21.4712 62.7616  12
  -2  -4 -19-14.0379 94.4978   9
  -2  -4 -20-17.2893 64.8658   8
  -2  -4 -20-29.0011 67.9703   9
  -2   5  21 29.0091 55.7319   5
  -2   5  20 902.099 149.196   5
   2   5 -20 824.436 102.638  15
   2  -5 -20 1066.41 149.968   9
   2  -5 -19 448.853 121.808   8
   2  -5 -19 331.669 130.124   9
   2   5 -19 376.143 95.7851  15
  -2   5  19 304.957 134.871   5
   2  -5 -18 10853.7 549.004   8
   2   5 -18 8971.88 440.754  15
  -2   5  18 10486.8 561.364   5
   2  -5 -18 9947.09 568.383   9
   2  -5 -17 414.817 165.569   9
   2   5 -17 430.842 120.415  15
   2  -5 -17 222.519 137.828   8
  -2   5  17 477.870 185.701   5
   2  -5 -16 2832.10 301.563   8
   2   5 -16 2808.72 249.804  15
   2  -5 -16 2677.90 326.721   9
  -2   5  16 3119.10 335.557   5
   2   5 -15 5670.46 360.412  15
   2   5 -15 5430.11 459.676   1
   2  -5 -15 5979.61 479.012   9
  -2  -5  15 6126.96 610.656  19
  -2   5  14 7714.83 628.713  19
   2   5 -14 8362.98 447.822  15
   2   5 -14 7920.53 555.010   1
   2  -5 -14 8022.43 620.296   1
  -2  -5  14 8431.43 717.191  19
   2  -5 -14 8306.04 566.815   9
   2   5 -13-11.8637 107.692  15
   2   5 -13 21.1281 123.797   1
   2  -5 -13 189.409 134.529   1
  -2   5  13 27.6050 155.140  19
  -2  -5  13 102.913 200.996  19
   2   5 -12 9466.49 469.502  15
   2   5 -12 9129.03 576.635   1
  -2   5  12 9351.66 649.514  19
   2  -5 -12 9793.06 660.183   1
  -2  -5  12 10779.5 765.514  19
   2  -5 -11 14847.7 821.584   1
   2   5 -11 15822.6 757.975   1
  -2  -5  11 15459.9 915.235  19
  -2   5  11 15686.1 829.991  19
   2   5 -11 15473.4 627.190  15
   2   5 -10 6325.41 433.163   1
   2  -5 -10 6245.01 486.471   1
   2   5 -10 6543.63 352.545  15
  -2   5  10 6507.46 485.329  19
  -2  -5  10 6855.42 564.594  19
   2  -5  -9 19732.7 921.068   1
   2   5  -9 21196.8 751.521  15
   2   5  -9 21462.7 861.762   1
  -2  -5   9 22765.8 1055.73  19
  -2   5   9 21207.9 924.830  19
   2  -5  -8 76005.7 2340.87   1
  -2   5   8 71318.3 2193.16  14
  -2  -5   8 79583.9 2465.82  19
  -2   5   8 76048.4 2306.54  19
   2   5  -8 76327.4 2218.76   1
   2   5  -7 26053.5 898.894   1
   2  -5  -7 25330.2 983.811   1
  -2   5   7 22967.0 894.017  14
  -2  -5   7 25477.1 1059.47  19
  -2   5   7 24122.6 940.366  19
   2   5  -6 184944. 4814.16   1
   2  -5  -6 181088. 4933.10   1
  -2   5   6 177054. 4865.32  19
  -2  -5   6 185135. 5032.07  19
   2   5  -5 180735. 4750.42   1
  -2   5   5 178362. 4804.29  19
   2  -5  -5 183917. 4873.30   1
  -2  -5   5 180308. 4913.81  19
  -2   5   4 124045. 3396.21  19
   2   5  -4 126225. 3339.90   1
   2  -5  -4 123851. 3453.39   1
  -2  -5   4 127288. 3471.98  19
   2   5  -3 71077.9 1962.09   1
  -2  -5   3 71062.8 2053.65  19
  -2   5   3 71579.9 2025.42  19
   2   5  -2 83262.3 2350.11  18
   2   5  -2 84121.7 2277.35   1
  -2   5   2 87249.9 2360.00  19
  -2  -5   2 84017.0 2351.97  19
   2   5  -1 16802.3 619.301  18
  -2  -5   1 17214.7 630.918  19
  -2   5   0 22204.8 786.012  18
   2   5   0 21443.5 734.825  18
   2   5   1 91746.1 2530.39  18
  -2   5  -1 96594.2 2611.19  18
   2   5   2 741.554 99.3934  18
  -2   5  -2 791.315 125.788  18
   2   5   3 193773. 5132.41  18
   2  -5   3 204586. 5408.91  10
  -2   5  -3 207650. 5256.87  18
  -2   5  -4 53224.9 1597.51  18
  -2  -5  -4 57103.0 1721.88  11
   2   5   4 52356.0 1599.02  10
   2  -5   4 55409.2 1798.60  10
  -2   5  -5 3019.17 230.040  18
  -2   5  -5 3584.53 303.764  11
  -2  -5  -5 3307.75 292.924  11
   2   5   5 2980.55 244.161  10
   2  -5   5 3687.28 351.760  10
  -2   5  -6 13741.8 576.298  18
   2   5   6 14345.4 607.290   5
  -2   5  -6 14802.4 685.740  11
  -2  -5  -6 14638.4 695.753  11
   2   5   6 13926.4 627.371  10
   2  -5   6 14037.1 762.216  10
  -2   5  -7 2454.96 211.983  18
  -2  -5  -7 2485.49 269.563   8
   2   5   7 2878.91 255.385   5
  -2   5  -7 2796.23 285.937  11
  -2  -5  -7 2827.84 295.004  11
   2   5   7 3076.72 280.221  10
   2  -5   7 2934.16 343.012  10
  -2  -5  -7 2664.04 305.354   9
  -2   5  -8 2523.37 213.824  18
  -2  -5  -8 2008.39 256.200   8
  -2   5  -8 2506.22 280.848  11
  -2  -5  -8 2461.64 292.910  11
   2   5   8 2232.47 256.193  10
   2  -5   8 2636.56 356.945  10
  -2  -5  -8 2134.72 290.152   9
  -2  -5  -9 11819.5 681.487   8
  -2   5  -9 14330.8 675.596   8
  -2  -5  -9 12260.2 742.438   9
  -2   5  -9 12843.6 695.268  11
   2   5   9 12649.7 670.825  10
   2  -5   9 13595.1 831.564  10
  -2   5 -10 8925.16 527.774   8
  -2  -5 -10 8048.08 560.963   8
  -2  -5 -10 8506.52 618.979   9
  -2   5 -10 7904.77 547.272  11
   2   5  10 7827.78 536.110  10
   2  -5  10 8885.28 678.251  10
   2   5  11 356.765 155.719   5
  -2   5 -11 606.403 171.705   8
  -2  -5 -11 437.875 184.812   9
  -2  -5 -11 889.719 218.267   8
   2   5  11 737.616 191.251  10
   2  -5  11 776.462 240.223  10
  -2  -5 -12 5573.94 479.204   8
  -2  -5 -12 5035.88 497.013   9
   2   5  12 4806.81 403.905   5
   2   5  12 4629.31 439.759  10
   2  -5  12 4768.74 514.424  10
  -2  -5 -13 1543.37 269.704   8
  -2  -5 -13 1194.40 272.648   9
   2  -5  13 1138.37 263.280  10
   2   5  13 1321.58 244.240   5
   2   5  14 1507.96 252.347   5
  -2  -5 -14 1578.40 296.513   9
  -2  -5 -14 2064.55 302.973   8
   2  -5  14 1341.57 276.457  10
  -2  -5 -15 52.1800 170.222   9
  -2  -5 -15 22.8314 156.003   8
   2   5  15-18.4313 141.628   5
  -2   5 -15-34.6601 85.6249  12
  -2  -5 -16-104.311 171.128   8
  -2   5 -16-12.2980 95.5921   2
  -2   5 -16 31.8695 85.3420  12
  -2  -5 -16 118.246 154.297   9
   2   5  16 16.6449 137.920   5
  -2  -5 -17 2038.13 275.307   8
  -2   5 -17 1445.49 165.353  12
   2   5  17 1735.31 222.316   5
  -2   5 -17 1613.19 180.734   2
  -2  -5 -17 1610.35 263.700   9
  -2  -5 -18 88.2353 106.232   8
  -2  -5 -18-16.5707 109.847   9
  -2  -5 -19 1682.12 183.824   8
  -2  -5 -19 1428.49 186.460   9
  -2  -5 -20 252.653 67.2269   8
  -2  -5 -20 238.650 72.4284   9
   2  -6 -20 1132.42 146.358   9
  -2   6  20 1332.56 153.512   5
   2  -6 -19 53.7409 98.3373   9
  -2   6  19 77.9038 97.6105   5
   2  -6 -19 76.5921 94.2390   8
   2   6 -19 84.5301 62.3974  15
   2  -6 -18 16.7514 128.737   9
   2  -6 -18 70.9536 114.022   8
   2   6 -18 116.064 77.7466  15
   2   6 -17 2035.44 194.537  15
   2  -6 -17 2139.45 264.328   8
   2  -6 -17 2199.38 281.431   9
   2   6 -16 1999.94 201.606  15
   2  -6 -16 1654.04 266.067   9
   2  -6 -16 2175.64 275.040   8
  -2   6  15 764.853 186.636   5
   2   6 -15 634.340 138.205  15
   2   6 -14 247.138 108.761  15
   2   6 -13 24421.5 887.497  15
   2   6 -12 7948.84 423.661  15
   2   6 -12 7927.23 500.588   1
   2   6 -11 24715.6 880.393  15
   2   6 -11 24688.1 985.430   1
   2   6 -10 15063.9 614.051  15
  -2   6  10 15160.9 691.050  14
   2   6 -10 15744.1 704.220   1
  -2   6  10 14989.7 745.641  19
   2   6  -9 1397.22 157.867  15
  -2   6   9 1224.60 148.931   4
  -2   6   9 1160.36 183.655  14
  -2   6   9 1223.64 192.802  19
   2   6  -9 1274.92 181.147   1
   2   6  -8 9.55682 67.1931  15
  -2   6   8 30.0477 74.6925  14
  -2   6   8-113.863 86.6635  19
   2   6  -7 146.656 71.5881  15
   2   6  -7 483.166 143.637  17
  -2   6   7 238.299 104.948  14
   2   6  -7 285.748 93.8900   1
  -2   6   7 227.863 83.4991   3
  -2   6   6 163.807 76.9859  19
   2   6  -6 159.584 72.1963  15
  -2   6   6 231.673 110.105  14
  -2   6   6 198.707 80.8562   3
   2   6  -6 490.962 100.101   1
  -2   6   5 431.117 97.6657  19
   2   6  -5 363.559 88.9142  15
  -2   6   5 322.902 111.964  14
   2   6  -5 366.353 79.8771   1
  -2   6   4 9802.48 515.785  14
  -2   6   4 11287.4 463.127  19
   2   6  -3 35966.9 1163.83  18
  -2   6   3 35388.3 1173.15  18
  -2   6   3 33316.6 1178.76  14
  -2   6   3 35382.8 1088.16  19
   2   6  -2 92857.3 2551.51  18
  -2   6   2 88167.9 2582.76  14
  -2   6   1 10189.9 505.598  14
   2   6  -1 11660.8 497.196  18
   2   6   0 83738.7 2326.49  18
   2   6   0 80950.5 2313.43  15
  -2   6   0 85292.1 2407.79  18
   2   6   1 499.903 98.6402  18
   2   6   1 614.693 119.204  15
  -2   6  -1 647.427 135.225  18
  -2   6  -1 620.671 121.343  14
  -2   6  -2 107358. 2938.88  18
   2   6   2 111273. 2892.14  15
   2   6   3 44637.8 1341.75  18
  -2   6  -3 48490.4 1461.48  18
  -2   6  -4 107963. 3058.14  18
  -2   6  -4 111604. 3080.83   2
  -2   6  -4 110238. 3065.57  11
   2  -6   4 112399. 3195.72  10
  -2   6  -5 43845.5 1419.93  18
  -2   6  -5 44685.7 1452.29  11
   2  -6   5 45203.0 1582.64  10
  -2   6  -5 47417.6 1465.72   2
   2   6   5 46117.4 1424.36   5
  -2   6  -6 36951.9 1237.78  18
  -2   6  -6 40051.0 1295.33   2
   2   6   6 38230.5 1253.68   5
  -2   6  -6 36620.7 1276.27  11
   2  -6   6 38678.3 1449.46  10
  -2   6  -7 15693.6 659.325  18
  -2   6  -7 17614.6 729.107   2
  -2  -6  -7 14555.5 744.548   8
  -2   6  -7 15329.9 703.710  11
   2  -6   7 16951.7 862.022  10
   2   6   7 15345.1 679.450   5
  -2  -6  -7 16189.0 833.075   9
  -2   6  -8 3017.83 255.517  18
  -2   6  -8 3612.71 309.745   2
  -2  -6  -8 2897.60 315.546   8
  -2   6  -8 2840.70 291.256  11
  -2   6  -8 2994.47 211.234   3
   2  -6   8 3114.04 369.551  10
  -2  -6  -8 3226.29 368.169   9
   2   6   8 2985.81 285.217   5
   2   6   9 1195.53 206.710   5
  -2  -6  -9 1267.32 259.144   9
  -2   6  -9 1590.94 216.530   2
  -2  -6  -9 1079.59 218.358   8
  -2   6  -9 1377.97 145.915   3
   2  -6   9 1029.08 233.581  10
  -2   6 -10 4498.18 351.770   2
  -2  -6 -10 3776.55 396.191   8
   2  -6  10 3079.82 392.415  10
  -2  -6 -10 3308.37 400.067   9
   2   6  10 3340.31 329.001   5
  -2  -6 -11 820.267 239.845   9
  -2   6 -11 744.140 179.074   2
  -2  -6 -11 881.209 226.739   8
  -2  -6 -12 2188.40 322.388   8
  -2   6 -12 2245.99 206.923  12
  -2   6 -12 2143.07 256.514   2
  -2  -6 -12 1891.91 333.465   9
  -2  -6 -13 24.6094 144.189   8
  -2   6 -13-14.8262 113.926   2
  -2   6 -13 21.0578 81.8411  12
  -2  -6 -13 56.6669 152.149   9
   2   6  13-18.4017 149.396   5
   2   6  14 17.8754 137.361   5
  -2   6 -14-40.8769 97.1283   2
  -2  -6 -14 53.9800 164.344   9
  -2   6 -14 102.956 87.0060  12
  -2  -6 -14 94.2059 146.039   8
   2   6  15 1367.45 232.585   5
  -2  -6 -15 1310.28 246.186   8
  -2   6 -15 1269.03 176.360   2
  -2  -6 -15 1167.09 255.667   9
  -2  -6 -16 2465.21 302.044   8
   2   6  16 2123.52 255.040   5
  -2   6 -16 2143.98 201.214   2
  -2  -6 -16 2840.04 330.821   9
  -2  -6 -17-32.5080 114.291   8
  -2  -6 -17-91.2658 135.288   9
  -2  -6 -18 1407.15 189.299   8
  -2  -6 -18 1628.96 207.392   9
  -2  -6 -19-8.68834 63.5861   8
  -2  -6 -19 96.5681 80.8163   9
   2  -7 -20 119.835 63.9636   9
   2  -7 -19 1049.40 138.436   8
   2  -7 -19 1182.91 165.836   9
  -2   7  18 64.7716 94.8081   5
   2  -7 -18 428.668 145.839   9
   2  -7 -18 284.178 113.392   8
   2  -7 -17-15.7517 113.790   8
   2   7 -17 88.8743 72.7332  15
  -2   7  17 37.5364 109.727   5
   2  -7 -16 2418.97 286.636   8
   2   7 -16 1792.23 181.192  15
  -2   7  16 1923.31 232.796   5
   2   7 -15 2685.74 224.033  15
  -2   7  15 3110.86 286.448   5
  -2   7  14 44.1324 110.394   5
   2   7 -14 54.9539 79.4127  15
   2  -7 -14 166.817 147.779   9
   2  -7 -13 1091.93 242.221   9
  -2   7  13 565.454 156.259   5
   2   7 -13 1060.65 156.793  15
   2   7 -12 8717.02 443.890  15
   2   7 -11 234.508 96.3365  15
  -2   7  11 233.566 109.634  14
  -2   7  10 3559.26 324.603  14
  -2   7  10 4051.79 276.252   4
   2   7 -10 4441.62 293.322  15
  -2   7   9 1072.85 148.127   4
   2   7  -9 1029.37 149.029  15
  -2   7   9 1153.00 195.499  14
  -2   7   8 18436.2 704.952   4
  -2   7   8 16704.1 788.421  14
   2   7  -8 17614.7 689.553  15
   2   7  -7 11564.3 503.029  15
  -2   7   7 10975.3 593.743  14
   2   7  -6 13591.2 561.053  15
  -2   7   6 13272.8 661.757  14
  -2   7   6 14276.1 601.599   3
   2   7  -5 17116.7 694.551  15
  -2   7   5 16425.9 789.391  14
  -2   7   5 18617.0 733.010   3
  -2   7   5 18983.9 801.308  18
  -2   7   4 27295.8 870.305  18
   2   7  -4 24946.2 730.458  15
  -2   7   4 25313.4 865.350  14
  -2   7   4 27524.2 775.117   3
   2   7  -3 3844.91 296.976  18
  -2   7   3 4288.88 330.454  18
   2   7  -3 3661.01 261.841  15
  -2   7   3 3131.09 294.339  14
  -2   7   3 3590.80 258.323   3
   2   7  -2 27045.7 955.674  18
   2   7  -2 27839.4 1015.51  17
  -2   7   2 25709.5 993.080  14
  -2   7   2 25644.3 885.623   3
  -2   7   2 28336.8 1024.27  18
   2   7  -2 26008.8 906.692  15
   2   7  -1 8290.90 527.333  17
   2   7  -1 21412.6 679.600  18
   2   7   0 10377.7 431.639  18
  -2   7   0 9813.81 460.822  14
  -2   7  -1 5942.45 398.177  18
   2   7   1 5475.30 338.326  18
  -2   7  -1 5278.47 364.617  14
  -2   7  -1 6174.85 325.596   3
   2   7   2 41374.4 1328.01  18
  -2   7  -2 45275.7 1447.14  18
   2   7   2 45568.4 1433.11  17
  -2   7  -2 43467.3 1302.79   3
  -2   7  -3 59754.9 1794.60   2
  -2   7  -3 59393.7 1821.77  18
  -2   7  -3 57633.8 1680.77   3
  -2   7  -4 400.476 119.117  18
  -2   7  -4 659.372 146.413   2
  -2   7  -4 755.326 112.033   3
   2   7   4 676.586 129.081   5
  -2   7  -5 4075.47 306.223   2
  -2   7  -5 3888.42 300.977  18
  -2   7  -5 366.813 316.970  16
  -2   7  -5 4181.71 246.679   3
   2   7   5-100.880 628.680  21
   2   7   5 4318.67 292.594   5
  -2   7  -6 15391.4 669.958  18
  -2   7  -6 15679.6 683.807   2
  -2   7  -6 14500.5 564.506   3
   2   7   6 14691.5 643.025   5
   2   7   7 650.164 147.313   5
  -2   7  -7 847.595 147.472  18
  -2  -7  -7 766.987 181.616   8
  -2   7  -7 1227.29 137.535   3
  -2   7  -7 1130.21 180.494   2
  -2   7  -8 1764.33 205.696  18
  -2   7  -8 1626.95 215.438   2
  -2  -7  -8 1480.76 246.797   8
  -2   7  -8 1804.01 165.024   3
   2   7   8 1674.82 219.671   5
  -2  -7  -8 2031.51 296.700   9
  -2  -7  -9 8908.16 612.244   8
  -2   7  -9 9732.23 424.410   3
   2   7   9 10181.3 552.099   5
  -2   7  -9 10844.8 554.996   2
  -2  -7  -9 11451.2 717.674   9
  -2   7 -10 6072.37 407.019   2
  -2  -7 -10 6119.71 500.553   8
   2   7  10 5593.28 417.828   5
  -2  -7 -10 6629.17 548.446   9
  -2  -7 -11 1700.32 301.430   9
  -2   7 -11 2108.63 244.809   2
  -2  -7 -11 1987.31 306.304   8
   2   7  11 1851.86 262.407   5
  -2  -7 -12 166.371 152.418   9
   2   7  12 85.0399 146.471   5
  -2   7 -12 14.0517 106.732   2
  -2  -7 -12 147.950 170.957   8
  -2   7 -13 11814.4 574.721   2
  -2  -7 -13 13904.8 767.522   8
  -2  -7 -13 14080.2 819.986   9
   2   7  14 143.247 83.0068  14
  -2   7 -14 413.849 119.906   2
  -2  -7 -14 396.532 176.770   9
  -2  -7 -14 309.341 155.487   8
  -2  -7 -15 596.470 179.448   8
  -2  -7 -15 464.551 183.777   9
  -2  -7 -16-16.9554 117.545   8
  -2  -7 -16 37.4049 111.750   9
  -2  -7 -17 1207.92 190.245   9
  -2  -7 -17 995.823 169.074   8
  -2  -7 -18 619.259 113.876   8
  -2  -7 -18 329.659 102.359   9
  -2   8  19 372.459 74.7909   5
   2  -8 -19 470.892 88.6833   8
  -2   8  18 7.98749 70.0432   5
   2  -8 -18 10.9150 85.8007   8
   2  -8 -17 955.263 187.140   9
  -2   8  17 722.675 128.564   5
   2  -8 -17 1069.98 180.502   8
   2  -8 -16 133.110 133.774   9
  -2   8  16 153.475 99.6074   5
   2   8 -16 229.360 77.7180  15
   2  -8 -16 133.018 139.218   8
   2  -8 -15 385.080 173.858   9
  -2   8  15 285.962 117.076   5
   2   8 -15 308.961 91.1025  15
   2   8 -14 3503.28 251.673  15
  -2   8  14 3335.99 280.390   5
   2   8 -13 2822.60 229.753  15
   2  -8 -13 3641.39 391.021   9
  -2   8  13 3256.60 269.468   5
  -2   8  12 1867.21 230.513  18
   2   8 -12 1825.40 192.532  15
  -2   8  12 2230.63 224.625   5
  -2   8  11 2148.84 248.990  18
  -2   8  11 2411.16 213.566   4
   2   8 -11 2600.22 226.570  15
  -2   8  11 2591.10 237.651   5
  -2   8  11 1933.33 240.737  14
  -2   8  10 2366.56 220.611   4
  -2   8  10 1911.37 242.329  18
   2   8 -10 2577.59 227.236  15
  -2   8  10 2393.06 271.551  14
  -2   8  10 2313.04 220.069   5
  -2   8   9 10951.3 512.617   4
   2   8  -9 11426.4 515.518  15
  -2   8   9 10977.6 606.864  14
  -2   8   9 11075.6 501.289   5
  -2   8   9 10879.8 594.757  18
  -2   8   8 580.997 146.541  18
   2   8  -8 613.992 131.872  15
  -2   8   8 339.171 108.659   4
  -2   8   8 449.704 143.741  14
   2   8  -7 7088.12 384.316  15
  -2   8   7 6720.14 453.136  18
  -2   8   7 6464.40 456.459  14
  -2   8   7 7211.94 395.124   4
  -2   8   6 343.443 130.535  18
  -2   8   6 163.355 86.7410   4
  -2   8   6 229.959 129.575  14
   2   8  -6 32.6683 80.9061  15
  -2   8   5 8775.07 518.728  18
   2   8  -5 7582.58 413.187  15
  -2   8   5 7822.13 499.230  14
  -2   8   5 8399.56 450.407   3
  -2   8   4 6239.06 439.830  18
   2   8  -4 6731.36 383.089  15
   2   8  -4 7007.60 345.761  14
  -2   8   4 6128.58 439.528  14
  -2   8   4 5832.85 372.193   3
   2   8  -3 40578.9 1395.88  18
  -2   8   3 37957.7 1423.18  14
   2   8  -3 40465.2 1328.22  15
  -2   8   3 41561.5 1333.75   3
  -2   8   3 44012.8 1472.19  18
   2   8  -2 32149.0 803.170  18
  -2   8   2 31196.1 860.822  14
  -2   8   2 33113.2 728.122   3
   2   8  -1 220.754 94.5289  18
   2   8  -1 281.626 120.445  15
   2   8   0 11938.2 554.894  18
   2   8   0 12134.6 555.705  15
   2   8   0 13772.2 636.049  17
  -2   8   0 12527.8 608.234  14
  -2   8   0 11800.4 513.628   3
   2   8   1 9168.80 465.204  18
  -2   8  -1 8840.40 525.267  18
  -2   8  -1 8897.56 502.019  14
  -2   8  -1 9174.28 436.261   3
  -2   8  -2 10460.3 593.441  18
  -2   8  -2 10906.8 507.464   3
  -2   8  -3 26705.7 896.075  18
  -2   8  -3 27019.2 747.883   3
  -2   8  -4 6984.24 438.346  18
  -2   8  -4 7033.57 356.474   3
  -2   8  -5 751.401 150.225  18
  -2   8  -5 663.523 142.052   2
  -2   8  -5 652.191 113.541   3
  -2   8  -6 2666.50 260.834   2
  -2   8  -6 2688.13 267.110  18
  -2   8  -6 2769.66 209.591   3
   2   8   6 2159.64 227.122   5
  -2   8  -7 3196.01 283.403   2
  -2   8  -7 2948.95 276.785  18
  -2   8  -7 3478.40 274.279  17
  -2  -8  -7 2990.03 324.401   8
  -2   8  -7 2790.57 212.559   3
   2   8   7 2777.70 264.544   5
  -2   8  -8 17105.6 679.819  18
  -2   8  -8 18735.5 689.159   2
   2   8   8 18549.3 689.532   5
  -2   8  -8 17985.3 553.326   3
  -2  -8  -8 19495.2 851.977   8
  -2   8  -9 11920.6 585.770   2
  -2  -8  -9 12393.3 726.012   8
  -2  -8  -9 13569.0 762.421   9
   2   8   9 11775.8 595.304   5
  -2   8  -9 11853.1 478.976   3
   2   8  10 726.861 170.925   5
  -2   8 -10 586.085 142.826   2
  -2  -8 -10 647.679 195.382   8
  -2  -8 -10 580.722 185.437   9
  -2  -8 -11 431.287 185.718   9
  -2   8 -11 129.225 97.0784   2
  -2  -8 -11 310.341 163.185   8
   2   8  11 122.141 118.770   5
  -2   8 -12 3603.94 281.101   2
  -2  -8 -12 4605.77 419.888   8
   2   8  12 3576.33 322.866   5
  -2  -8 -12 4686.54 440.341   9
  -2   8 -13 345.741 102.474   2
  -2  -8 -13 428.903 174.393   8
  -2  -8 -13 663.820 195.534   9
   2   8  13 335.760 115.683  14
   2   8  13 470.152 149.661   5
  -2  -8 -14 76.9828 112.770   8
   2   8  14 31.8896 70.4753  14
  -2  -8 -14 81.7865 122.178   9
  -2  -8 -15 1617.40 227.154   8
  -2  -8 -15 1471.48 228.245   9
  -2  -8 -16 261.416 106.400   8
  -2  -8 -16 377.987 121.756   9
  -2  -8 -17 400.783 92.1583   8
  -2  -8 -17 246.455 85.2661   9
   2  -9 -18 335.485 91.0928   9
   2  -9 -18 277.317 80.2246   8
   2  -9 -17 241.052 107.475   9
   2  -9 -17 378.744 115.159   8
   2  -9 -16 141.979 113.959   9
  -2   9  16 7.99414 68.8450   5
   2  -9 -15 1908.36 256.786   9
  -2   9  15 1223.71 153.091   5
   2  -9 -14 41.1293 127.540   9
   2   9 -14 123.485 69.6102  15
  -2   9  14 97.6188 84.0982   5
   2  -9 -13 442.021 173.985   9
  -2   9  13 419.839 106.390   5
   2   9 -13 322.360 95.7796  15
  -2   9  12 187.077 91.9811   5
   2   9 -12 49.9202 80.2449  15
   2  -9 -12 46.1414 129.677   9
  -2   9  11 1036.10 147.030   5
  -2   9  11 1093.42 179.091  14
   2   9 -11 1319.38 163.757  15
  -2   9  10 7694.48 406.164   4
  -2   9  10 6759.24 455.935  14
   2   9 -10 8358.97 418.226  15
  -2   9  10 7860.39 489.298  18
  -2   9  10 7774.12 391.833   5
  -2   9   9 9179.34 548.156  18
  -2   9   9 9997.62 478.253   4
   2   9  -9 10100.7 473.640  15
  -2   9   9 8161.38 410.753   5
  -2   9   9 9004.40 541.743  14
  -2   9   8 10504.8 452.237   4
  -2   9   8 9643.24 523.877  18
   2   9  -8 10919.0 450.030  15
  -2   9   8 9999.62 536.831  14
  -2   9   8 9420.72 371.916   5
  -2   9   7 403.227 130.809  18
  -2   9   7 325.954 114.321   4
   2   9  -7 128.176 98.6833  15
  -2   9   7 313.179 149.708  14
  -2   9   6 552.646 152.539  18
   2   9  -6 682.213 143.432  15
  -2   9   6 750.919 138.200   4
  -2   9   6 591.838 178.621  14
  -2   9   5 18567.4 724.231   4
   2   9  -5 18587.7 738.845  15
   2   9  -5 19032.8 873.137  17
  -2   9   5 17939.9 839.586  14
  -2   9   5 18625.0 847.970  18
  -2   9   4 13564.6 684.993  18
   2   9  -4 11907.2 654.280  17
  -2   9   4 12217.3 547.373   4
   2   9  -4 12080.2 567.125  15
   2   9  -4 12911.6 526.006  14
  -2   9   4 12480.7 581.347   3
  -2   9   4 12227.1 657.641  14
  -2   9   3 8220.33 512.295  18
  -2   9   3 8465.88 409.685   4
   2   9  -3 8605.25 438.673  15
   2   9  -3 8547.31 395.448  14
  -2   9   3 7157.40 476.441  14
  -2   9   3 8404.79 433.575   3
   2   9  -2 1350.56 190.229  15
   2   9  -2 1266.71 189.999  18
  -2   9   2 1973.17 257.975  18
   2   9  -2 1599.63 176.493  14
   2   9  -1 4273.15 331.327  18
  -2   9   1 4726.48 397.007  18
   2   9  -1 4532.28 333.340  15
   2   9   0 5454.63 343.721  18
  -2   9   0 5833.94 399.906  14
  -2   9   0 6513.12 346.912   3
   2   9   1 14162.7 599.040  17
  -2   9  -1 508.956 142.169   3
  -2   9  -2 9489.31 606.908  18
  -2   9  -2 9927.60 522.818   3
  -2   9  -3 54511.3 1208.73  18
  -2   9  -3 55428.1 966.794   3
  -2   9  -4 3287.54 238.960   4
  -2   9  -4 3480.04 249.727   3
  -2   9  -5 353.784 137.384  18
  -2   9  -5 672.014 118.447   4
  -2   9  -5 491.843 113.186   3
  -2   9  -6 5297.42 378.775  18
  -2   9  -6 5945.57 286.152   4
  -2   9  -6 5735.45 306.579   3
  -2   9  -7 6201.99 428.901  18
  -2   9  -7 7380.78 421.837  17
  -2   9  -7 7095.49 357.946   3
  -2   9  -8 11496.9 588.078  18
  -2   9  -8 13112.8 494.465   3
  -2  -9  -9 4572.67 408.558   8
  -2  -9 -10 2765.27 323.164   8
  -2  -9 -11 1691.90 252.435   8
  -2  -9 -11 1310.45 221.306   9
   2   9  11 1240.08 194.124  14
   2   9  12 3665.99 298.136  14
  -2  -9 -12 4337.72 369.831   9
   2   9  13 1210.55 168.923  14
  -2  -9 -13 1442.07 215.304   9
  -2  -9 -14 889.534 164.845   8
   2   9  14 539.965 101.029  14
  -2  -9 -14 1042.92 164.560   9
  -2  -9 -15 10.9655 76.0231   8
  -2  -9 -15 49.0853 67.0826   9
   2 -10 -17 23.1047 51.0554   9
   2 -10 -16 88.6940 79.0559   9
   2 -10 -15 96.9332 102.632   9
   2 -10 -15-13.6194 94.4221   8
   2 -10 -14 2673.10 278.250   9
   2 -10 -13 2254.48 272.345   9
   2  10 -12 1877.17 173.686  15
   2 -10 -12 2462.49 297.026   9
   2 -10 -11 689.205 192.067   9
   2  10 -11 554.634 112.214  15
   2  10 -10 3409.33 249.927  15
  -2  10  10 2774.80 275.363  14
  -2  10   9 165.684 99.4415   4
   2  10  -9 108.107 85.9441  15
  -2  10   9-16.2840 99.1737  14
  -2  10   8 2083.76 251.952  18
  -2  10   8 2190.75 216.986   4
   2  10  -8 2234.54 214.381  15
  -2  10   8 1729.34 240.471  14
  -2  10   7 9268.41 553.753  18
   2  10  -7 9537.87 473.213  15
  -2  10   7 9784.78 478.651   4
  -2  10   7 8986.29 547.873  14
  -2  10   6 466.928 150.116  18
   2  10  -6 501.739 205.015  17
  -2  10   6 69.5408 105.304   4
   2  10  -6 133.560 109.386  15
  -2  10   6 108.256 121.545  14
  -2  10   5 487.003 134.840   4
   2  10  -5 457.158 138.140  15
  -2  10   5 306.294 142.636  18
  -2  10   5 435.936 164.152  14
   2  10  -4 26104.7 952.280  15
  -2  10   4 25628.5 1071.76  18
   2  10  -4 27187.8 901.619  14
  -2  10   4 25198.3 915.088   4
  -2  10   4 23135.1 1029.07  14
   2  10  -4 29483.9 1120.12  17
  -2  10   3 19482.9 764.061  18
   2  10  -3 20606.4 654.360  15
   2  10  -3 20954.0 601.293  14
  -2  10   3 19191.6 746.858  14
  -2  10   3 19128.7 588.300   4
   2  10  -2 55.2462 139.884  17
   2  10  -2 168.445 108.555  14
  -2  10   2 115.013 114.576  18
  -2  10   1 114.248 124.250  18
   2  10  -1 365.312 161.609  17
  -2  10   1 10.4796 94.3485   4
   2  10  -1 81.9860 95.1093  14
  -2  10   1-17.0923 131.356  14
   2  10  -1 672.945 1916.44  13
  -2  10   1 95.5945 131.370   3
  -2  10   0 277.988 108.088   4
   2  10   0 268.774 108.261  14
  -2  10   0 57.7369 121.940   3
   2  10   1 321.480 117.315  14
  -2  10  -1 290.715 126.905   3
  -2  10  -2 27316.1 897.270  18
  -2  10  -2 28107.3 724.640   3
  -2  10  -2 29688.8 708.735   4
  -2  10  -3 1126.82 206.158  18
  -2  10  -3 1537.34 180.187   3
  -2  10  -3 1207.72 155.422   4
  -2  10  -4 6320.07 450.867  18
  -2  10  -4 6544.07 365.801   3
  -2  10  -5 1654.80 220.138  18
  -2  10  -5 1937.57 187.610   3
  -2  10  -5 1712.01 165.813   4
  -2  10  -6 2823.54 287.603  18
  -2  10  -6 2776.87 215.814   3
  -2  10  -7 529.258 134.906  18
  -2  10  -7 747.821 121.732   3
  -2  10  -8 1397.03 184.661  17
   2  10   8 782.521 178.595  14
   2  10   9 810.614 163.545  14
   2  10  10 57.5782 93.9268  14
   2  10  11 90.9458 91.3753  14
   2  10  12 1770.99 193.605  14
   2  10  13 175.400 76.3402  14
   2 -11 -15 499.517 94.7208   9
   2 -11 -15 542.480 104.148   8
   2 -11 -14 1106.53 149.425   9
   2 -11 -14 1141.83 168.431   8
   2 -11 -13 421.179 118.394   9
   2 -11 -12 350.588 119.952   9
   2 -11 -11 45.6367 94.3329   9
   2 -11 -10 1136.53 189.700   9
   2  11  -9 1441.80 157.686  15
  -2  11   8 297.925 107.923   4
   2  11  -8 339.474 101.589  15
  -2  11   8 212.724 129.830  14
  -2  11   7 2734.21 235.669   4
   2  11  -7 3111.22 242.388  15
  -2  11   7 2645.61 283.233  14
   2  11  -6 181.508 192.151  17
  -2  11   6 311.746 112.233   4
   2  11  -6 425.776 113.973  15
  -2  11   6 232.860 123.515  14
  -2  11   5-21.6512 105.401   4
   2  11  -5 11.6983 83.4174  15
  -2  11   5 50.9530 125.897  14
  -2  11   4 4367.14 372.376  18
  -2  11   4 4824.63 323.513   4
  -2  11   4 5079.26 395.520  14
  -2  11   3 5916.63 421.879  18
   2  11  -3 3359.77 343.558  17
  -2  11   2 1814.37 239.374  18
   2  11  -2 2586.45 220.899  14
  -2  11   1-18.5256 89.5205  18
   2  11  -1 298.678 148.470  17
  -2  11   1 93.7065 97.6186   4
   2  11  -1 47.2895 85.4140  14
  -2  11   0 91.7085 93.7482  18
  -2  11   0 20.4152 89.5760   4
   2  11   0 25.0778 81.8799  14
   2  11   1 9235.57 437.233  14
  -2  11  -1 7973.46 381.413   3
  -2  11  -1 8219.10 367.892   4
  -2  11  -2 436.618 146.012  18
  -2  11  -2 788.303 133.892   4
   2  11   2 792.915 161.486  14
  -2  11  -2 673.483 143.129   3
  -2  11  -3 2679.72 288.547  18
   2  11   3 2523.55 259.741  14
  -2  11  -3 2638.65 225.643   3
  -2  11  -3 2671.68 215.076   4
   2  11   4 3697.78 308.271  14
  -2  11  -4 2967.24 230.436   3
  -2  11  -4 2706.20 209.251   4
  -2  11  -4 3782.13 319.892  17
  -2  11  -5 3397.85 296.627  17
  -2  11  -5 3154.33 229.323   3
  -2  11  -6 4414.12 327.088  17
  -2  11  -7 1088.35 175.336  17
   2  11   7 2199.20 247.247  14
   2  11   8 1579.93 210.528  14
   2  11   9 1400.83 197.116  14
   2  11  10-59.8261 87.5741  14
   2  11  11 215.032 85.0140  14
   2  11  12 344.337 86.3555  14
   2 -12 -13-8.50252 66.8368   8
   2 -12 -12 92.6051 55.0548   9
   2 -12 -11 1395.81 152.902   9
   2 -12 -10 102.366 77.7813   9
   2 -12  -9 936.431 141.574   9
  -2  12   9 55.8299 79.5807  17
   2 -12  -8 3525.79 271.351   9
   2 -12  -7 388.323 105.459   9
  -2  12   5 761.182 141.424   4
   2  12  -4 2695.48 302.202  17
  -2  12   4 929.579 150.216   4
   2  12  -3 89.5464 132.748  17
   2  12  -2 542.402 167.863  17
  -2  12   2 47.4535 81.8020   4
  -2  12   1 421.249 107.263   4
   2  12  -1 465.194 110.126  14
   2  12   0 275.237 142.056  17
  -2  12   0 137.068 84.4512   4
   2  12   0 227.552 95.3344  14
  -2  12  -1 88.0424 82.6762   4
   2  12   1 47.4929 76.3582  14
   2  12   2-14.6055 113.024  17
  -2  12  -2 4219.63 238.687   4
  -2  12  -2 294.677 140.245  17
   2  12   2 5395.75 323.199  14
  -2  12  -3-38.9773 73.2326   4
   2  12   3 25.3799 102.056  14
  -2  12  -4 65.0304 110.315  17
   2  12   4 1322.94 188.849  14
  -2  12  -5 1457.83 192.703  17
   2  12   5-13.0048 90.3766  14
  -2  12  -6 69.3640 91.8963  17
   2  12   7 905.054 157.957  14
   2  12   8 1088.76 163.395  14
   2  12   9 1306.00 164.976  14
   2  12  10 305.128 91.6883  14
   2  12  11-6.87672 54.6540  14
   2 -13 -11 12.0556 45.2291   8
  -2  13   8 165.899 71.3970  17
  -2  13   7 347.490 92.5021  17
  -2  13   6-16.9159 82.3294  17
  -2  13   5-38.0286 91.8729  17
  -2  13   4 603.200 142.042  17
  -2  13   3 2225.37 217.849  17
  -2  13   2 202.503 112.750  17
  -2  13   1 3297.03 269.234  17
  -2  13  -1 859.981 158.152  17
  -2  13  -2 355.744 124.216  17
   2  13   2 277.007 102.017  14
   2  13   3 2994.87 223.170  14
  -2  13  -3 311.232 127.194  17
  -2  13  -4 4333.79 276.878  17
   2  13   4 911.085 145.042  14
  -2  13  -5 847.743 133.002  17
   2  13   5-9.93577 74.7112  14
   2  13   8 1660.29 156.961  14
   2  13   9 184.380 68.8418  14
  -2  14   6-20.6080 52.2862  17
  -2  14   5 6.24980 61.7101  17
  -2  14   4 225.260 84.7117  17
  -2  14   3 1529.26 157.772  17
  -2  14   2 933.791 134.216  17
  -2  14   1 58.5863 88.8226  17
  -2  14  -1 17.1061 81.4253  17
  -2  14  -2 32.2344 74.9573  17
  -2  14  -3 1568.33 153.314  17
   2  14   4 527.733 84.2697  14
   2  14   5 238.778 66.0808  14
   2  14   6 429.192 74.3717  14
   3   0 -22 243.830 54.1779  15
   3   0 -21-21.6231 52.0680  15
   3   0 -20 102.173 78.5678  15
  -3   0  20 194.780 91.5567   5
  -3   0  19 217.235 122.228   5
   3   0 -19 11.2067 96.5284  15
   3   0 -18 1513.10 199.564  15
   3   0 -17 13.6424 98.5473  15
   3   0 -16-31.8933 134.753   1
   3   0 -15 32.0281 135.322   1
   3   0 -14 3626.34 437.211   1
  -3   0  14 4055.59 611.963  19
   3   0 -13-114.896 154.255   1
  -3   0  13 98.9489 239.043  19
  -3   0  12 45.4445 244.038  19
   3   0 -12 80.8705 154.758   1
   3   0 -12 41.8916 147.275   6
  -3   0  11-40.9415 219.854  19
   3   0 -11 25.1256 163.930   1
   3   0 -11 38.4991 142.663   6
   3   0 -10 91175.7 2858.67   1
   3   0 -10 88952.8 2718.70   6
  -3   0  10 95054.7 3194.44  19
   3   0  -9 21.2274 142.897   1
   3   0  -9 45.5945 115.423   6
  -3   0   9 63.6359 197.295  19
  -3   0   8 149699. 4458.12  19
   3   0  -8 149276. 4255.60   1
  -3   0   7-24.4805 174.495  19
   3   0  -7-17.5245 137.758   1
  -3   0   6 330369. 8839.61  19
  -3   0   5-38.9770 125.087  19
  -3   0   4 21775.8 933.027  19
  -3   0   3 256.798 134.727  19
  -3   0   2 70443.5 2174.22  19
  -3   0   1-62.7913 144.851  19
  -3   0   0 166313. 4578.17  19
  -3   0  -1-110.900 121.770  19
  -3   0  -2 14909.6 435.954  18
  -3   0  -7-43.6431 79.9628   8
  -3   0  -7-16.8671 83.8603   9
  -3   0  -8 31.9708 99.1202   8
  -3   0  -8-18.4559 89.1702   9
  -3   0  -9-17.4638 95.9885   8
  -3   0  -9-27.0704 161.750  11
  -3   0  -9 140.637 128.952   9
  -3   0 -10 35435.2 1330.56   8
  -3   0 -10 35694.2 1383.19   9
  -3   0 -10 34086.6 1477.82  11
  -3   0 -11 120.619 124.679   8
  -3   0 -11 91.8885 163.763   9
  -3   0 -11 87.3843 148.804  11
  -3   0 -12 2606.90 310.672   8
  -3   0 -12 1792.89 292.311   9
  -3   0 -12 2340.13 349.766  11
  -3   0 -13 21.4449 132.974   8
  -3   0 -13-60.4797 127.766  11
  -3   0 -14 3511.24 367.240   8
   3   0  14 4054.86 593.333  10
  -3   0 -15-80.3476 147.009   8
  -3   0 -16 1315.17 235.616   8
  -3   0 -16 1216.04 238.400   9
  -3   0 -19-7.30593 64.6360  12
  -3   0 -20-11.6040 44.0628   2
   3   1 -22 187.683 48.5029  15
  -3   1  21 51.2260 59.4167   5
   3  -1 -21 84.3449 61.6402  15
   3   1 -21-20.8864 55.3379  15
   3   1 -20 1969.44 181.267  15
   3  -1 -20 2171.19 192.868  15
  -3   1  20 2036.65 207.298   5
  -3   1  19 565.801 153.647   5
   3  -1 -19 538.126 127.467  15
   3   1 -19 592.688 135.011  15
   3  -1 -18 966.759 166.321  15
   3   1 -18 1308.45 183.925  15
   3   1 -17-13.4603 118.035  15
  -3  -1  16 492.730 301.500  19
   3  -1 -16 867.160 154.898   9
   3   1 -16 833.191 164.618  15
  -3   1  16 618.856 320.332  19
   3   1 -16 670.207 212.032   1
   3  -1 -16 691.027 228.900   1
  -3   1  15 614.137 300.326  19
   3  -1 -15 710.620 146.156   9
  -3  -1  15 766.930 333.978  19
   3   1 -15 784.529 158.915  15
   3   1 -15 519.712 203.345   1
   3  -1 -15 564.133 210.078   1
  -3  -1  14-53.1343 256.757  19
  -3   1  14 345.161 258.441  19
   3  -1 -14 209.924 97.1210   9
   3   1 -14 176.743 154.434   1
   3  -1 -14 190.172 161.955   1
   3  -1 -13 1858.67 325.598   1
  -3   1  13 1668.20 405.616  19
   3  -1 -13 1911.83 210.875   9
   3  -1 -12 34620.6 1508.68   1
   3  -1 -12 33973.1 1399.96   6
  -3  -1  12 44412.2 1971.74  19
  -3   1  12 41717.3 1865.08  19
   3  -1 -11 3241.92 395.727   1
   3  -1 -11 3841.25 374.867   6
  -3  -1  11 3481.17 518.328  19
   3  -1 -10 801.836 219.526   1
   3   1 -10 636.431 175.467   6
   3  -1 -10 886.348 201.983   6
  -3  -1  10 784.203 287.575  19
   3   1  -9 29931.9 1099.62   6
   3  -1  -9 30294.3 1126.91   6
   3  -1  -9 28821.1 1229.27   1
  -3  -1   9 31540.0 1442.93  19
   3  -1  -8 30374.8 1209.60   1
   3   1  -8 29319.5 938.779  15
  -3  -1   8 28978.2 1326.58  19
   3  -1  -7 51992.8 1727.66   1
  -3  -1   7 54050.7 1895.84  19
  -3  -1   6 124117. 3692.42  19
  -3  -1   5 7092.36 507.552  19
  -3  -1   4 959.360 201.032  19
  -3  -1   3 4311.10 363.807  19
  -3  -1   2 47783.4 1614.47  19
  -3  -1   1 9745.45 553.617  19
  -3  -1   0 10095.4 557.648  19
  -3  -1  -1 97019.5 2853.18  19
  -3   1  -2 18483.8 562.378  18
   3   1   2 16776.2 763.980  10
   3  -1   2 17292.2 808.779  10
  -3   1  -3 715.565 67.9974  18
   3   1   3 525.013 162.181  10
   3  -1   3 875.575 197.770  10
   3   1   4 186077. 5181.79  10
   3  -1   4 187761. 5247.03  10
   3   1   5 30330.1 1235.25  10
   3  -1   5 30050.0 1274.74  10
   3   1   6 110863. 3430.35  10
   3  -1   6 116841. 3546.17  10
  -3   1  -7 4581.53 333.923   8
  -3  -1  -7 4332.95 326.944   8
  -3   1  -7 3923.61 331.059   9
   3   1   7 4905.67 468.349  10
  -3  -1  -7 3651.88 330.380   9
  -3   1  -8 15497.7 726.127   8
  -3  -1  -8 14986.5 720.512   8
  -3   1  -8 14484.8 734.974   9
  -3  -1  -8 14839.3 766.131   9
   3   1   8 16036.6 717.006   5
  -3   1  -9 7993.03 516.553   8
  -3  -1  -9 9141.75 552.401   8
  -3   1  -9 9709.19 590.198   9
  -3  -1  -9 8640.83 654.967  11
   3   1   9 10029.8 554.713   5
   3   1   9 10434.9 756.761  10
   3  -1   9 10683.3 839.376  10
  -3  -1  -9 9721.52 610.303   9
  -3   1 -10 3218.03 326.864   8
  -3  -1 -10 3135.05 337.391   8
  -3  -1 -10 3148.96 406.496  11
   3   1  10 3771.96 489.958  10
   3  -1  10 4229.95 563.833  10
   3   1  10 3985.60 353.632   5
  -3  -1 -10 2877.43 347.755   9
  -3   1 -11 98.3289 128.336   8
  -3  -1 -11 126.052 145.670   8
  -3  -1 -11 30.1820 162.098  11
   3   1  11 232.387 222.361  10
   3  -1  11 93.4229 256.755  10
  -3  -1 -11 122.794 152.305   9
  -3   1 -12 1570.85 250.232   8
  -3  -1 -12 1490.10 260.891   8
  -3  -1 -12 1130.66 265.912  11
   3   1  12 1612.13 364.501  10
   3  -1  12 1985.98 437.061  10
  -3  -1 -12 1805.65 291.461   9
  -3   1 -13-20.5894 120.635   8
  -3  -1 -13-22.2778 145.349   8
  -3   1 -13 68.5145 125.526   9
  -3   1 -13-29.2575 123.614  11
  -3  -1 -13 30.9609 135.749  11
   3   1  13-42.9988 188.530  10
   3  -1  13-51.2584 247.656  10
  -3  -1 -13 128.209 144.103   9
  -3   1 -14 156.092 145.587   9
  -3  -1 -14 197.738 143.449   8
  -3   1 -14 242.249 143.995   8
   3   1  14 431.887 247.993  10
   3  -1  14 253.548 245.064  10
  -3  -1 -14 175.547 163.709   9
  -3  -1 -15-20.8748 148.797   8
  -3  -1 -15 165.336 170.620   9
  -3   1 -15 42.0937 147.983   9
  -3  -1 -16 1172.30 224.578   8
  -3  -1 -17 179.892 146.015   8
  -3   1 -18 24.7056 93.8114   8
  -3  -1 -18 13.3401 97.6237   8
  -3  -1 -19 30.3584 74.9976   8
  -3  -1 -19-14.4008 59.6623  12
  -3  -1 -20 11.2533 42.7310   2
  -3   2  21 306.054 82.9951   5
   3  -2 -21 204.091 66.5868  15
   3   2 -21 175.560 66.2095  15
   3  -2 -20 79.9890 74.4073  15
  -3   2  20 82.2628 96.4211   5
   3   2 -20 95.4885 71.9612  15
  -3   2  19 1390.58 212.143   5
   3  -2 -19 1704.99 189.410  15
   3   2 -19 1447.10 175.538  15
   3   2 -18 1153.13 176.555  15
   3  -2 -17 116.176 100.759   9
   3   2 -17 248.457 129.183  15
  -3  -2  16 101.743 238.453  19
  -3   2  16 46.1465 222.962  19
   3  -2 -16 170.477 104.334   9
   3   2 -16-13.5999 113.818  15
   3   2 -16-28.9080 131.204   1
   3  -2 -16 66.8242 146.503   1
   3   2 -15 3780.26 433.516   1
   3  -2 -15 4525.70 510.359   1
   3  -2 -15 4438.72 327.873   8
   3   2 -15 5123.34 352.341  15
  -3  -2  15 4848.40 658.098  19
   3  -2 -15 4779.43 364.859   9
  -3   2  15 4295.65 580.541  19
  -3  -2  14 2027.32 446.745  19
   3   2 -14 1840.32 214.709  15
   3   2 -14 1601.56 291.827   1
   3  -2 -14 1547.70 316.743   1
  -3   2  14 2216.19 430.692  19
   3  -2 -14 1903.85 228.499   9
  -3  -2  13 2374.78 472.639  19
  -3   2  13 2220.53 432.727  19
   3   2 -13 2879.65 369.222   1
   3  -2 -13 2499.17 373.382   1
   3   2 -13 2603.99 244.325  15
  -3  -2  12 407.323 280.649  19
  -3   2  12-38.8456 203.596  19
   3   2 -12-24.6226 135.371   1
   3  -2 -12 29.3955 157.884   1
   3   2 -12 258.613 101.274  15
   3  -2 -12 135.979 157.146   6
  -3  -2  11 41.4708 217.345  19
  -3   2  11 177.135 219.687  19
   3   2 -11 108.806 83.6510  15
   3   2 -11-23.0843 153.045   1
   3  -2 -11 27.5535 158.200   1
   3   2 -11 180.231 138.518   6
   3  -2 -11 358.305 161.979   6
  -3  -2  10 261.291 218.730  19
  -3   2  10 540.064 238.392  19
   3   2 -10 130.323 75.2950  15
   3   2 -10-16.3784 111.961   6
   3  -2 -10 133.603 128.524   6
   3   2 -10 341.758 171.629   1
   3  -2 -10 51.0938 161.247   1
  -3   2   9 28.3640 169.501  19
   3   2  -9 138.384 137.078   1
   3   2  -9 101.457 63.0809  15
  -3  -2   9 99.7881 165.391  19
   3   2  -9 117.144 115.138   6
   3  -2  -9 118.802 115.997   6
   3  -2  -9 165.414 143.911   1
   3   2  -8 39531.6 1209.98  15
   3   2  -8 39653.8 1426.62   1
   3  -2  -8 37043.8 1466.26   1
  -3  -2   8 40930.8 1650.12  19
  -3   2   8 41676.4 1591.62  19
  -3   2   7 988.354 224.891  19
   3  -2  -7 920.706 196.547   1
  -3  -2   7 822.618 225.767  19
   3   2  -7 1562.52 231.968   1
  -3  -2   6 38203.9 1495.41  19
  -3   2   6 38625.6 1432.25  19
  -3  -2   5 5494.02 457.869  19
  -3   2   5 7177.27 480.275  19
  -3  -2   4 14338.9 762.926  19
  -3   2   4 16641.2 753.354  19
  -3  -2   3 22621.8 987.574  19
  -3   2   3 23986.3 951.310  19
  -3   2   2 20874.2 861.892  19
  -3  -2   2 20618.1 901.660  19
  -3   2   1 9587.84 521.803  19
  -3  -2   1 9140.48 540.284  19
  -3  -2   0 8083.62 505.073  19
  -3   2   0 8813.23 502.616  19
  -3  -2  -1 53281.6 1760.48  19
  -3   2  -1 53606.6 1728.70  19
  -3   2  -2 5927.98 271.665  18
   3   2   2 5933.62 400.910  10
   3  -2   2 5380.40 422.435  10
  -3   2  -3 4368.89 216.725  18
   3   2   3 3711.78 324.963  10
   3  -2   3 3486.50 358.473  10
  -3   2  -4 53095.2 1452.90  18
   3   2   4 51181.7 1749.45  10
   3  -2   4 53569.6 1873.63  10
  -3   2  -5 15714.7 378.252  18
   3   2   5 16663.0 738.621  10
   3  -2   5 15593.7 790.678  10
   3   2   6 34731.1 1343.13  10
   3  -2   6 37228.6 1490.12  10
  -3   2  -7 15883.1 720.243   8
  -3  -2  -7 13964.0 701.102   8
  -3  -2  -7 14969.3 769.908   9
   3   2   7 17953.1 742.223   5
   3   2   7 17292.1 884.523  10
   3  -2   7 20538.4 1061.10  10
  -3   2  -8 22747.1 939.735   8
  -3  -2  -8 21576.6 944.295   8
   3   2   8 24080.7 955.546   5
   3   2   8 25197.5 1155.04  10
   3  -2   8 27528.6 1336.54  10
  -3  -2  -8 20516.9 991.854   9
  -3  -2  -9 257.986 148.126   9
   3   2   9 343.693 143.895   5
  -3   2  -9-330.432 391.585  16
  -3  -2  -9 136.202 109.518   8
  -3   2  -9 102.805 180.806  11
  -3  -2  -9 262.193 190.170  11
  -3   2  -9 403.016 145.319   8
   3   2   9 324.781 201.835  10
   3  -2   9 400.147 252.584  10
  -3  -2 -10 21204.9 988.348   8
   3   2  10 24063.4 1008.53   5
  -3  -2 -10 22488.9 1075.65   9
  -3   2 -10 20834.8 1069.41  11
  -3  -2 -10 20328.5 1109.44  11
  -3   2 -10 22344.5 970.849   8
  -3   2 -10 22758.5 1003.43   9
   3   2  10 24189.1 1217.04  10
  -3  -2 -11 1107.99 254.608   9
  -3   2 -11 1242.17 226.917   8
  -3  -2 -11 1287.76 235.856   8
  -3   2 -11 1013.87 244.065  11
  -3  -2 -11 1356.99 292.734  11
   3   2  11 1260.84 311.138  10
   3  -2  11 1160.20 354.890  10
  -3   2 -11 849.323 211.548   9
   3   2  11 1128.52 236.049   5
  -3  -2 -12 298.675 172.414   8
  -3   2 -12-27.7813 159.513  11
  -3  -2 -12 63.6086 158.147  11
  -3   2 -12 282.556 150.710   9
   3   2  12 223.722 218.488  10
   3  -2  12 357.672 287.167  10
   3   2  12 104.197 152.533   5
  -3  -2 -12 27.0486 170.715   9
  -3  -2 -13 3864.77 402.397   8
  -3   2 -13 3933.05 434.576  11
  -3  -2 -13 3048.49 407.120  11
   3   2  13 4116.03 518.694  10
   3  -2  13 4208.84 613.183  10
  -3   2 -13 4212.05 403.749   9
  -3  -2 -13 3590.25 418.399   9
  -3  -2 -14 3179.96 392.890   9
   3   2  14 3469.21 478.910  10
   3  -2  14 4077.46 598.665  10
  -3  -2 -14 3163.44 360.075   8
  -3  -2 -15 2650.02 349.678   9
  -3  -2 -15 2785.31 337.402   8
  -3   2 -16 32.5706 123.680   8
  -3  -2 -16 76.7912 150.914   8
  -3  -2 -16 43.4645 154.909   9
  -3   2 -17 462.026 139.427   8
  -3  -2 -17 535.779 177.377   9
  -3  -2 -17 98.6481 119.016   8
  -3  -2 -18 2065.11 225.390   8
  -3   2 -18 1997.93 180.875  12
  -3  -2 -18 2255.28 253.462   9
  -3  -2 -19 147.869 82.5219   8
  -3  -2 -19 13.2779 59.2845  12
  -3   2 -19 129.811 65.0169  12
  -3   2 -20 4.62740 35.9688   2
   3  -3 -21 1046.11 104.732  15
  -3   3  21 986.418 128.648   5
  -3   3  20 859.729 159.092   5
   3  -3 -20 916.172 122.930  15
   3   3 -20 701.258 114.255  15
  -3   3  19 201.667 126.408   5
   3  -3 -19 92.7884 88.0831  15
   3   3 -19 334.701 107.084  15
   3   3 -18 92.4629 108.374  15
   3  -3 -17 62.1985 109.335   9
   3   3 -17 38.1403 111.492  15
   3  -3 -16 2668.80 259.922   8
   3   3 -16 2817.32 263.032  15
   3  -3 -16 2227.43 369.533   1
   3   3 -16 2204.64 325.865   1
   3  -3 -16 2445.10 270.694   9
   3   3 -15 5830.22 378.604  15
   3  -3 -15 5444.40 558.131   1
   3  -3 -15 5949.92 418.872   9
   3   3 -15 5270.36 497.127   1
  -3  -3  15 5866.98 669.444  19
  -3   3  15 4734.69 589.702  19
  -3  -3  14 92.9683 188.725  19
  -3   3  14 39.2284 165.779  19
   3  -3 -14 119.791 109.892   9
   3   3 -14 276.294 122.422  15
   3   3 -14 80.1105 139.984   1
   3  -3 -14 168.002 176.119   1
  -3  -3  13 225.574 247.966  19
  -3   3  13 112.263 200.949  19
   3   3 -13 25.2016 94.5500  15
   3   3 -13-25.3936 142.709   1
   3  -3 -13-31.7485 157.842   1
   3  -3 -12 41316.9 1726.02   1
   3   3 -12 41816.6 1617.85   1
   3   3 -12 44886.3 1402.32  15
  -3  -3  12 47438.5 2046.00  19
  -3   3  12 43047.6 1844.20  19
  -3  -3  11 3112.41 477.675  19
   3   3 -11 3183.24 249.639  15
   3   3 -11 2830.47 340.918   1
   3  -3 -11 2677.30 369.603   1
   3   3 -11 2705.90 296.991   6
   3  -3 -11 2636.27 331.822   6
  -3   3  11 2968.31 420.350  19
  -3  -3  10 839.120 277.639  19
  -3   3  10 826.442 237.789  19
   3   3 -10 758.011 131.702  15
   3   3 -10 611.763 187.485   1
   3   3 -10 703.829 168.604   6
   3  -3 -10 698.620 175.944   6
   3  -3 -10 641.304 206.102   1
   3   3  -9 8053.00 393.108  15
   3   3  -9 7672.95 514.307   1
   3  -3  -9 8079.93 586.322   1
   3   3  -9 7482.57 452.029   6
   3  -3  -9 7777.71 500.677   6
  -3  -3   9 7520.37 650.688  19
  -3   3   9 7727.62 597.814  19
   3   3  -8 139.953 119.545   1
   3   3  -8 36.4467 65.8387  15
  -3   3   8 47.4837 149.830  19
   3  -3  -8 113.441 130.256   1
  -3  -3   8 60.2295 145.509  19
   3   3  -7 7140.26 353.329  15
   3   3  -7 7821.10 478.102   1
   3  -3  -7 7491.16 518.999   1
  -3  -3   7 7557.13 592.027  19
  -3   3   7 7346.62 526.338  19
   3   3  -6 40172.2 1348.09   1
   3   3  -6 39361.8 1182.36  15
  -3   3   6 38064.3 1419.23  19
  -3  -3   6 36765.9 1505.39  19
  -3  -3   5 2794.80 330.288  19
  -3   3   5 2388.14 285.569  19
  -3  -3   4 24213.1 1062.56  19
  -3   3   4 24525.7 984.003  19
  -3  -3   3 4212.96 377.566  19
  -3   3   3 4423.63 347.532  19
  -3  -3   2 140798. 3993.60  19
  -3   3   2 139957. 3907.29  19
  -3  -3   1 28946.7 1114.05  19
  -3   3   1 27699.4 1054.55  19
  -3  -3   0 23177.6 1013.09  19
  -3   3   0 29656.6 1045.71  19
  -3   3  -1 14923.9 551.699  18
  -3   3  -2 10685.1 434.186  18
   3  -3   2 10290.0 610.157  10
  -3   3  -3 666.312 98.0812  18
   3   3   3 789.710 163.176  10
   3  -3   3 593.920 183.437  10
  -3   3  -4 99429.6 2678.76  18
   3   3   4 99675.9 2931.01  10
   3  -3   4 101401. 3109.84  10
  -3   3  -5 4165.74 232.621  18
   3   3   5 4237.28 374.409  10
   3  -3   5 4644.36 454.489  10
  -3   3  -6 50566.8 1447.78  18
  -3   3  -6 49427.4 1646.24   8
   3   3   6 50930.8 1619.80   5
   3   3   6 51183.7 1778.65  10
   3  -3   6 55478.8 1989.53  10
  -3   3  -7 6607.77 442.541   8
  -3  -3  -7 6023.76 428.490   8
  -3  -3  -7 5330.37 448.586   9
   3   3   7 6969.09 521.699  10
   3  -3   7 7401.68 628.278  10
   3   3   7 6779.91 431.210   5
  -3   3  -8-123.981 361.982  16
  -3   3  -8 927.831 180.156   8
  -3  -3  -8 904.211 185.694   8
  -3  -3  -8 827.790 202.831   9
  -3   3  -8 946.755 243.933  11
  -3  -3  -8 620.659 222.735  11
   3   3   8 873.072 240.163  10
   3  -3   8 932.405 294.895  10
   3   3   8 947.654 188.223   5
   3   3   9-73.9722 157.763   5
  -3  -3  -9 104.662 112.406   8
  -3   3  -9-25.3693 148.641  11
  -3  -3  -9-29.6533 162.984  11
   3   3   9-27.2174 156.247  10
   3  -3   9-79.9813 229.575  10
  -3  -3  -9 153.275 163.961   9
  -3  -3 -10-81.0057 155.012   9
   3   3  10-59.6624 161.460   5
  -3  -3 -10-44.7661 117.301   8
  -3   3 -10 78.9819 160.307  11
  -3  -3 -10 90.7969 154.594  11
   3   3  10-88.7893 205.180  10
   3  -3  10-43.8464 246.411  10
  -3  -3 -11 2359.14 357.693   9
  -3  -3 -11 2182.72 310.523   8
  -3   3 -11 1976.98 318.844  11
  -3  -3 -11 2277.31 352.606  11
   3   3  11 2093.87 363.209  10
   3  -3  11 2905.97 532.853  10
   3   3  11 2988.37 346.012   5
  -3  -3 -12 1022.07 260.641   9
  -3  -3 -12 958.471 237.479   8
  -3   3 -12 819.164 229.418  11
  -3  -3 -12 593.921 214.564  11
   3   3  12 703.813 249.227  10
   3  -3  12 1162.09 381.172  10
   3   3  12 788.812 220.171   5
  -3   3 -13 3911.03 374.229   8
  -3  -3 -13 4000.62 413.836   8
  -3  -3 -13 4606.06 471.114   9
  -3   3 -13 3650.68 413.471  11
   3   3  13 3897.11 480.168  10
   3  -3  13 4583.42 627.403  10
  -3  -3 -14 2516.30 330.141   8
  -3   3 -14 2818.01 310.350   8
  -3  -3 -14 2311.35 344.165   9
  -3  -3 -15 4315.06 434.547   9
  -3  -3 -15 4197.46 401.863   8
  -3   3 -15 4116.37 364.542   8
  -3  -3 -16 132.126 151.645   8
  -3  -3 -16 21.5397 159.645   9
  -3  -3 -17 2008.88 251.099   8
  -3  -3 -17 2151.63 274.570   9
  -3  -3 -18 139.089 102.676   8
  -3   3 -18 149.370 88.8991   2
  -3   3 -18 45.5837 65.4546  12
  -3  -3 -18 43.1323 99.6947   9
  -3  -3 -19 507.821 103.396   8
  -3   3 -19 296.576 77.3374   2
  -3   3 -19 326.473 67.4417  12
  -3   4  21 115.519 66.1407   5
   3  -4 -20 1484.04 139.692  15
  -3   4  20 1662.72 187.642   5
  -3   4  19 2909.49 274.954   5
   3  -4 -18 14.0537 105.452   9
  -3   4  18 63.1909 133.495   5
   3   4 -17 4122.51 301.657  15
   3  -4 -17 4571.56 360.181   9
   3  -4 -16 900.169 194.875   9
   3   4 -16 1246.16 183.960  15
   3  -4 -16 1155.04 191.313   8
   3   4 -15 12618.1 586.901  15
   3   4 -15 11779.6 724.936   1
   3  -4 -15 10642.4 774.131   1
   3  -4 -15 12783.6 663.611   9
  -3  -4  15 11198.0 901.711  19
  -3   4  15 11787.3 851.637  19
  -3  -4  14 334.875 230.575  19
   3  -4 -14 819.541 188.372   9
   3   4 -14 631.127 148.567  15
   3   4 -14 513.197 186.211   1
   3  -4 -14 663.460 209.979   1
  -3   4  14 627.325 242.089  19
   3   4 -13 5729.74 485.136   1
   3  -4 -13 5163.53 526.706   1
   3   4 -13 6937.15 403.755  15
  -3  -4  13 7090.45 713.183  19
  -3   4  13 5528.52 568.213  19
  -3  -4  12 2382.69 430.935  19
   3   4 -12 2088.64 291.819   1
   3   4 -12 2738.48 246.479  15
  -3   4  12 2772.49 412.010  19
   3  -4 -12 2358.54 356.001   1
  -3  -4  11-113.035 216.299  19
  -3   4  11 118.158 173.074  19
   3   4 -11-20.6400 147.120   1
   3  -4 -11 27.9568 138.990   1
   3   4 -11 11.6238 87.2165  15
  -3  -4  10 176.960 175.958  19
  -3   4  10 54.0135 148.441  19
   3   4 -10-19.2186 125.395   1
   3   4 -10 98.6041 87.0813  15
   3  -4 -10 79.3486 127.796   1
   3   4 -10-30.6367 133.127   6
   3  -4 -10 100.444 120.038   6
   3   4  -9 11945.1 517.586  15
   3   4  -9 11358.4 626.831   1
   3  -4  -9 12239.3 732.273   1
   3   4  -9 11019.0 563.795   6
   3  -4  -9 11447.7 635.069   6
  -3   4   9 11270.0 709.744  19
  -3  -4   9 11756.0 810.559  19
   3   4  -8 42234.5 1302.46  15
   3   4  -8 42035.4 1457.48   1
   3   4  -8 42614.5 1375.84   6
   3  -4  -8 43484.1 1600.60   1
   3  -4  -8 41218.9 1449.30   6
  -3  -4   8 42527.6 1719.85  19
  -3   4   8 41580.4 1562.85  19
  -3  -4   7 351.765 179.463  19
   3   4  -7 421.391 103.686  15
   3  -4  -7 257.317 152.955   1
   3   4  -7 15.3408 112.416   1
  -3   4   7 179.024 139.977  19
   3  -4  -6 71965.0 2303.79   1
   3   4  -6 70567.2 2035.88  15
  -3  -4   6 72791.6 2419.31  19
  -3   4   6 71989.6 2275.03  19
   3   4  -6 75921.5 2198.37   1
  -3  -4   5 339.640 147.801  19
  -3   4   5 185.566 128.194  19
   3   4  -5 169.559 72.4695  15
   3   4  -5 132.261 107.474   1
   3   4  -4 9881.77 428.082  15
  -3  -4   4 11396.3 647.289  19
  -3   4   4 9996.38 549.760  19
  -3   4   3 19871.4 837.420  19
  -3  -4   3 20977.7 917.815  19
  -3  -4   2 454.072 149.360  19
  -3   4   2 398.858 135.612  19
  -3   4   1 3923.25 326.368  19
  -3  -4   1 3812.03 336.858  19
  -3   4   0 52195.3 1551.55  18
  -3   4  -1 5959.77 333.009  18
  -3   4  -2 382.666 91.9997  18
  -3   4  -3 693.974 116.017  18
   3  -4   3 666.350 195.525  10
  -3   4  -4 114071. 3266.36   2
  -3   4  -4 115171. 3154.56  18
   3   4   4 119484. 3353.85  10
   3  -4   4 124885. 3582.21  10
  -3   4  -5 97910.8 2681.62  18
  -3   4  -5 96608.7 2810.10   2
   3   4   5 97062.9 2900.48  10
   3  -4   5 103480. 3148.15  10
  -3   4  -6 23239.8 785.496  18
   3   4   6 22347.3 973.951  10
   3  -4   6 24363.7 1174.71  10
  -3  -4  -6 21706.3 996.409   9
   3   4   7 729.486 169.216   5
  -3   4  -7 1107.32 130.226  18
  -3  -4  -7 745.658 173.586   8
  -3  -4  -7 961.304 228.932  11
  -3  -4  -7 891.370 205.115   9
   3   4   7 928.638 206.690  10
   3  -4   7 871.764 263.113  10
   3   4   8 152.220 141.637   5
  -3  -4  -8 375.885 144.866   8
  -3  -4  -8 204.407 158.520   9
  -3   4  -8 118.303 170.996  11
  -3  -4  -8 139.345 184.814  11
   3   4   8 255.967 154.341  10
   3  -4   8 211.041 201.990  10
  -3  -4  -9 9055.87 601.326   8
   3   4   9 9046.04 559.442   5
  -3   4  -9 9462.30 641.759  11
  -3  -4  -9 9043.37 664.378  11
   3   4   9 8947.50 629.581  10
   3  -4   9 10492.2 819.535  10
  -3  -4  -9 8991.92 656.306   9
  -3   4 -10 5978.60 456.052   8
  -3  -4 -10 4982.09 453.113   8
   3   4  10 5138.14 430.961   5
  -3   4 -10 6274.99 517.017  11
  -3  -4 -10 5215.58 507.863  11
   3   4  10 5534.57 507.748  10
  -3  -4 -10 5414.67 517.661   9
   3  -4  10 7149.58 708.473  10
   3   4  11 40.6032 138.740   5
  -3  -4 -11 58.3492 163.976   9
  -3   4 -11 137.829 128.490   8
  -3  -4 -11 24.4121 145.888   8
  -3   4 -11 151.982 151.373  11
  -3  -4 -11 147.898 142.937  11
   3   4  11 143.477 164.752  10
   3  -4  11 126.877 216.037  10
  -3   4 -12 3147.12 332.167   8
  -3  -4 -12 3342.03 384.259   8
  -3  -4 -12 3719.18 431.718   9
  -3   4 -12 3517.79 391.609  11
   3   4  12 2526.60 369.471  10
   3  -4  12 4328.98 556.239  10
   3   4  12 3216.78 353.031   5
  -3  -4 -13 694.928 212.518   8
   3   4  13 478.190 192.394  10
   3  -4  13 669.045 250.290  10
  -3  -4 -13 590.128 226.240   9
  -3  -4 -14 836.981 206.692   8
  -3  -4 -14 1131.29 257.183   9
  -3  -4 -15 802.306 197.069   8
  -3   4 -15 938.514 183.546   2
  -3  -4 -15 901.246 233.558   9
  -3  -4 -16 484.571 172.549   8
  -3   4 -16 438.800 132.748   2
  -3  -4 -16 535.594 188.903   9
  -3  -4 -17 342.278 131.796   8
  -3   4 -17 225.959 98.6988   2
  -3  -4 -17 169.912 130.701   9
  -3  -4 -18 68.4775 89.7155   8
  -3   4 -18 46.7666 70.1581   2
  -3  -4 -18-19.4558 54.8025  12
  -3  -4 -18 52.5197 89.7153   9
  -3  -4 -19 7.62761 52.8830   8
  -3   4 -19 45.1877 46.3316   2
  -3   5  21-29.1076 50.1347   5
  -3   5  20 309.631 97.5783   5
   3   5 -20 348.427 72.8771  15
  -3   5  19-35.4567 103.641   5
   3  -5 -19 30.7354 63.0288  15
   3  -5 -18 2208.05 241.140   9
  -3   5  18 1915.45 240.686   5
   3  -5 -17 260.805 125.284   9
  -3   5  17 15.8955 138.165   5
   3  -5 -17 68.4892 98.9853   8
   3  -5 -16 1837.26 228.716   8
   3  -5 -16 2181.24 275.532   9
   3  -5 -15 5450.35 433.226   9
   3   5 -14 25194.7 1102.88   1
  -3   5  14 25283.4 1241.47  19
  -3  -5  14 27083.7 1377.13  19
   3  -5 -13 13286.4 821.548   1
   3   5 -13 14942.0 635.534  15
   3   5 -13 13084.2 736.070   1
  -3  -5  13 13805.3 952.497  19
  -3   5  13 13644.9 855.838  19
   3   5 -12 17236.9 837.749   1
   3  -5 -12 16121.6 907.508   1
   3   5 -12 17347.7 703.769  15
  -3  -5  12 18370.2 1080.27  19
  -3   5  12 14874.7 899.400  19
   3   5 -11 24319.4 1006.16   1
   3  -5 -11 20463.5 1047.89   1
   3   5 -11 24071.8 864.444  15
  -3   5  11 23325.3 1116.06  19
  -3  -5  11 23341.0 1242.78  19
   3   5 -10 21396.4 912.033   1
   3   5 -10 21040.8 790.448  15
   3  -5 -10 20954.1 1005.78   1
  -3  -5  10 22191.2 1160.36  19
  -3   5  10 19303.5 984.772  19
   3   5  -9 5769.07 410.712   1
   3   5  -9 6423.02 356.546  15
   3  -5  -9 6275.62 492.204   1
   3   5  -9 5079.45 363.166   6
   3  -5  -9 5957.81 428.020   6
  -3   5   9 5713.12 471.996  19
  -3  -5   9 6560.83 577.981  19
  -3   5   8 11712.4 672.878  19
   3   5  -8 11412.2 516.721  15
   3   5  -8 11441.3 589.847   1
   3   5  -8 11594.7 552.808   6
  -3  -5   8 12059.2 771.805  19
   3   5  -7 103799. 2887.10  15
   3   5  -7 108715. 3004.81   1
  -3   5   7 102544. 2876.19   3
   3  -5  -7 101991. 3135.83   1
  -3  -5   7 110924. 3300.47  19
  -3   5   7 105703. 3110.79  19
   3   5  -6 55122.8 1627.74  15
  -3   5   6 53290.8 1613.44   3
   3   5  -6 56638.2 1720.89   1
   3  -5  -6 55687.7 1858.01   1
  -3  -5   6 57276.4 1945.20  19
  -3   5   6 54070.9 1799.73  19
   3  -5  -5 21855.4 929.859   1
   3   5  -5 21146.4 762.138  15
  -3  -5   5 22230.7 981.837  19
   3   5  -5 22140.1 835.179   1
  -3   5   5 21649.3 896.225  19
   3   5  -4 63.8964 70.1906  15
   3   5  -4 69.1734 81.1015   1
  -3   5   4 196.315 120.048  19
  -3  -5   4 219.647 119.451  19
   3   5  -3 15020.0 593.131  15
  -3  -5   3 16330.6 747.131  19
  -3   5   3 16149.1 714.064  19
   3   5  -2 11992.8 502.102  15
  -3  -5   2 11703.4 609.205  19
  -3   5   2 12608.4 614.223  19
  -3   5   1 8270.01 435.087  18
   3   5  -1 8739.25 409.369  15
  -3   5   0 6631.42 386.585  18
   3   5   0 6832.55 354.581  15
  -3   5  -1 10494.8 496.365  18
   3   5   1 10047.4 456.752  15
  -3   5  -2 3707.46 299.751   2
  -3   5  -2 3830.94 276.151  18
  -3   5  -3 34052.4 1126.12  18
  -3   5  -4 3959.89 276.583  18
   3  -5   4 4392.85 433.134  10
  -3   5  -5 13029.7 551.171  18
   3  -5   5 12423.6 774.431  10
  -3   5  -6 7688.94 374.750  18
  -3  -5  -6 7883.06 543.743  11
   3   5   6 7619.87 468.091  10
   3  -5   6 7745.49 595.049  10
  -3   5  -7 448.115 99.9381  18
  -3  -5  -7 291.207 145.481   9
  -3  -5  -7 433.653 153.499   8
  -3   5  -7 412.210 161.222  11
  -3  -5  -7 874.872 213.434  11
   3   5   7 473.847 149.461  10
   3  -5   7 859.698 233.469  10
  -3  -5  -8 1818.79 294.466   9
  -3  -5  -8 1690.91 261.553   8
  -3   5  -8 1987.04 290.534  11
  -3  -5  -8 1551.08 266.236  11
   3   5   8 1137.24 222.184  10
   3   5   9 71.2076 128.605   5
  -3   5  -9-148.977 428.498  16
  -3  -5  -9 23.4827 116.760   8
  -3   5  -9 104.794 135.771   2
  -3   5  -9 45.8862 128.949  11
  -3  -5  -9 167.904 160.658   9
   3   5   9 43.3103 104.643  10
   3  -5   9 175.219 174.232  10
   3   5  10 56.1182 140.370   5
  -3  -5 -10 24.3727 124.506   8
  -3   5 -10 35.3615 132.677   2
  -3   5 -10 116.698 142.126  11
  -3  -5 -10 115.810 162.719   9
   3   5  10 91.7059 110.786  10
   3  -5  10 108.567 152.912  10
  -3   5 -10 153.726 446.665  16
  -3  -5 -11 1662.78 314.641   9
  -3  -5 -11 1039.26 239.110   8
  -3   5 -11 1212.54 212.000   2
  -3   5 -11 952.828 212.733  11
   3  -5  11 1347.32 306.109  10
   3   5  11 1119.27 226.866   5
  -3  -5 -12 945.947 263.878   9
  -3  -5 -12 1248.03 254.842   8
  -3   5 -12 1245.48 221.743   2
   3  -5  12 1064.92 274.236  10
  -3  -5 -13 841.889 221.446   8
  -3   5 -13 450.991 158.624   2
  -3  -5 -13 653.860 212.299   9
  -3  -5 -14 64.8063 131.550   8
  -3   5 -14 44.0463 125.270   2
  -3  -5 -14 200.281 165.966   9
  -3  -5 -15 1056.44 211.491   8
  -3   5 -15 975.934 169.497   2
  -3  -5 -15 1084.48 237.654   9
  -3  -5 -16 32.6882 114.962   8
  -3   5 -16 150.425 106.144   2
  -3  -5 -16 263.041 142.725   9
  -3  -5 -17 524.506 136.183   8
  -3   5 -17 439.461 102.115   2
  -3  -5 -17 420.377 140.104   9
  -3  -5 -18 716.459 123.071   8
  -3   5 -18 576.578 87.3673   2
  -3  -5 -18 725.312 131.680   9
   3   6 -20 1102.90 93.0630  15
  -3   6  20 1208.24 130.507   5
   3  -6 -19 264.033 96.1142   9
   3   6 -19 216.354 67.8111  15
   3  -6 -18 413.242 125.541   9
   3   6 -18 524.589 99.2971  15
   3  -6 -17 191.107 132.043   9
   3   6 -17 198.588 91.5005  15
   3  -6 -17 172.811 113.501   8
   3  -6 -16 345.179 156.771   9
  -3   6  16 478.617 162.854   5
   3  -6 -15 2351.48 298.690   9
   3  -6 -14 2645.89 314.810   9
   3   6 -10 349.620 120.210  15
  -3   6  10 410.204 105.735   4
  -3   6  10 372.422 149.989  19
   3   6  -9 3461.58 264.784  15
   3   6  -9 3592.99 303.993   1
  -3   6   9 3799.56 359.085  19
   3   6  -8 4853.06 341.149   1
   3   6  -8 5747.05 338.989  15
  -3   6   8 4671.30 313.177   3
  -3   6   8 4909.82 397.211  19
  -3   6   7 27246.4 1076.66  19
   3   6  -7 29260.1 1007.40   1
   3   6  -7 28246.7 967.923  15
  -3   6   7 28021.8 977.001   3
  -3   6   6 264.385 122.346  19
   3  -6  -6 66.0411 86.6566   1
   3   6  -6 187.315 89.7394  15
   3   6  -6 328.972 103.933   1
  -3   6   6 197.262 95.3600   3
  -3   6   5 23289.6 922.248  19
   3   6  -5 23625.8 839.345  15
   3   6  -5 25590.1 860.227   1
  -3   6   5 23145.7 842.251   3
   3  -6  -5 22944.0 933.692   1
  -3   6   4 142.350 94.3753  19
   3   6  -4 145.921 75.6338   1
   3   6  -4-71.5557 100.234  15
   3  -6  -4 29.8654 85.7400   1
  -3   6   4 129.661 73.0075   3
  -3   6   3 41.9838 94.2157  19
  -3   6   3 82.5850 83.8204  18
   3   6  -3 9.17139 61.7531   1
   3   6  -3 72.0205 73.3491  15
  -3   6   3 107.438 74.1862   3
  -3   6   2 17397.6 672.671  18
   3   6  -2 16997.1 593.880  15
  -3   6   2 16871.5 572.292   3
  -3   6   1 7090.90 437.865  18
   3   6  -1 7301.34 396.719  15
  -3   6   1 7303.90 376.770   3
  -3   6   0 31920.6 825.159  18
   3   6   0 31106.9 728.177  15
  -3   6   0 30917.0 674.354   3
  -3   6  -1 11107.3 536.031  18
   3   6   1 9215.68 465.424  15
  -3   6  -2 3084.64 272.604  18
  -3   6  -3 2514.38 238.910  18
   3   6   3-278.275 1085.10  13
  -3   6  -4 2960.18 277.116   2
  -3   6  -4 174.842 94.4088  18
  -3   6  -5 26894.3 977.875  18
  -3   6  -5 28932.6 1079.15   2
  -3   6  -5 27431.7 1095.56  11
  -3   6  -6 1947.95 204.574  18
  -3   6  -6 2207.98 262.034   2
  -3   6  -6 1558.37 242.347  11
   3  -6   6 1810.70 305.197  10
  -3   6  -7 2122.29 213.572  18
  -3   6  -7 2357.59 272.868   2
  -3   6  -7 2110.24 275.786  11
   3  -6   7 2030.51 328.678  10
  -3   6  -8 8603.44 526.609   2
  -3  -6  -8 7486.04 541.129   8
  -3   6  -8 6608.84 487.422  11
   3  -6   8 7890.62 628.395  10
  -3  -6  -8 7546.97 578.358   9
  -3   6  -9 31499.1 1166.56   2
  -3  -6  -9 30601.9 1256.65   8
  -3   6  -9 27687.4 1174.81  11
   3  -6   9 26087.0 1301.87  10
  -3  -6  -9 31066.9 1326.13   9
  -3  -6 -10 9999.34 665.028   8
  -3   6 -10 10939.1 603.657   2
  -3   6 -10 9498.06 606.468  11
  -3   6 -10 10486.1 463.329   3
  -3  -6 -10 10772.8 723.640   9
  -3   6 -11 4468.51 373.795   2
  -3  -6 -11 5090.82 457.284   8
  -3   6 -11 4330.59 269.531   3
  -3  -6 -11 5590.01 506.148   9
  -3   6 -12 11755.7 613.368   2
  -3  -6 -12 11052.5 686.677   8
  -3  -6 -12 12830.5 773.610   9
  -3   6 -13 2684.18 270.712   2
  -3  -6 -13 3578.91 366.491   8
  -3  -6 -13 2924.30 362.751   9
  -3  -6 -14 471.716 159.811   8
  -3   6 -14 295.683 121.772   2
   3   6  14 237.615 630.409  21
  -3  -6 -14 337.118 172.920   9
  -3  -6 -15 814.118 178.687   8
  -3   6 -15 705.177 138.699   2
  -3  -6 -15 678.252 178.279   9
  -3  -6 -16 166.646 112.878   8
  -3   6 -16 217.014 87.6763   2
  -3  -6 -16 301.080 128.768   9
  -3   6 -17 25.2537 55.3634   2
  -3  -6 -17-10.3452 69.6400   8
  -3  -6 -17 11.8609 76.1274   9
   3  -7 -19-8.60759 66.1417   9
  -3   7  19-28.9272 67.7948   5
   3   7 -19 8.98639 39.0479  15
   3  -7 -18 228.227 99.5701   9
  -3   7  18 65.6199 83.7052   5
   3   7 -18 94.4630 58.6397  15
   3  -7 -17 1609.41 196.841   8
   3   7 -17 1520.88 151.430  15
   3  -7 -17 1711.67 220.560   9
  -3   7  17 1442.82 184.771   5
   3  -7 -16 156.720 130.660   9
  -3   7  16-12.4129 104.892   5
   3   7 -16 9.17881 76.8159  15
   3  -7 -15 641.385 186.995   9
  -3   7  15 732.974 163.694   5
   3   7 -15 491.929 116.111  15
   3   7 -14 132.444 95.9727  15
   3   7 -13 149.684 96.4278  15
  -3   7  10 2754.02 231.331   4
  -3   7   9 467.466 117.055   4
  -3   7   7 3057.87 261.669   3
   3   7  -6 541.352 122.626  15
  -3   7   6 570.146 130.240   3
   3   7  -5 3420.91 261.412  15
  -3   7   5 3444.83 268.969   3
   3   7  -4 648.093 134.258  15
  -3   7   4 679.866 134.462   3
  -3   7   3 23242.9 856.527  18
   3   7  -3 23142.7 746.021  15
  -3   7   3 22119.0 720.384   3
  -3   7   2 4120.61 347.770  18
   3   7  -2 4507.77 315.198  15
  -3   7   2 4510.72 296.514   3
  -3   7   1 4850.50 380.621  18
   3   7  -1 4903.80 337.484  15
  -3   7   1 4483.62 306.801   3
  -3   7   0 27319.7 907.959  18
   3   7   0 26889.7 818.693  15
  -3   7   0 24967.9 747.297   3
  -3   7  -1 6801.80 451.328  18
   3   7   1 8927.38 512.863  17
  -3   7  -2 11029.7 558.270  18
  -3   7  -2 10134.2 466.546   3
  -3   7  -3 2109.09 256.763   2
  -3   7  -3 2239.89 236.298  18
  -3   7  -3 1954.62 194.285   3
  -3   7  -4 712.838 178.252   2
  -3   7  -4 1069.23 171.690  18
  -3   7  -4 803.915 132.883   3
  -3   7  -5 2030.42 255.544   2
  -3   7  -5 1674.36 201.898  18
  -3   7  -5 1735.79 186.627   3
  -3   7  -6 19709.7 808.688  18
  -3   7  -6 21636.6 901.463   2
  -3   7  -6 19936.1 749.414   3
  -3   7  -7 2997.94 266.453  18
  -3   7  -7 3423.40 333.979   2
  -3   7  -7 2901.91 233.949   3
  -3   7  -8 5099.05 395.041   2
  -3   7  -8 4155.50 269.038   3
  -3   7  -9 11914.0 628.563   2
  -3  -7  -9 11547.9 680.944   8
  -3   7  -9 10644.0 479.603   3
  -3  -7  -9 11721.6 703.302   9
  -3  -7 -10 6473.31 520.617   9
  -3   7 -10 6520.34 445.945   2
  -3  -7 -10 6459.65 499.852   8
  -3   7 -10 5817.61 320.283   3
  -3   7 -11 24326.8 973.410   2
  -3  -7 -11 25154.5 1094.21   8
  -3  -7 -11 25673.4 1137.04   9
   3   7  11 24942.5 1512.65  21
  -3   7 -12 3178.34 294.780   2
  -3  -7 -12 3314.66 344.661   8
  -3  -7 -12 2818.72 344.237   9
  -3   7 -13-12.5470 99.7287   2
  -3  -7 -13 113.553 117.359   8
  -3  -7 -13 125.507 145.021   9
  -3   7 -14 243.797 108.467   2
  -3  -7 -14 246.529 118.888   8
  -3  -7 -14 273.503 135.279   9
  -3   7 -15 186.975 84.7890   2
  -3  -7 -15 323.619 118.446   8
  -3  -7 -15 434.830 129.301   9
  -3  -7 -16 20.1001 68.6889   8
  -3  -7 -16 133.606 85.5688   9
   3   8 -18 310.309 57.6349  15
  -3   8  18 220.111 69.5221   5
   3  -8 -17 521.148 131.756   9
  -3   8  17 370.428 95.5864   5
   3   8 -17 358.975 77.1814  15
   3  -8 -17 587.124 120.658   8
  -3   8  16 9.65945 83.1834   5
   3   8 -16 22.4918 58.9419  15
   3  -8 -16 120.160 98.9527   8
  -3   8  15 1111.72 159.133   5
   3   8 -15 1012.08 136.630  15
  -3   8  14 329.017 117.802   5
   3   8 -14 426.854 105.853  15
  -3   8  13 595.633 137.391   5
   3   8 -13 416.630 109.157  15
  -3   8  12 315.773 110.710   5
   3   8 -12 252.139 96.3835  15
  -3   8  11 3797.79 350.943  18
  -3   8  11 3697.33 258.828   4
   3   8 -11 3113.65 255.137  15
  -3   8  10 3146.96 326.003  18
  -3   8  10 3307.68 254.910   4
   3   8 -10 3536.80 275.347  15
  -3   8   9 7900.89 525.930  18
  -3   8   9 8664.38 443.886   4
  -3   8   8 1359.22 221.936  18
  -3   8   8 1321.51 179.673   4
  -3   8   7 947.972 188.046  18
  -3   8   7 730.123 152.182   3
  -3   8   6 18273.4 837.324  18
  -3   8   6 16288.0 712.498   3
  -3   8   5 15326.7 769.880  18
  -3   8   5 16052.7 681.614   3
  -3   8   4 1528.31 191.967   3
   3   8  -3 14357.5 649.668  15
  -3   8   3 13558.6 630.600   3
  -3   8   2 16658.6 709.215  18
   3   8  -2 16746.7 606.168  15
  -3   8   2 17356.7 595.357   3
  -3   8   1 1781.13 247.443  18
   3   8  -1 1860.48 214.130  15
  -3   8   1 1440.98 185.561   3
  -3   8   0 13262.1 706.711  18
   3   8   0 12533.1 625.494  15
   3   8   1 1796.54 262.710  17
   3   8   1 1233.41 1373.76  13
  -3   8  -2 1669.30 224.410  18
  -3   8  -2 1381.96 179.618   3
  -3   8  -3 763.421 161.472  18
   3   8   3 333.828 1204.59  13
  -3   8  -3 749.830 141.802   3
  -3   8  -4 488.517 134.011  18
  -3   8  -4 733.169 139.673   3
  -3   8  -5 4016.86 326.764  18
  -3   8  -5 4245.49 286.220   3
  -3   8  -6 5252.34 399.174   2
  -3   8  -6 4814.51 352.129  18
  -3   8  -6 4687.49 302.409   3
  -3   8  -7 349.049 119.741  18
  -3   8  -7 479.515 174.098   2
  -3   8  -7 443.677 111.294   3
  -3   8  -8 50.1516 135.720   2
  -3   8  -8 75.1307 371.021  16
  -3   8  -8-28.0580 76.7174   3
  -3   8  -9 80.0263 131.297   2
  -3   8  -9 60.1009 79.2373   3
  -3   8 -10 1446.35 206.923   2
  -3   8 -11 81.2700 108.822   2
  -3  -8 -11 17.9656 111.406   8
  -3   8 -12 499.082 132.440   2
  -3  -8 -12 818.463 166.971   8
  -3  -8 -12 816.765 169.994   9
  -3   8 -13 580.208 122.851   2
  -3  -8 -13 792.015 153.619   8
  -3  -8 -13 581.781 140.407   9
  -3  -8 -14 181.603 87.2975   8
   3   8  14 103.282 61.8694  14
  -3  -8 -14 233.111 97.6118   9
   3  -9 -17 547.939 103.088   8
   3  -9 -16 232.664 112.461   9
   3   9 -16 195.041 61.1487  15
   3  -9 -16 271.551 104.539   8
   3  -9 -15 108.395 116.210   9
   3   9 -15 83.3687 61.5035  15
   3   9 -14 1353.68 147.028  15
   3  -9 -14 1763.60 246.338   9
   3  -9 -13 560.863 173.014   9
   3   9 -13 453.927 104.924  15
   3   9 -12 88.8032 81.7899  15
   3   9 -12 718.022 1233.13  13
  -3   9  11 4973.08 295.954   4
   3   9 -11 4993.13 313.420  15
  -3   9  10 1440.39 171.022   4
   3   9 -10 1666.98 189.593  15
  -3   9   9 60.0375 107.475  18
  -3   9   9 33.5681 83.9688   4
   3   9  -9 80.1652 91.0286  15
  -3   9   8 2508.55 300.266  18
  -3   9   8 2683.61 238.053   4
   3   9  -8 3064.48 262.363  15
  -3   9   7 222.929 130.098  18
   3   9  -7 36.1041 105.561  15
  -3   9   7 92.5215 100.535   4
  -3   9   6 2301.41 285.557  18
  -3   9   6 2638.33 237.733   4
   3   9  -6 2071.61 225.719  15
  -3   9   6 2096.71 241.292   3
  -3   9   5 1800.83 252.634  18
  -3   9   5 1989.14 226.085   3
  -3   9   4 1378.39 200.557   3
   3   9  -3 3257.42 237.716  14
  -3   9   3 3040.99 273.293   3
  -3   9   2 707.413 179.991  18
  -3   9   2 668.210 155.346   3
  -3   9   1 2861.97 326.316  18
  -3   9   1 2929.23 272.095   3
  -3   9   0 44956.0 1812.67  18
   3   9   0 80055.1 2074.45  17
  -3   9  -1 51219.1 1767.61  18
  -3   9  -1 54529.9 1631.30   3
  -3   9  -2 31641.8 1196.44  18
  -3   9  -2 30907.6 1055.35   3
  -3   9  -3 136.370 114.791  18
  -3   9  -3 118.938 102.200   3
  -3   9  -4 7769.32 464.416  18
  -3   9  -4 8369.60 392.383   3
  -3   9  -5 3383.38 308.180  18
  -3   9  -5 3703.21 264.347   3
  -3   9  -6 1932.69 224.671  18
  -3   9  -6 1793.31 162.328   4
  -3   9  -6 1623.84 175.971   3
  -3   9  -7-536.558 347.788  16
  -3   9  -7 1995.62 186.580   3
  -3   9  -8 2903.61 216.607   3
   3   9  12 52.3571 81.4043  14
   3   9  13 1144.13 134.934  14
   3 -10 -16-8.92527 65.3198   9
   3 -10 -16 73.9092 57.7440   8
   3 -10 -15 1396.34 169.361   8
   3 -10 -15 1229.54 167.454   9
   3 -10 -14 388.127 127.071   9
   3  10 -14 263.839 67.8363  15
   3 -10 -13 487.281 146.387   9
   3  10 -13 247.650 75.2614  15
   3 -10 -12 395.893 145.538   9
   3  10 -12 148.933 78.9326  15
   3  10 -11 667.264 120.425  15
  -3  10  10 215.622 92.0633   4
   3  10 -10 207.590 94.9630  15
  -3  10   9 865.677 140.466   4
   3  10  -9 917.079 144.736  15
  -3  10   8 700.215 135.959   4
   3  10  -8 722.027 136.446  15
  -3  10   7 186.828 100.682   4
   3  10  -7 173.264 106.674  15
  -3  10   6 3424.11 343.820  18
  -3  10   6 4112.38 290.106   4
   3  10  -6 4101.97 295.169  15
  -3  10   5 997.807 195.942  18
  -3  10   5 994.629 164.288   4
   3  10  -5 1045.84 180.183  15
  -3  10   4 40298.2 1456.63  18
  -3  10   4 39904.4 1262.83   4
   3  10  -4 37143.0 1281.08  15
  -3  10   4 39134.1 1302.76   3
  -3  10   3 25328.7 897.578   4
   3  10  -3 24279.0 926.539  15
  -3  10   3 25400.0 937.664   3
   3  10  -2 20240.1 736.371  14
  -3  10   2 18277.3 764.380   3
  -3  10   1 22734.6 1010.06  18
  -3  10   1 24900.2 881.390   4
   3  10  -1 25769.0 893.052  14
  -3  10   0 521.383 148.573  18
   3  10   0 1374.40 1721.13  13
  -3  10  -1 763.867 166.528  18
  -3  10  -1 1012.36 157.307   4
  -3  10  -1 849.006 162.810   3
  -3  10  -2 1378.27 214.480  18
  -3  10  -2 1622.26 175.532   4
  -3  10  -2 1251.13 171.544   3
  -3  10  -3 1739.22 235.820  18
  -3  10  -3 1962.96 187.858   4
  -3  10  -3 1990.29 206.390   3
  -3  10  -4 1113.17 183.148  18
  -3  10  -4 1300.88 150.557   4
  -3  10  -4 1255.92 163.358   3
  -3  10  -5 600.932 103.398   4
  -3  10  -5 256.043 101.159   3
  -3  10  -6 2041.82 186.594   3
  -3  10  -7 41.5043 70.1506   3
   3  10  10 271.465 103.741  14
   3  10  11 107.875 75.4048  14
   3  10  12 683.818 106.765  14
   3  10  13 56.3579 46.2501  14
   3 -11 -14 773.451 119.426   9
   3 -11 -13 32.6996 73.3778   9
   3 -11 -12 150.121 93.9131   9
   3  11 -12 107.700 53.9355  15
   3 -11 -11 1180.53 181.227   9
   3  11 -11 1333.75 133.004  15
   3  11 -10 1482.57 149.850  15
  -3  11   9 336.212 98.4807   4
   3  11  -9 501.930 105.887  15
  -3  11   8 2817.48 224.460   4
   3  11  -8 3047.51 226.463  15
  -3  11   7-29.1952 89.0678   4
   3  11  -7-9.99710 74.0922  15
  -3  11   6 452.947 129.111   4
   3  11  -6 412.561 111.389  15
  -3  11   5 1541.50 181.931   4
  -3  11   4 3295.35 258.215   4
   3  11  -3-944.623 1798.37  13
  -3  11   1 3103.75 248.419   4
   3  11  -1 3828.10 265.282  14
  -3  11   0 114.818 98.4273   4
   3  11   0 77.5188 88.0596  14
  -3  11   0 178.562 114.044   3
  -3  11  -1 875.941 137.447   4
   3  11   1 1059.65 156.182  14
  -3  11  -1 853.227 152.032   3
  -3  11  -2 5870.92 318.571   4
   3  11   2 6075.50 364.866  14
  -3  11  -2 5449.43 333.431   3
  -3  11  -3 2953.30 216.086   4
   3  11   3 3210.87 264.765  14
  -3  11  -3 3141.36 242.382   3
  -3  11  -4 297.052 85.4170   4
   3  11   4 310.726 114.307  14
  -3  11  -4 369.457 105.537   3
   3  11   5 1552.34 191.839  14
  -3  11  -5 1022.94 133.563   3
   3  11   7 1067.84 166.001  14
   3  11   8 2699.41 233.535  14
   3  11   9-49.7547 84.9001  14
   3  11  10-26.0237 63.4836  14
   3  11  11 528.069 88.6857  14
   3 -12 -13 248.494 69.3354   8
   3 -12 -12 60.5805 46.0175   9
   3 -12 -11 41.3665 56.5392   9
   3 -12 -10 1494.24 158.981   9
   3 -12  -9 418.557 104.123   9
  -3  12   7 126.702 79.8874   4
  -3  12   6 24.9550 76.1333   4
  -3  12   5 2018.24 186.444   4
  -3  12   4 2567.46 207.062   4
  -3  12   2 759.148 133.152   4
  -3  12   1-76.2785 81.3159   4
  -3  12   0 8.20367 69.3220   4
  -3  12  -1 359.948 94.8049   4
   3  12   1 338.048 99.0508  14
  -3  12  -2 72.6940 71.3370   4
   3  12   2 60.2315 80.7048  14
  -3  12  -3 42.1371 91.5532  17
   3  12   3 40.8192 76.5765  14
  -3  12  -4 59.5845 82.3746  17
   3  12   4 274.216 93.0293  14
   3  12   5-9.94367 75.5150  14
   3  12   6 2137.96 193.929  14
   3  12   8 1046.07 131.916  14
   3  12   9 715.643 102.584  14
   3  12  10 5.48754 41.6740  14
  -3  13   8 68.7013 58.1180  17
  -3  13   7 1877.76 160.602  17
  -3  13   6 61.2179 82.6859  17
  -3  13   2 205.875 76.8168   4
  -3  13   1 313.933 113.687  17
  -3  13   1-38.7579 59.1253   4
  -3  13   0 933.355 108.850   4
  -3  13   0-64.2561 86.3048  17
  -3  13  -1 1086.09 144.444  17
  -3  13  -2 145.668 87.6103  17
   3  13   4 56.8851 59.5219  14
   3  13   5 516.007 89.1681  14
   3  13   6 445.918 82.0445  14
  -3  14   5 14.2925 41.7788  17
  -3  14   4 148.313 63.5033  17
  -3  14   3 1319.79 128.124  17
  -3  14   1 1410.17 134.038  17
  -3  14   0-24.5033 60.9134  17
  -3  14  -1-16.6834 57.9227  17
   4   0 -20 1484.00 140.815  15
  -4   0  20 1379.22 147.400   5
   4   0 -19-36.0779 76.2207  15
   4   0 -18 2989.16 246.225  15
   4   0 -17 11.9432 89.6140  15
   4   0 -16 2636.53 243.123  15
   4   0 -15-26.2834 98.6070  15
   4   0 -15 30.1776 127.503   1
  -4   0  15-58.1472 204.414  19
   4   0 -14 4418.39 475.500   1
   4   0 -14 5232.61 349.441  15
  -4   0  14 5462.44 740.847  19
  -4   0  13-56.2432 228.309  19
   4   0 -13-29.5028 129.358   1
   4   0 -13-12.7500 79.0617  15
   4   0 -13-68.1072 184.313   6
   4   0 -12 6841.44 587.833   1
   4   0 -12 6431.71 512.774   6
   4   0 -12 8659.57 440.938  15
  -4   0  12 8157.04 849.432  19
  -4   0  11-48.7371 242.304  19
   4   0 -11 114.278 80.3551  15
   4   0 -11-40.6845 146.948   6
   4   0 -11-55.0278 157.953   1
  -4   0  10 484.991 263.718  19
   4   0 -10 584.620 112.056  15
   4   0 -10 392.007 194.057   1
   4   0 -10 334.895 159.177   6
  -4   0   9 355.613 261.957  19
   4   0  -9 166.599 84.5027  15
   4   0  -9 298.731 182.229   1
   4   0  -9 100.803 127.664   6
   4   0  -8 43211.6 1645.00   1
   4   0  -8 44207.3 1346.09  15
   4   0  -8 45925.6 1500.24   6
  -4   0   8 45065.6 1900.37  19
  -4   0   7 225.094 226.175  19
   4   0  -7 261.446 131.147   6
  -4   0   6 54766.5 2060.24  19
  -4   0   5 137.783 179.823  19
  -4   0   4 11609.6 745.051  19
  -4   0   4 11408.9 621.223  20
  -4   0   3 1400.48 359.290  19
  -4   0   3 1321.24 265.071  20
  -4   0   2 422097. 11028.0  20
  -4   0   2 427711. 11265.4  19
  -4   0   1 1583.75 407.574  19
  -4   0   1 2104.31 321.258  20
  -4   0   0 299516. 7964.32  20
  -4   0   0 303632. 8189.54  19
  -4   0  -1 203.473 153.991  20
  -4   0  -2 45126.1 1555.20  20
  -4   0  -3-257.381 253.691  16
  -4   0  -3 179.504 147.249  20
  -4   0  -5 330.676 126.768   8
  -4   0  -6 27580.7 1078.19   8
  -4   0  -6 27718.2 1148.03   9
  -4   0  -7-336.928 340.500  16
  -4   0  -7 91.0566 102.349   8
  -4   0  -7 21.9067 120.410   9
  -4   0  -8 97.5272 111.991   8
  -4   0  -8 46.5745 133.699   9
  -4   0  -9 41.4365 121.397   8
  -4   0  -9 32.6049 157.537  11
  -4   0  -9 98.2374 165.328   9
  -4   0 -10-21.6802 121.842   8
  -4   0 -10-98.4880 138.708  11
  -4   0 -10 25.5235 152.508   9
  -4   0 -11 66.4326 134.867   8
  -4   0 -11 260.885 175.143  11
  -4   0 -11 77.8612 152.094   9
  -4   0 -12 5718.75 464.871   8
  -4   0 -12 3760.05 453.777  11
   4   0  12 5419.70 660.572  10
  -4   0 -12 5467.76 491.625   9
  -4   0 -13 105.781 126.438   8
  -4   0 -14 2438.04 301.531   8
  -4   0 -15-69.3793 131.732   8
  -4   0 -16 1161.24 196.255   8
  -4   0 -17-20.1623 80.9893   2
  -4   0 -18 63.0797 58.0966   2
   4   1 -21 23.3462 38.3049  15
  -4   1  20 1074.01 146.080   5
   4  -1 -20 824.265 105.227  15
   4   1 -20 891.642 110.897  15
   4  -1 -19 1725.81 169.172  15
   4   1 -19 1510.41 161.478  15
  -4  -1  19 1553.67 180.216   5
   4  -1 -18 9985.38 463.796  15
   4   1 -18 9202.20 452.647  15
   4  -1 -17 435.129 126.723  15
   4   1 -17 395.071 119.484  15
   4  -1 -16 1756.45 201.931  15
   4   1 -16 1606.01 196.133  15
  -4  -1  15 232.034 225.449  19
  -4   1  15-271.110 246.083  19
   4  -1 -15 78.3705 86.5838  15
   4   1 -15 13.1813 83.1799  15
   4   1 -15-57.8598 147.769   1
   4  -1 -15 124.335 158.771   1
  -4  -1  14 291.973 273.745  19
  -4   1  14 379.177 283.902  19
   4   1 -14-28.8526 117.200   1
   4  -1 -14 401.160 180.853   1
   4  -1 -14 130.345 87.8482  15
   4   1 -14 368.744 127.329  15
  -4  -1  13 227.498 258.138  19
  -4   1  13 315.384 282.282  19
   4   1 -13 28.3540 140.997   1
   4  -1 -13-91.7711 134.159   1
   4  -1 -13 265.968 107.064  15
   4   1 -13 128.893 91.9232  15
   4  -1 -13 234.573 176.033   6
   4  -1 -12 8340.01 435.330  15
   4   1 -12 8051.97 434.685  15
   4   1 -12 7783.71 607.902   1
   4  -1 -12 7559.80 624.184   1
   4  -1 -12 7566.15 556.811   6
  -4  -1  12 7431.69 822.273  19
  -4  -1  11 1642.96 419.020  19
   4  -1 -11 1880.30 192.304  15
   4   1 -11 1766.36 190.235  15
   4  -1 -11 1604.51 270.163   6
   4   1 -11 1748.18 297.820   1
   4  -1 -11 2034.34 331.987   1
   4  -1 -10 17984.2 684.065  15
   4   1 -10 18588.8 703.760  15
   4   1 -10 17177.5 920.272   1
   4   1 -10 16788.6 814.794   6
   4  -1 -10 17339.1 837.060   6
   4  -1 -10 16756.0 940.386   1
  -4  -1  10 17822.8 1185.02  19
  -4  -1   9-40.7095 202.396  19
   4   1  -9 48.0517 143.564   1
   4   1  -9 62.0210 62.9556  15
   4  -1  -9-77.2713 162.544   1
   4   1  -9 147.977 124.871   6
   4  -1  -9 139.693 132.615   6
   4  -1  -8 28204.7 1149.03   1
   4   1  -8 19810.0 782.171  15
   4   1  -8 20384.7 1003.46   1
   4   1  -8 19826.5 876.635   6
   4  -1  -8 31404.2 1025.93   6
  -4  -1   8 35189.2 1493.23  19
  -4  -1   7 801.783 266.540  19
   4   1  -7 1159.36 137.616  15
   4   1  -7 730.024 159.349   6
   4  -1  -7 886.474 167.503   6
   4   1  -6 24410.1 810.512  15
  -4  -1   6 23984.6 1211.35  19
  -4  -1   5 1989.27 325.059  19
   4   1  -5 1740.60 202.927   7
   4  -1  -5 1572.68 198.788   7
  -4  -1   4 7252.64 491.365  20
  -4  -1   4 7540.54 596.806  19
  -4  -1   3 91916.3 2754.24  20
  -4  -1   3 91507.1 2972.55  19
  -4  -1   2 389489. 10345.7  20
  -4  -1   2 406561. 10603.6  19
  -4  -1   1 162692. 4573.11  20
  -4  -1   1 168463. 4809.06  19
  -4  -1   0 337152. 8909.63  20
  -4  -1   0 340324. 9146.38  19
  -4   1  -1 43394.0 1218.43  18
  -4  -1  -1 39300.4 1457.37  20
  -4  -1  -2 5509.13 419.800  20
  -4   1  -4 1080.89 331.818  16
  -4   1  -4 674.329 147.816   8
   4   1   4 1028.35 266.250  10
   4  -1   4 946.165 268.829  10
  -4  -1  -5 357.303 253.398  16
  -4   1  -5 144.509 99.6055   8
  -4  -1  -5 158.907 107.010   8
   4   1   5 28.4758 149.258  10
   4  -1   5 224.504 219.162  10
  -4  -1  -5 39.9159 99.2672   9
  -4   1  -6 2560.61 274.315   8
  -4  -1  -6 2140.14 254.408   8
   4   1   6 2621.81 392.901  10
  -4  -1  -6 2308.36 298.481   9
  -4   1  -7 2647.86 292.994   8
  -4  -1  -7 2607.71 293.935   8
  -4  -1  -7 3076.53 352.011   9
   4   1   7 3248.51 435.908  10
   4  -1   7 3747.85 507.052  10
  -4   1  -8 7403.30 485.885   8
  -4  -1  -8 7466.23 500.926   8
   4   1   8 10727.9 769.173  10
   4  -1   8 11377.1 859.317  10
  -4  -1  -8 7433.21 547.548   9
  -4   1  -9 202.109 147.980   8
  -4  -1  -9 324.260 154.161   8
  -4  -1  -9 135.133 185.745  11
   4   1   9 114.201 204.473  10
   4  -1   9 317.131 243.329  10
  -4  -1  -9 103.689 139.284   9
  -4   1 -10 7712.67 531.483   8
  -4  -1 -10 7307.10 541.973   8
  -4   1 -10 6076.12 578.598  11
  -4  -1 -10 6274.57 609.306  11
   4   1  10 8850.61 766.275  10
  -4  -1 -10 7023.48 576.649   9
  -4   1 -11 192.087 134.736   8
  -4  -1 -11 46.1086 126.769   8
  -4   1 -11 62.7818 142.515  11
  -4  -1 -11 133.528 151.548  11
   4   1  11 293.107 230.174  10
   4  -1  11 404.159 283.938  10
  -4  -1 -11 272.506 186.236   9
  -4   1 -12 1609.32 262.482   8
  -4  -1 -12 1342.35 253.830   8
  -4   1 -12 923.334 234.027  11
  -4  -1 -12 1451.16 295.402  11
   4   1  12 1387.64 339.534  10
   4  -1  12 1579.61 397.543  10
  -4  -1 -12 1662.67 301.718   9
  -4   1 -13-40.7413 126.312   8
  -4  -1 -13-21.7701 137.379   8
  -4  -1 -13 25.5207 163.800   9
  -4   1 -14 490.334 178.382   8
  -4  -1 -14 259.763 142.694   8
  -4   1 -15 83.7722 128.800   8
  -4  -1 -15 245.262 146.655   8
  -4  -1 -16 118.094 121.116   8
  -4   1 -16 100.953 107.688   2
  -4  -1 -17-23.3713 90.8357   8
  -4   1 -17-39.5952 86.8074   2
  -4   1 -18-34.6062 57.9217   2
  -4  -1 -18-6.53334 49.6178   2
  -4   1 -18-17.3877 50.8266  12
  -4   2  20-38.1792 82.1909   5
   4  -2 -20-5.81203 47.1855  15
   4   2 -20 26.5524 51.0079  15
   4  -2 -19-40.4379 69.6443  15
   4   2 -19 17.1575 71.7924  15
   4  -2 -18 9.89187 75.1213  15
   4   2 -18-20.4353 87.9850  15
   4  -2 -17 1870.79 198.578  15
   4   2 -17 2220.78 221.664  15
   4  -2 -16 49.3426 76.5045  15
   4   2 -16 76.0476 90.3559  15
   4  -2 -15 1052.39 161.882  15
   4   2 -15 754.343 151.751  15
   4   2 -15 867.305 223.303   1
   4  -2 -15 572.935 198.432   1
   4   2 -14 9050.35 659.847   1
   4  -2 -14 7478.21 644.410   1
   4  -2 -14 9417.92 478.547  15
   4   2 -14 9682.85 493.796  15
   4  -2 -14 8616.53 475.544   9
  -4  -2  14 9683.75 934.334  19
  -4   2  14 8341.15 819.470  19
  -4  -2  13 2881.82 536.143  19
  -4   2  13 2206.15 440.307  19
   4  -2 -13 2138.03 348.374   1
   4  -2 -13 2470.82 232.901  15
   4   2 -13 2382.57 342.064   1
   4   2 -13 2304.16 237.883  15
   4  -2 -13 1874.36 303.435   6
   4   2 -12 13304.3 593.163  15
   4   2 -12 12502.4 776.300   1
   4  -2 -12 11755.6 805.817   1
   4   2 -12 12638.3 707.712   6
   4  -2 -12 12326.4 741.811   6
  -4  -2  12 14109.4 1105.21  19
  -4   2  12 12473.7 984.055  19
   4   2 -11 5920.60 364.721  15
   4   2 -11 5402.51 495.857   1
   4  -2 -11 5689.48 541.393   1
   4   2 -11 5879.06 463.956   6
   4  -2 -11 5839.56 480.384   6
  -4  -2  11 7445.33 777.521  19
  -4   2  11 5813.45 650.752  19
  -4  -2  10 902.083 309.068  19
  -4   2  10 1163.23 331.603  19
   4   2 -10 979.310 235.986   1
   4   2 -10 1050.27 152.394  15
   4  -2 -10 627.399 209.993   1
   4   2 -10 1239.62 227.934   6
   4  -2 -10 670.516 204.761   6
  -4  -2   9 2311.63 420.272  19
  -4   2   9 2368.30 403.785  19
   4   2  -9 2503.91 216.149  15
   4   2  -9 2388.91 268.070   6
   4  -2  -9 2539.06 295.219   6
   4   2  -9 2070.61 305.640   1
   4  -2  -9 2185.39 326.245   1
   4   2  -8 16004.7 623.900  15
   4   2  -8 15972.9 712.932   6
   4  -2  -8 15700.9 740.023   6
   4   2  -8 15190.0 815.230   1
  -4  -2   8 15127.5 1011.46  19
  -4   2   8 15838.1 968.077  19
   4  -2  -8 15854.7 870.385   1
  -4  -2   7 1248.90 299.759  19
  -4   2   7 1339.64 314.940  19
   4   2  -7 997.891 138.181  15
   4   2  -7 1025.88 188.128   6
   4  -2  -7 801.740 166.245   6
   4   2  -6 14726.4 579.400  15
  -4  -2   6 14868.1 929.489  19
  -4   2   6 16189.9 898.398  19
  -4  -2   5 2300.34 351.012  19
   4   2  -5 1878.75 166.487  15
   4   2  -5 2042.60 211.109   7
   4  -2  -5 1945.97 220.417   7
  -4   2   5 1840.74 243.621  20
  -4   2   5 2428.33 341.154  19
  -4  -2   4 9896.21 589.276  20
  -4   2   4 9614.25 547.536  20
  -4   2   4 10901.3 688.702  19
  -4  -2   4 10784.0 734.189  19
  -4  -2   3 523.579 219.408  19
  -4   2   3 631.552 232.953  19
  -4  -2   3 517.410 169.636  20
  -4   2   3 501.152 151.907  20
  -4  -2   2 1929.64 328.269  19
  -4  -2   2 1939.27 276.857  20
  -4   2   2 1749.75 237.805  20
  -4   2   2 2087.19 328.165  19
  -4  -2   1 63941.7 1986.01  20
  -4   2   1 57951.2 1895.93  20
  -4  -2   1 63325.8 2189.22  19
  -4   2   1 58617.8 2082.86  19
  -4  -2   0 2038.96 329.925  19
  -4  -2   0 2213.08 272.280  20
  -4   2   0 2780.41 288.802  20
  -4   2  -1 6395.62 317.298  18
  -4  -2  -1 5896.51 439.565  20
  -4   2  -1 5891.53 419.191  20
  -4   2  -2 911.045 108.070  18
  -4   2  -2 483.811 156.292  20
  -4  -2  -2 651.199 175.418  20
  -4   2  -3 689.488 143.826   2
  -4   2  -4 33697.7 1252.27   2
  -4  -2  -4 37162.4 1368.26   9
  -4   2  -5 134.778 106.351   8
  -4   2  -5 120.848 113.380   2
   4   2   5 80.1452 159.651  10
   4  -2   5 100.584 200.354  10
  -4  -2  -5 103.261 123.432   9
  -4   2  -6 22508.9 968.130   8
  -4  -2  -6 21430.6 959.524   8
   4   2   6 29291.7 1263.53  10
   4  -2   6 30029.5 1393.95  10
  -4  -2  -6 22514.3 1045.09   9
  -4   2  -7 111.114 116.873   8
  -4  -2  -7 19.7191 89.5073   8
   4   2   7-30.4630 188.898  10
   4  -2   7 471.998 260.736  10
  -4  -2  -7 73.1175 148.411   9
  -4   2  -8 2679.68 307.485   8
  -4  -2  -8 2045.42 284.296   8
  -4  -2  -8 2509.14 343.925   9
   4   2   8 2688.74 392.693  10
  -4   2  -9 343.944 159.197   8
  -4  -2  -9 249.168 150.320   8
  -4   2  -9 367.941 190.256  11
  -4  -2  -9 171.225 175.061  11
   4   2   9 516.518 238.825  10
   4  -2   9 842.770 333.807  10
  -4  -2  -9 165.271 158.288   9
  -4   2 -10 1559.53 256.600   8
  -4  -2 -10 1223.63 240.806   8
  -4   2 -10 1925.13 326.897  11
  -4  -2 -10 1781.34 338.407  11
   4   2  10 1839.70 353.566  10
   4  -2  10 2743.02 490.719  10
  -4  -2 -10 1673.66 312.815   9
  -4   2 -11 1717.62 269.821   8
  -4  -2 -11 1665.04 283.158   8
  -4   2 -11 1393.03 282.464  11
  -4  -2 -11 1785.98 338.177  11
   4   2  11 1185.97 303.716  10
  -4  -2 -11 1791.22 322.233   9
  -4   2 -12 8311.36 563.519   8
  -4  -2 -12 8456.85 591.169   8
  -4  -2 -12 9063.04 656.434   9
   4   2  12 8303.59 727.463  10
   4  -2  12 9592.99 899.746  10
  -4   2 -13 4895.90 428.547   8
  -4  -2 -13 5490.47 457.649   8
  -4  -2 -13 5240.27 483.609   9
  -4  -2 -14 79.7303 136.241   8
  -4  -2 -14 258.415 188.759   9
  -4  -2 -15 1279.38 213.581   8
  -4   2 -15 1115.63 196.268   2
  -4  -2 -16 2214.33 245.499   8
  -4   2 -16 2255.09 228.830   2
  -4  -2 -17 623.178 129.896   8
  -4   2 -17 544.727 116.413   2
  -4   2 -18 146.520 67.6965   2
  -4   3  20-55.0118 75.9746   5
   4   3 -20 84.2010 56.8250  15
  -4   3  19 24.5199 98.4912   5
   4  -3 -19-6.89340 52.3503  15
   4   3 -19 15.9857 66.2290  15
   4  -3 -18 1852.74 174.754  15
   4   3 -18 1781.78 181.749  15
   4  -3 -17 2520.85 218.750  15
   4   3 -17 2307.82 218.098  15
   4  -3 -16 537.446 125.281  15
   4   3 -16 401.249 126.381  15
   4  -3 -15 146.012 99.9250   9
   4  -3 -15 320.891 112.167  15
   4   3 -15 230.981 124.126  15
  -4  -3  14 492.367 258.232  19
  -4   3  14 207.489 188.617  19
   4  -3 -14 397.824 132.161   9
   4   3 -14 630.348 141.416  15
   4   3 -14 261.868 156.809   1
   4  -3 -14 474.398 206.602   1
   4   3 -13 4975.62 469.475   1
   4  -3 -13 4194.65 479.384   1
   4   3 -13 5434.15 356.420  15
  -4  -3  13 5355.51 679.024  19
  -4   3  13 4618.00 574.912  19
   4   3 -12 7330.93 412.281  15
   4   3 -12 6201.06 519.965   1
   4  -3 -12 6322.40 574.365   1
   4   3 -12 6167.91 471.068   6
   4  -3 -12 5962.60 508.838   6
  -4  -3  12 7247.35 763.184  19
  -4   3  12 7051.59 686.685  19
  -4  -3  11 327.342 257.061  19
  -4   3  11 227.036 203.241  19
   4   3 -11 247.671 103.721  15
   4   3 -11 171.164 146.168   1
   4  -3 -11 30.7802 144.339   1
   4   3 -11 151.246 159.813   6
   4  -3 -11 136.642 148.647   6
   4   3 -10 11432.1 524.449  15
   4   3 -10 10825.0 675.542   1
   4  -3 -10 9924.55 716.799   1
   4   3 -10 11036.5 613.163   6
   4  -3 -10 10105.0 633.323   6
  -4  -3  10 11221.6 907.898  19
  -4   3  10 10109.4 794.683  19
   4   3  -9 4328.27 296.157  15
   4   3  -9 4227.86 406.426   1
   4   3  -9 4166.74 349.488   6
   4  -3  -9 4070.54 383.807   6
   4  -3  -9 3555.33 413.116   1
  -4  -3   9 4178.51 550.437  19
  -4   3   9 3683.51 460.778  19
   4   3  -8 22197.1 827.236  15
   4   3  -8 24089.7 925.994   6
   4  -3  -8 21785.2 950.323   6
   4   3  -8 24282.0 1051.11   1
   4  -3  -8 23668.8 1131.81   1
  -4  -3   8 23412.4 1285.97  19
  -4   3   8 23367.8 1177.88  19
  -4  -3   7 748.936 251.528  19
  -4   3   7 869.578 237.858  19
   4   3  -7 792.960 196.025   1
   4   3  -7 689.082 123.906  15
   4   3  -7 953.734 175.288   6
   4  -3  -7 838.003 178.254   6
  -4  -3   6 12239.5 842.959  19
   4   3  -6 11746.5 505.455  15
   4   3  -6 11664.9 554.409   6
  -4   3   6 11908.1 748.893  19
   4   3  -5 3734.55 251.764  15
   4  -3  -5 3964.25 322.177   7
  -4   3   5 4207.90 344.186  20
  -4  -3   5 4155.54 381.584  20
  -4  -3   5 4838.44 502.381  19
  -4   3   5 4392.79 432.264  19
  -4  -3   4 620.445 208.371  19
  -4   3   4 583.453 194.070  19
   4   3  -4 697.728 109.771  15
   4   3  -4 727.115 136.750   7
   4  -3  -4 524.824 142.035   7
  -4  -3   4 790.048 187.314  20
  -4   3   4 607.923 165.206  20
   4   3  -3 8853.41 409.483  15
   4  -3  -3 8601.32 486.085   7
  -4  -3   3 9122.24 565.852  20
  -4   3   3 9936.96 534.192  20
  -4  -3   3 10149.2 710.204  19
  -4   3   3 10223.8 643.121  19
   4   3  -2 79954.8 2274.08  15
  -4   3   2 81543.8 2453.02  20
  -4  -3   2 87513.0 2560.71  20
  -4  -3   2 85292.1 2764.60  19
  -4   3   2 82045.8 2633.33  19
  -4  -3   1 465.121 215.430  19
  -4   3   1 592.414 243.565  19
   4   3  -1 462.443 107.745  15
  -4  -3   1 699.645 199.300  20
  -4   3   1 414.502 175.780  20
  -4   3   0 97260.1 2704.40  18
  -4   3   0 98541.6 2815.79   2
   4   3   0 98591.1 2667.79  15
  -4  -3   0 97245.0 2923.35  20
  -4   3   0 97343.0 2855.01  20
  -4   3  -1 2454.97 252.270   2
  -4   3  -1 2813.50 217.967  18
  -4   3  -1 2695.46 283.562  20
  -4  -3  -1 2134.49 276.466  20
  -4   3  -2 1809.86 218.398   2
  -4   3  -2 2005.93 179.574  18
  -4   3  -2 1724.60 240.724  20
  -4  -3  -2 1595.70 247.044  20
  -4   3  -3 44.7243 94.0832   2
  -4   3  -4 5432.62 385.398   2
  -4   3  -5 1930.95 241.233   2
  -4  -3  -5 1770.08 264.206   9
   4  -3   5 2503.24 400.449  10
  -4   3  -6 1508.15 217.805   2
   4   3   6 1306.71 265.795  10
   4  -3   6 2085.76 372.111  10
  -4  -3  -6 1258.44 240.813   9
  -4  -3  -7 6532.32 490.956   8
  -4   3  -7 6940.36 464.346   2
   4   3   7 7933.98 617.573  10
  -4  -3  -7 7129.73 556.978   9
  -4  -3  -8 4545.09 419.403   8
  -4  -3  -8 4952.76 530.469  11
   4   3   8 5629.04 540.508  10
  -4  -3  -8 4584.25 460.689   9
  -4   3  -9 273.089 477.139  16
  -4  -3  -9 1053.51 220.339   8
  -4   3  -9 444.068 214.742  11
  -4  -3  -9 885.652 265.495  11
   4   3   9 946.320 259.484  10
   4  -3   9 1146.24 344.578  10
  -4  -3  -9 658.012 212.929   9
  -4  -3 -10 24808.9 1127.80   8
  -4   3 -10 23915.0 1200.03  11
  -4  -3 -10 24362.1 1266.58  11
  -4  -3 -10 24984.1 1216.69   9
   4   3  10 26501.3 1298.94  10
  -4  -3 -11 7051.99 545.549   8
  -4   3 -11 6765.62 581.989  11
  -4  -3 -11 7784.12 647.686  11
   4   3  11 9224.11 710.943  10
   4  -3  11 10275.1 902.295  10
  -4  -3 -11 8191.30 640.228   9
  -4  -3 -12 18901.4 948.611   8
  -4   3 -12 20558.1 888.688   2
  -4  -3 -12 19574.0 1023.69   9
  -4  -3 -13 6495.71 498.171   8
  -4   3 -13 6972.77 466.510   2
  -4  -3 -13 6449.15 538.659   9
  -4  -3 -14 6931.05 488.461   8
  -4   3 -14 7012.49 452.746   2
  -4  -3 -14 7363.64 539.294   9
  -4  -3 -15 16.3649 110.169   8
  -4   3 -15 105.088 114.165   2
  -4  -3 -16 2037.05 226.484   8
  -4   3 -16 1827.35 199.711   2
  -4  -3 -17 278.704 93.4477   8
  -4   3 -17 188.631 82.8264   2
  -4  -3 -17 174.870 65.2538   2
  -4   3 -18 151.060 55.2415   2
  -4   4  20 212.892 82.6458   5
   4   4 -20 149.420 54.1650  15
  -4   4  19 122.521 106.914   5
   4   4 -19 184.115 72.9303  15
   4   4 -18 282.962 94.6636  15
   4  -4 -17 72.3853 67.9126  15
   4   4 -17 62.3127 90.2702  15
   4  -4 -16 8317.22 409.240  15
   4   4 -16 7572.44 412.626  15
   4  -4 -16 6943.73 432.522   9
   4   4 -15 21586.1 834.213  15
   4  -4 -15 19916.9 866.066   9
   4   4 -14 18155.4 929.495   1
   4  -4 -14 16271.6 982.339   1
   4   4 -13 8757.09 608.761   1
   4  -4 -13 9344.72 691.562   1
   4   4 -13 9225.96 486.135  15
  -4  -4  13 9050.22 814.950  19
  -4   4  13 7873.98 704.687  19
   4   4 -12 5661.96 470.567   1
   4   4 -12 6206.03 379.845  15
   4  -4 -12 4816.07 508.094   1
   4  -4 -12 4996.20 458.578   6
  -4   4  12 5242.43 563.598  19
  -4  -4  11 430.609 257.650  19
  -4   4  11 715.984 240.097  19
   4   4 -11 525.616 172.006   1
   4   4 -11 521.666 133.211  15
   4  -4 -11 482.608 206.543   1
   4   4 -11 555.365 182.310   6
   4  -4 -11 612.705 199.455   6
  -4  -4  10 1661.41 367.058  19
  -4   4  10 1872.10 343.439  19
   4   4 -10 2012.32 215.012  15
   4   4 -10 1707.51 278.745   1
   4   4 -10 2039.55 260.421   6
   4  -4 -10 1645.73 269.998   6
   4  -4 -10 1617.96 305.893   1
  -4  -4   9 912.318 275.405  19
  -4   4   9 935.149 247.908  19
   4  -4  -9 683.708 216.875   1
   4   4  -9 726.565 139.001  15
   4   4  -9 465.367 154.666   6
   4  -4  -9 442.794 173.977   6
   4   4  -9 447.234 175.349   1
   4   4  -8 5692.68 346.934  15
   4   4  -8 5990.53 403.418   6
   4  -4  -8 5393.90 421.751   6
   4   4  -8 5476.73 441.680   1
   4  -4  -8 5731.30 508.298   1
  -4  -4   8 5719.69 598.917  19
  -4   4   8 4555.56 479.260  19
  -4  -4   7 1714.15 340.114  19
  -4   4   7 1410.22 281.312  19
   4   4  -7 1535.95 182.045  15
   4   4  -7 1452.15 244.077   1
   4  -4  -7 1512.55 231.003   6
   4   4  -7 1279.15 201.408   6
  -4   4   7 1502.54 227.699  20
   4  -4  -7 2058.68 323.903   1
   4   4  -6 58567.0 1754.32  15
  -4   4   6 58736.6 1739.15   3
   4   4  -6 61284.6 1814.77   6
   4  -4  -6 57621.7 1868.88   6
  -4  -4   6 59837.3 2019.24  20
  -4  -4   6 62384.9 2274.81  19
  -4   4   6 58144.7 2064.61  19
  -4   4   6 56903.1 1882.12  20
   4   4  -6 61892.2 1970.99   1
   4   4  -5 44955.5 1403.26  15
   4   4  -5 48655.7 1456.79   6
  -4   4   5 44587.6 1402.68   3
  -4  -4   5 46116.0 1634.67  20
  -4   4   5 43855.1 1518.04  20
  -4  -4   5 49459.6 1875.34  19
  -4   4   5 45263.8 1692.63  19
   4   4  -4 27228.0 942.874  15
   4  -4  -4 26871.3 1034.26   7
  -4  -4   4 30244.9 1165.34  20
  -4   4   4 28097.0 962.579   3
  -4   4   4 29115.6 1069.50  20
  -4  -4   4 30958.9 1350.71  19
  -4   4   4 27418.0 1187.76  19
   4   4  -3 14742.1 596.277  15
   4   4  -3 15754.9 628.276   7
  -4  -4   3 15412.9 887.171  19
   4  -4  -3 14375.9 670.602   7
  -4  -4   3 16627.1 779.132  20
  -4   4   3 15156.5 691.790  20
  -4   4   3 15066.8 800.546  19
  -4  -4   2 1737.96 298.053  19
  -4   4   2 2159.88 303.784  19
   4  -4  -2 1949.40 230.793   7
  -4  -4   2 2169.51 270.464  20
  -4   4   2 2146.90 246.686  20
  -4  -4   1 236.024 150.638  19
  -4   4   1 155.264 147.121  19
  -4   4   1 58.9941 74.6344  18
   4  -4  -1 58.1860 110.590   7
  -4  -4   1 215.125 120.788  20
  -4   4   1 90.6354 114.834  20
  -4   4   0 7634.81 467.280   2
  -4   4   0 7953.05 425.701  18
   4   4   0 7753.07 390.616  15
   4  -4   0 8132.93 477.041   7
  -4   4   0 8120.98 482.371  20
  -4  -4   0 8021.49 508.529  20
  -4   4  -1 465.827 155.779   2
   4   4   1 233.125 113.839   7
  -4   4  -1 334.201 143.587  20
  -4  -4  -1 199.788 131.573  20
  -4   4  -2 4918.69 374.659   2
  -4   4  -2 5392.58 328.011  18
  -4   4  -3 16744.1 772.336   2
  -4   4  -3 18769.6 691.586  18
  -4   4  -4 22258.6 916.082   2
  -4   4  -5 3739.71 326.913   2
  -4   4  -5 968.185 447.142  16
  -4   4  -6 33231.5 1259.76   2
  -4  -4  -6 33719.3 1371.48   9
  -4   4  -7 9163.27 547.159   2
  -4  -4  -7 8856.32 689.893  11
   4  -4   7 10690.8 835.654  10
  -4  -4  -7 9060.19 633.815   9
  -4  -4  -8-22.4494 114.668   8
  -4   4  -8 54.1553 126.920   2
  -4   4  -8 56.3155 151.205  11
  -4  -4  -8-64.0284 154.677  11
   4  -4   8 166.067 206.404  10
  -4  -4  -8 27.1573 123.252   9
  -4  -4  -9 2418.10 319.676   8
  -4   4  -9 2561.61 297.310   2
  -4  -4  -9 2498.49 364.571  11
  -4   4  -9 1956.47 315.077  11
   4   4   9 2382.86 348.471  10
  -4  -4  -9 2608.51 361.599   9
  -4  -4 -10 1454.44 259.407   8
  -4   4 -10 1206.13 229.689   2
  -4   4 -10 1276.19 254.400  11
  -4  -4 -10 1047.62 242.401  11
  -4  -4 -10 1120.15 260.328   9
   4   4  10 1374.83 274.384  10
   4  -4  10 1144.14 327.568  10
  -4   4 -11 1822.96 259.472   2
  -4  -4 -11 1710.84 279.551   8
   4   4  11 1857.92 310.180  10
   4  -4  11 2130.07 406.755  10
  -4  -4 -11 1545.73 305.088   9
  -4  -4 -12 577.917 180.982   8
  -4   4 -12 525.317 183.593   2
  -4  -4 -12 557.339 197.176   9
  -4  -4 -13 182.193 138.432   8
  -4   4 -13 218.252 151.846   2
  -4  -4 -13 289.492 172.044   9
  -4  -4 -14 1787.62 243.153   8
  -4   4 -14 1643.49 220.302   2
  -4  -4 -14 1902.74 283.677   9
  -4  -4 -15 1674.36 215.814   8
  -4   4 -15 1249.90 178.840   2
  -4  -4 -16 721.289 137.338   8
  -4  -4 -17-23.8522 51.8771   8
  -4   5  20 151.258 63.6597   5
  -4   5  19 341.266 106.855   5
   4   5 -19 317.973 73.1717  15
   4   5 -18 2526.61 190.066  15
   4   5 -17 1307.00 153.220  15
   4   5 -16 9185.24 451.763  15
   4  -5 -16 9587.87 511.732   9
   4   5 -15 7829.89 420.819  15
   4  -5 -15 7685.65 476.045   9
   4   5 -14 3395.11 283.345  15
   4   5 -13 6717.81 504.769   1
   4   5 -13 6862.79 406.609  15
   4   5 -12 24217.8 1069.47   1
   4  -5 -12 24105.2 1162.94   1
   4   5 -12 26024.2 937.214  15
  -4   5  12 24162.2 1224.51  19
  -4  -5  11 229.744 195.751  19
  -4   5  11 300.238 179.580  19
   4   5 -11 429.872 157.504   1
   4  -5 -11 247.866 151.589   1
   4   5 -11 318.784 132.216  15
   4  -5 -11 412.075 169.202   6
  -4  -5  10 222.573 189.551  19
   4   5 -10 179.633 126.062   1
  -4   5  10 258.976 172.016  19
   4   5 -10 451.898 130.848  15
   4  -5 -10 300.456 166.398   1
   4   5 -10 110.606 136.165   6
   4  -5 -10 60.9916 130.595   6
   4   5  -9 15042.3 624.574  15
   4   5  -9 13296.7 708.086   1
   4  -5  -9 13196.0 807.655   1
   4   5  -9 13893.8 661.149   6
   4  -5  -9 12558.4 699.675   6
  -4   5   9 13067.8 682.545  20
  -4  -5   9 15295.2 970.361  19
  -4   5   9 13671.5 824.318  19
   4   5  -8 20664.0 792.473  15
   4   5  -8 20851.2 911.150   1
   4   5  -8 21943.9 852.242   6
   4  -5  -8 19750.1 893.867   6
   4  -5  -8 19970.5 1017.93   1
  -4   5   8 19151.4 860.101  20
  -4  -5   8 20753.5 1141.91  19
  -4   5   8 20636.2 1019.79  19
  -4   5   7 240.364 157.005  19
  -4  -5   7 501.144 197.796  19
   4   5  -7 342.245 150.929   1
   4  -5  -7 305.697 169.036   1
   4   5  -7 279.710 111.208  15
   4   5  -7 239.397 122.949   6
   4  -5  -7 289.127 133.906   6
  -4  -5   7 330.840 143.547  20
  -4   5   7 390.915 109.763   3
  -4   5   7 206.441 129.145  20
   4   5  -6 34874.5 1172.96  15
  -4   5   6 35762.0 1176.95   3
   4   5  -6 38094.2 1217.66   6
   4  -5  -6 34039.4 1256.02   6
  -4  -5   6 36255.4 1352.84  20
  -4   5   6 34802.9 1253.94  20
   4   5  -6 36755.8 1316.92   1
  -4  -5   6 36567.1 1540.58  19
  -4   5   6 36049.8 1417.82  19
   4  -5  -6 35952.4 1444.98   1
   4   5  -5 25869.5 940.478  15
  -4   5   5 26949.2 948.536   3
   4   5  -5 28062.5 961.098   6
   4  -5  -5 27427.8 1025.73   6
  -4   5   5 26290.6 1012.65  20
   4   5  -5 28104.5 1075.22   1
  -4  -5   5 28964.8 1269.08  19
  -4   5   5 26304.0 1148.68  19
   4   5  -4 23646.6 867.059  15
   4   5  -4 24719.4 867.206   6
  -4   5   4 24396.5 879.002   3
  -4   5   4 23177.9 928.146  20
  -4  -5   4 25586.8 1157.56  19
  -4   5   4 24058.2 1062.24  19
  -4  -5   3 325.381 173.618  19
  -4   5   3 150.591 142.729  19
   4   5  -3 255.325 99.2468  15
   4  -5  -3 188.627 126.236   7
  -4   5   3 158.573 114.725  20
  -4   5   3 377.420 124.427   3
  -4   5   2 37727.9 1250.45  18
   4   5  -2 35576.6 1177.13  15
   4  -5  -2 34146.5 1233.85   7
  -4   5   2 36950.4 1259.48  20
  -4  -5   2 35281.7 1429.24  19
  -4   5   1 28.2051 93.5214  18
   4   5  -1 112.039 89.0850  15
   4  -5  -1 177.013 125.870   7
  -4   5   1 177.284 133.003  20
  -4   5   0 21823.4 849.776  18
   4   5   0 21675.9 796.185  15
   4  -5   0 20305.6 854.000   7
  -4   5   0 20561.4 858.367  20
  -4   5  -1 28933.6 1117.81   2
  -4   5  -1 30873.1 1066.78  18
   4  -5   1 28330.9 1097.01   7
  -4   5  -2 625.995 135.829  18
  -4   5  -2 591.692 168.785   2
  -4   5  -3 6735.21 455.518   2
  -4   5  -3 6388.53 376.471  18
  -4   5  -4 986.928 145.305  18
  -4   5  -4 1192.77 215.009   2
  -4   5  -5 211.003 148.676   2
  -4   5  -6 518.931 184.452   2
  -4   5  -7 1924.18 257.042   2
  -4   5  -7 1480.76 272.215  11
  -4   5  -8 1097.38 211.326   2
  -4   5  -8 808.921 213.171  11
  -4  -5  -8 952.799 221.147   9
  -4  -5  -9 888.729 208.515   8
  -4   5  -9 1363.29 238.816   2
  -4   5  -9 1126.80 234.108  11
  -4  -5  -9 1177.83 256.286   9
  -4   5 -10 3781.13 348.347   2
  -4  -5 -10 3475.41 366.137   8
   4  -5  10 4134.98 503.153  10
  -4  -5 -10 3163.11 380.010   9
  -4  -5 -11-172.447 155.734   8
  -4   5 -11-50.8234 141.798   2
  -4  -5 -11-25.5587 133.969   9
  -4  -5 -12 1866.05 270.301   8
  -4  -5 -12 1499.45 263.477   9
  -4  -5 -13 429.073 154.266   8
  -4  -5 -13 362.444 160.277   9
  -4  -5 -14 333.577 122.141   8
  -4  -5 -14 403.541 150.729   9
  -4  -5 -15 495.105 126.316   8
   4   5  15 22.0969 533.936  21
  -4  -5 -16 216.046 78.0605   8
  -4   5 -16 336.198 94.9840   2
  -4   5 -17 46.3514 45.1768   2
   4   6 -19 706.196 81.8577  15
  -4   6  18 116.043 97.5129   5
   4   6 -18 96.9270 60.1551  15
   4  -6 -17 130.293 94.1756   9
  -4   6  17 34.8840 102.001   5
   4   6 -17 135.965 80.6654  15
   4  -6 -16 99.7927 100.305   9
   4   6 -16 196.770 91.2854  15
   4  -6 -15 1001.46 188.438   9
   4   6 -15 1187.55 167.499  15
   4   6 -14 433.137 122.163  15
   4   6 -13 732.977 152.746  15
   4   6 -12 384.068 138.061  15
   4   6 -11 11095.2 525.182  15
  -4   6  11 9448.29 547.403  20
   4   6 -10 7844.40 436.197  15
  -4   6  10 7505.13 470.157  20
   4   6  -9 224.797 109.718  15
  -4   6   9 326.623 129.049  20
  -4   6   8 1201.52 233.612  19
   4   6  -8 1235.27 175.793  15
  -4   6   8 1272.93 173.920   3
  -4   6   8 1198.80 191.594  20
   4   6  -7 1965.73 214.646  15
  -4   6   7 2285.45 230.678   3
  -4   6   7 2119.04 239.115  20
  -4   6   7 2578.32 310.532  19
   4   6  -6 7473.22 415.593  15
  -4   6   6 7775.99 428.128   3
  -4   6   6 6686.74 423.355  20
  -4   6   6 7335.43 519.194  19
   4   6  -5 9844.62 495.255  15
  -4   6   5 9833.41 494.814   3
  -4   6   5 10070.5 520.559  20
   4  -6  -5 9896.20 620.511   1
  -4   6   5 10681.0 628.086  19
  -4   6   4 1692.08 256.139  19
   4   6  -4 1712.78 200.787  15
  -4   6   4 1934.36 210.321   3
  -4   6   4 1980.60 224.396  20
  -4   6   3 996.181 178.290  18
   4   6  -3 1037.25 159.053  15
  -4   6   3 1063.88 162.731   3
  -4   6   3 817.994 162.386  20
  -4   6   2 5209.23 392.022  18
   4   6  -2 5639.35 357.765  15
  -4   6   2 5658.60 355.534   3
  -4   6   2 5535.24 372.652  20
  -4   6   1 4477.85 352.925  18
   4   6  -1 4347.77 310.580  15
  -4   6   1 4592.04 318.671   3
  -4   6   1 3777.92 315.940  20
  -4   6   0 9746.44 532.442  18
   4   6   0 9811.01 494.872  15
  -4   6   0 9193.57 481.082   3
  -4   6  -1 11155.4 575.363  18
  -4   6  -2 20594.9 836.523  18
  -4   6  -3 42443.5 1387.02  18
  -4   6  -3 41199.3 1484.11   2
  -4   6  -4 26937.0 1110.67   2
  -4   6  -4 29312.3 1020.25  18
  -4   6  -5-591.664 491.987  16
  -4   6  -5 938.760 203.072   2
  -4   6  -6 8860.37 554.924   2
  -4   6  -6 8098.70 577.399  11
  -4   6  -7 3281.45 363.556  11
  -4   6  -8-617.243 478.626  16
  -4   6  -8 1926.83 272.783  11
  -4   6 -10 78.3475 89.6634   3
  -4  -6 -10 131.232 125.584   9
  -4  -6 -11 36.1199 99.2716   8
  -4  -6 -11 84.1481 135.029   9
  -4  -6 -12 196.907 118.631   8
  -4  -6 -12 193.449 126.308   9
  -4  -6 -13 253.614 107.301   8
  -4   6 -13 452.058 133.781   2
  -4  -6 -13 305.853 127.747   9
  -4  -6 -14-11.2597 71.0574   8
  -4   6 -14 91.3343 85.7568   2
  -4   6 -15-23.9848 70.7339   2
  -4   6 -16 636.397 90.9699   2
  -4   7  18 292.555 79.4719   5
   4  -7 -17 140.244 86.7293   9
  -4   7  17 125.535 86.0708   5
   4  -7 -16 227.581 117.521   9
  -4   7  16 210.604 104.119   5
   4   7 -16 222.847 82.5497  15
   4  -7 -15 311.682 136.799   9
  -4   7  15 200.140 109.676   5
   4   7 -15 256.761 99.2637  15
   4   7 -14 1572.65 176.686  15
   4   7 -13 865.647 149.641  15
   4   7 -12 3098.70 252.541  15
  -4   7  11 1902.61 183.204   4
   4   7 -11 1941.13 214.590  15
   4   7 -10-61.5739 120.736  15
  -4   7  10 11.2550 82.3649   4
   4   7  -9 362.690 132.207  15
   4   7  -8 4407.85 320.332  15
  -4   7   8 4796.69 330.686   3
   4   7  -7 1118.15 172.083  15
  -4   7   7 836.179 153.434   3
  -4   7   6 919.535 187.927  18
   4   7  -6 900.010 161.147  15
  -4   7   6 990.369 164.689   3
  -4   7   5 1063.21 199.004  18
   4   7  -5 594.295 143.514  15
  -4   7   5 1001.30 175.887   3
  -4   7   4 24814.1 1024.49  18
   4   7  -4 23752.5 909.544  15
  -4   7   4 24090.1 906.875   3
  -4   7   3 2123.43 263.498  18
   4   7  -3 1807.11 220.772  15
  -4   7   3 2118.00 227.783   3
  -4   7   2 8818.31 539.664  18
   4   7  -2 8723.91 475.159  15
  -4   7   2 8769.33 469.957   3
  -4   7   1 3487.26 324.634  18
   4   7  -1 3401.04 289.629  15
  -4   7   1 3315.90 281.561   3
  -4   7   0 30212.5 1157.53  18
  -4   7   0 30763.3 1077.82   3
  -4   7  -1 4669.94 369.867  18
  -4   7  -1 5084.12 354.051   3
  -4   7  -2 21282.1 819.724  18
   4   7   2 3095.45 1331.63  13
  -4   7  -3 298.153 107.848  18
  -4   7  -3 141.371 136.503   3
  -4   7  -4 751.986 140.878  18
  -4   7  -4 457.243 143.526   3
  -4   7  -5-763.452 483.496  16
  -4   7  -5 1705.43 204.615   3
  -4   7  -6 180.587 112.951   3
  -4   7  -7-455.725 464.445  16
  -4   7  -7 1560.50 188.435   3
  -4   7  -8-818.170 476.032  16
  -4   7  -8 64.1208 97.0041   3
  -4   7  -9 3924.55 356.544   2
  -4   7  -9 3926.04 266.410   3
  -4   7 -10 1171.46 213.324   2
  -4   7 -10 1174.33 143.250   3
  -4   7 -11 2051.83 238.147   2
  -4   7 -12 48.2104 107.568   2
  -4   7 -13 472.700 119.026   2
  -4   7 -14 111.384 77.5187   2
   4   7  14 151.851 57.0448  14
   4  -8 -17 125.023 67.8896   9
   4  -8 -16 176.159 98.3761   9
   4  -8 -15 1743.85 215.228   9
   4  -8 -14 227.143 126.335   9
  -4   8  14 352.553 106.067   5
  -4   8  13 281.951 104.094   5
   4   8 -13 310.061 103.081  15
   4   8 -12 482.553 121.041  15
  -4   8  11 753.116 123.151   4
   4   8 -11 1013.40 158.016  15
  -4   8  10 1956.51 197.633   4
   4   8 -10 2021.10 218.196  15
  -4   8   9 391.538 144.557  18
   4   8  -9 569.203 137.244  15
  -4   8   9 322.064 113.238   4
   4   8  -8 2506.16 245.894  15
   4   8  -7 5454.62 353.916  15
  -4   8   7 4497.04 335.754   3
  -4   8   6 126.339 123.470  18
   4   8  -6 222.399 125.578  15
  -4   8   6 244.993 122.607   3
  -4   8   5 18859.8 898.658  18
   4   8  -5 19273.0 785.970  15
  -4   8   5 20207.2 803.082   3
  -4   8   4 218.216 123.425  18
   4   8  -4 476.262 154.106  15
  -4   8   4 699.472 173.393   3
  -4   8   3 3307.80 331.881  18
   4   8  -3 2894.70 268.521  15
  -4   8   3 3480.68 288.759   3
  -4   8   2 6660.89 469.493  18
   4   8  -2 6650.21 413.705  15
  -4   8   2 7105.86 423.512   3
  -4   8   1 4079.76 363.853  18
  -4   8   1 4387.06 326.704   3
  -4   8   0 233.853 121.373  18
  -4   8   0 479.262 147.393   3
  -4   8  -1 6144.20 426.845  18
   4   8   1-339.498 1280.49  13
  -4   8  -2 510.397 139.705  18
  -4   8  -3 9273.53 525.297  18
  -4   8  -3 10721.2 516.182   3
  -4   8  -4 133.758 87.1866  18
  -4   8  -4-175.619 446.171  16
  -4   8  -4 291.610 124.201   3
  -4   8  -5 292.458 115.737   3
  -4   8  -6 6626.98 376.749   3
  -4   8  -7-31.9267 411.320  16
  -4   8  -7 2874.14 232.169   3
  -4   8  -8 7578.99 381.739   3
  -4   8  -9 1452.60 155.172   3
   4   8  13 579.003 90.7520  14
   4  -9 -16 54.6421 64.0620   9
   4   9 -16 93.4997 44.9264  15
   4   9 -15 17.5774 49.0339  15
   4   9 -13-1545.74 1013.29  13
  -4   9  11 2731.66 199.313   4
  -4   9  10 1244.11 155.828   4
   4   9 -10 1481.80 177.778  15
  -4   9   9 2794.98 234.440   4
   4   9  -9 2624.57 235.058  15
  -4   9   8 1581.99 185.646   4
   4   9  -8 1256.96 173.849  15
  -4   9   7 3415.39 271.372   4
   4   9  -7 3056.38 265.146  15
  -4   9   6 2931.43 322.720  18
   4   9  -6 3085.74 268.973  15
  -4   9   6 2884.87 271.948   3
  -4   9   5 685.024 172.546  18
   4   9  -5 477.474 144.257  15
  -4   9   5 709.086 165.983   3
  -4   9   4 3552.10 349.481  18
   4   9  -4 3908.60 306.332  15
  -4   9   4 4119.49 319.155   3
  -4   9   3 78.3104 94.6065  18
   4   9  -3 135.820 120.174  15
  -4   9   3-13.5136 119.568   3
  -4   9   2 4292.18 375.572  18
  -4   9   2 4566.82 346.224   3
  -4   9   1 3062.02 313.316  18
  -4   9   1 3318.84 292.146   3
  -4   9   0 586.911 160.997  18
  -4   9   0 799.628 165.753   3
  -4   9  -1 2597.79 282.113  18
  -4   9  -2 13107.5 662.015  18
  -4   9  -2 14908.7 626.448   3
  -4   9  -3 681.183 435.023  16
  -4   9  -3 6224.80 355.516   3
  -4   9  -4 863.915 153.141   3
  -4   9  -5 3114.25 250.422   3
  -4   9  -6-100.208 363.556  16
  -4   9  -6 646.806 130.671   3
  -4   9  -7 26.7004 81.4583   3
  -4   9  -8 657.795 110.949   3
   4   9  12 1731.19 146.691  14
   4 -10 -15 524.390 97.2889   9
   4 -10 -14 540.029 117.537   9
   4  10 -14 388.794 67.3469  15
   4 -10 -13 642.760 138.657   9
   4  10 -13 632.382 91.2294  15
   4 -10 -12 902.751 167.658   9
   4  10 -12 867.054 113.547  15
  -4  10  10 2412.66 187.727   4
  -4  10   9 2259.68 197.205   4
  -4  10   8 1228.18 159.161   4
  -4  10   7 1878.53 197.317   4
   4  10  -7 1718.09 1516.08  13
  -4  10   6 1228.04 169.602   4
   4  10  -6 1118.76 169.007  15
  -4  10   5 2587.74 237.990   4
   4  10  -5 2621.33 241.479  15
  -4  10   5 2900.40 263.989   3
  -4  10   4 341.771 144.558   4
  -4  10   4 141.153 134.620   3
  -4  10   3 5752.42 380.825   3
  -4  10   2 1920.22 230.969   3
  -4  10   1 911.784 174.045   3
  -4  10  -2 27.8020 340.919  16
  -4  10  -2 1165.64 174.595   3
  -4  10  -3 2485.92 203.913   4
  -4  10  -3 2313.01 227.001   3
  -4  10  -4 4983.20 277.858   4
  -4  10  -4 5187.20 318.042   3
  -4  10  -5 224.383 101.752   3
  -4  10  -6 1788.82 170.129   3
  -4  10  -7 7.18163 64.0912   3
   4  10   9-34.5467 70.8494  14
   4  10  10-14.9437 57.4156  14
   4  10  11 78.9026 52.3012  14
   4 -11 -13 176.987 66.8051   9
   4 -11 -12 89.3659 74.5374   9
   4 -11 -11 216.169 99.8338   9
   4  11 -11 121.112 57.8542  15
   4  11 -10 145.536 71.5563  15
   4  11 -10-342.049 878.383  13
  -4  11   9 704.393 107.734   4
   4  11  -9 531.029 95.4852  15
  -4  11   8 277.533 88.9084   4
  -4  11   7 464.587 109.197   4
  -4  11   6 436.171 111.699   4
  -4  11   5 46.2966 88.1551   4
  -4  11   4 3325.55 245.923   4
  -4  11   2 133.180 116.369   3
  -4  11   1 316.604 100.829   4
  -4  11   1 263.662 123.025   3
  -4  11   0 226.144 92.4667   4
  -4  11  -1 585.136 112.749   4
  -4  11  -1 593.556 131.636   3
  -4  11  -2 2720.84 198.924   4
   4  11   2 2935.18 220.523  14
  -4  11  -2 2856.16 230.829   3
  -4  11  -3 34.4123 66.9995   4
   4  11   3 37.2130 77.0926  14
  -4  11  -3 44.9442 84.9273   3
   4  11   4 1954.90 182.707  14
  -4  11  -4 1646.97 164.948   3
   4  11   5 974.415 131.730  14
  -4  11  -5 934.691 122.124   3
   4  11   6 502.645 108.707  14
   4  11   8 49.8026 62.4013  14
   4  11   9 863.834 102.724  14
   4 -12 -10 341.227 75.6156   9
   4 -12  -9 41.6249 63.2304   9
  -4  12   7 12.8755 60.8217   4
  -4  12   6-27.7451 73.6058   4
  -4  12   5 733.222 112.409   4
  -4  12   4-22.4326 79.3479   4
  -4  12   2 51.8605 72.1261   4
  -4  12   1 136.208 75.2134   4
  -4  12   0 358.856 86.6494   4
  -4  12  -1 438.424 111.433  17
  -4  12  -1 93.4730 65.8774   4
   4  12   4 434.438 84.6827  14
   4  12   5 210.731 67.9639  14
   4  12   6 5.87263 50.5698  14
   4  12   7 211.485 58.2148  14
  -4  13   6 27.5812 58.1802  17
  -4  13   5 153.846 73.9920  17
  -4  13   3 1010.48 123.770  17
  -4  13   2 32.2328 64.1187  17
  -4  13   2 85.5728 54.4049   4
  -4  13   1 61.8944 58.0247  17
  -4  13   1-9.50745 45.5985   4
  -5   0  20 256.458 115.594  20
  -5   0  19 54.7531 136.950  20
   5   0 -18 178.514 61.1664  15
   5   0 -17 49.9231 63.2002  15
   5   0 -16 231.392 84.7417  15
   5   0 -15-21.2235 69.2374  15
   5   0 -14 11.2053 68.2290  15
  -5   0  13-177.617 268.725  19
   5   0 -13 447.836 108.545  15
   5   0 -13-87.7237 178.085   6
  -5   0  12 232.062 271.940  19
   5   0 -12 68.5920 72.1631  15
   5   0 -12 21.9340 181.753   6
  -5   0  11 110.744 242.781  19
   5   0 -11-42.6281 173.040   6
   5   0 -10 16364.5 824.419   6
  -5   0  10 17551.4 1242.01  19
  -5   0   9 96.5139 226.196  19
   5   0  -9 19.1040 155.101   6
   5   0  -8 61740.0 2032.16   6
  -5   0   8 67163.2 2312.34  20
  -5   0   8 62958.1 2580.34  19
  -5   0   7-82.7629 211.370  19
   5   0  -7-17.0356 141.157   6
  -5   0   7 135.532 182.470  20
  -5   0   6-38.8833 193.318  19
  -5   0   6-76.8710 158.891  20
  -5   0   5 37.1738 199.622  19
  -5   0   5 24.5866 160.415  20
  -5   0   4 394.972 230.725  19
  -5   0   4 478.829 190.600  20
  -5   0   3 106.231 199.000  19
  -5   0   3-23.5882 172.619  20
  -5   0   2 2210.53 386.027  19
  -5   0   2 2901.93 358.781  20
  -5   0   1-70.6080 185.020  19
  -5   0   1-71.3432 195.077  20
  -5   0   0 16953.7 895.924  20
  -5   0  -1 73.2440 169.266  20
  -5   0  -2 489.299 311.902  16
  -5   0  -2 6065.08 496.859  20
  -5   0  -5-51.9314 105.410   2
  -5   0  -6-574.714 368.478  16
  -5   0  -6-18.3327 107.428   2
  -5   0  -7-38.4140 105.572   2
  -5   0  -8 155.874 133.125   8
  -5   0  -8 197.925 137.283   2
  -5   0  -9 90.0281 131.882   8
  -5   0  -9-59.8305 109.630   2
  -5   0  -9-256.680 192.171  11
  -5   0 -10 4503.72 423.080   8
  -5   0 -10 4108.69 382.711   2
  -5   0 -11 18.5608 110.904   2
  -5   0 -12 236.800 130.105   2
  -5   0 -13-102.320 114.930   2
  -5   0 -14 203.458 98.3015   2
  -5   0 -15-9.03150 67.7663   2
  -5   0 -16 197.661 57.6131   2
  -5  -1  20 498.937 125.899  20
   5   1 -19 258.416 57.4490  15
  -5  -1  19 345.093 158.060  20
  -5   1  19 275.214 145.503  20
   5   1 -18 20.7451 55.5540  15
  -5   1  18-21.8086 165.620  20
   5   1 -17 119.816 69.5454  15
   5  -1 -16 207.366 77.9209  15
   5   1 -16 366.258 99.3305  15
   5  -1 -15-10.0256 59.9042  15
   5   1 -15 10.8674 82.5300  15
   5   1 -14 2456.51 225.930  15
  -5  -1  13-118.669 230.604  19
  -5   1  13-55.4080 224.920  19
   5   1 -13 27.7168 121.530   1
   5  -1 -13-29.8114 121.018   1
   5   1 -13-47.2312 86.4155  15
   5  -1 -13-67.6996 163.014   6
  -5  -1  12 2457.46 512.540  19
   5   1 -12 2838.96 241.239  15
   5  -1 -12 2713.62 376.839   1
   5  -1 -12 2670.05 348.642   6
   5   1 -12 1983.62 326.629   1
   5   1 -11 4750.82 312.071  15
   5   1 -11 4474.35 460.584   1
   5  -1 -11 4026.69 467.492   1
   5   1 -11 4728.44 431.119   6
   5  -1 -11 4406.60 429.112   6
  -5  -1  11 4662.12 664.627  19
  -5  -1  10 1588.90 418.136  19
   5   1 -10 1508.38 175.316  15
   5   1 -10 1737.65 301.710   1
   5   1 -10 1642.73 273.237   6
   5  -1 -10 1490.59 260.922   6
   5  -1 -10 1504.67 303.782   1
   5   1  -9 11225.0 632.871   6
   5  -1  -9 10731.8 642.010   6
   5  -1  -9 9797.77 720.234   1
   5   1  -9 11795.3 750.987   1
  -5  -1   9 10588.1 945.095  19
   5  -1  -8 4637.23 483.561   1
   5   1  -8 4319.41 379.009   6
   5  -1  -8 4313.19 390.057   6
  -5  -1   8 4702.63 497.598  20
  -5  -1   8 5689.05 668.125  19
   5   1  -8 4509.50 457.949   1
  -5  -1   7 3427.36 521.559  19
   5   1  -7 3444.88 332.911   6
   5  -1  -7 3802.29 351.815   6
  -5  -1   7 3030.58 394.358  20
  -5  -1   6 26825.5 1206.95  20
  -5  -1   6 23285.7 1353.33  19
  -5  -1   5-38.7038 187.000  19
  -5  -1   5-25.6682 167.471  20
   5   1  -5-31.8035 123.606   7
   5  -1  -5-34.0981 135.502   7
  -5  -1   4 1952.70 384.575  19
   5   1  -4 1984.12 253.655   7
   5  -1  -4 2407.08 279.556   7
  -5  -1   4 1877.89 314.785  20
   5   1  -3 5772.93 414.514   7
   5  -1  -3 5923.39 429.240   7
  -5  -1   3 5482.72 500.030  20
  -5  -1   3 5783.42 620.316  19
   5   1  -2 11086.9 597.194   7
   5  -1  -2 11996.0 632.914   7
  -5  -1   2 12401.4 743.942  20
  -5  -1   2 11562.3 872.370  19
   5   1  -1 3627.17 333.722   7
   5  -1  -1 3649.49 347.788   7
  -5  -1   1 3852.65 423.622  20
  -5  -1   1 3209.98 470.310  19
   5   1   0 20540.8 884.390   7
   5  -1   0 21720.1 924.029   7
  -5  -1   0 19622.7 1010.89  20
  -5  -1  -1 2135.32 319.700  20
  -5   1  -2 278.897 117.874   2
  -5  -1  -2 283.849 196.089  20
  -5   1  -3 222.341 363.464  16
  -5   1  -3 460.356 150.847   2
  -5   1  -4 32574.7 1214.47   2
  -5   1  -5 558.867 168.255   2
  -5  -1  -6 5499.57 442.556   8
  -5   1  -6 5750.50 438.288   2
  -5  -1  -7 1133.18 222.144   8
  -5   1  -7 791.126 190.339   2
  -5  -1  -7 1080.51 198.966   2
  -5  -1  -8 2296.44 311.471   8
  -5   1  -8 2813.51 311.339   2
  -5  -1  -8 2916.06 309.391   2
  -5  -1  -9 432.736 173.180   8
  -5   1  -9 296.803 143.194   2
  -5  -1  -9 424.822 160.238   2
  -5   1  -9 419.704 209.161  11
  -5  -1  -9 186.771 180.685  11
  -5  -1 -10 3497.52 366.646   8
  -5   1 -10 3912.62 370.473   2
  -5  -1 -10 3106.66 320.966   2
  -5  -1 -11 85.3815 134.708   8
  -5   1 -11 91.9718 132.882   2
  -5  -1 -11 35.7730 102.694   2
  -5  -1 -12-19.5323 125.365   8
  -5   1 -12 16.7627 111.117   2
  -5  -1 -12 32.3108 98.3695   2
  -5   1 -13 116.986 109.895   2
  -5  -1 -13 401.126 120.362   2
  -5   1 -14 169.149 101.228   2
  -5  -1 -14 221.031 91.7056   2
  -5   1 -15-9.28976 70.5522   2
  -5  -1 -15 56.0328 60.7936   2
  -5   1 -16 12.4981 45.1414   2
   5   2 -19 84.3039 44.2995  15
  -5  -2  19 14.6062 110.940  20
  -5   2  19 158.865 126.661  20
   5   2 -18 61.4919 54.9079  15
  -5  -2  18 76.9914 144.429  20
  -5   2  18 18.6560 139.989  20
   5   2 -17 16.8647 65.5528  15
  -5   2  17 245.678 183.206  20
   5   2 -16 58.5866 70.5490  15
   5   2 -15 1938.87 197.233  15
   5   2 -14 80.9622 88.8975  15
   5   2 -13 922.713 223.453   1
   5  -2 -13 485.412 188.923   1
   5   2 -13 790.976 144.274  15
   5   2 -13 605.005 212.087   6
   5  -2 -13 665.692 220.866   6
   5   2 -12 6444.89 376.524  15
   5   2 -12 6497.95 545.896   1
   5  -2 -12 6408.06 575.968   1
   5   2 -12 6348.77 488.602   6
   5  -2 -12 5465.72 486.751   6
  -5  -2  12 5589.21 740.148  19
  -5   2  12 7630.01 786.795  19
   5  -2 -11 31.4410 137.875   1
  -5  -2  11 381.923 263.621  19
  -5   2  11 142.853 223.210  19
   5   2 -11 71.9680 78.2945  15
   5   2 -11 321.936 171.668   6
   5  -2 -11 91.2681 162.655   6
   5   2 -11 27.1331 138.612   1
  -5  -2  10 628.122 307.059  19
  -5   2  10 637.292 267.140  19
   5   2 -10 569.013 201.383   1
   5   2 -10 572.510 128.598  15
   5  -2 -10 750.620 232.286   1
   5   2 -10 544.555 188.540   6
   5  -2 -10 678.458 205.726   6
  -5  -2   9 1238.74 344.749  19
  -5   2   9 1282.93 362.543  19
   5   2  -9 1391.85 267.744   1
   5   2  -9 1172.83 159.620  15
  -5   2   9 884.495 264.754  20
   5  -2  -9 1205.72 279.803   1
   5   2  -9 1158.43 221.675   6
   5  -2  -9 1158.94 230.646   6
  -5  -2   8 3069.85 505.791  19
  -5   2   8 2404.43 436.748  19
   5   2  -8 2090.14 203.873  15
   5   2  -8 2398.16 287.974   6
   5  -2  -8 2481.99 306.661   6
  -5  -2   8 2180.09 366.386  20
  -5   2   8 2067.01 339.375  20
   5   2  -8 2414.78 343.188   1
   5  -2  -8 2533.89 370.144   1
   5   2  -7 5363.23 321.520  15
   5   2  -7 6442.04 441.087   6
  -5   2   7 5788.63 503.581  20
   5  -2  -7 5737.89 442.445   6
  -5  -2   7 5422.19 528.749  20
  -5  -2   7 4842.20 608.588  19
  -5   2   7 4893.79 578.261  19
  -5  -2   6 418.812 245.949  19
  -5   2   6 679.116 251.856  19
   5   2  -6 972.547 196.105   6
  -5  -2   6 496.921 212.785  20
  -5   2   6 660.012 209.204  20
  -5  -2   5 1208.82 329.337  19
  -5   2   5 1435.33 320.128  19
   5   2  -5 1809.60 235.763   7
   5  -2  -5 1450.12 234.822   7
  -5  -2   5 1686.86 301.719  20
  -5   2   5 1411.18 272.046  20
  -5  -2   4 1060.72 304.740  19
  -5   2   4 1793.91 341.920  19
   5   2  -4 1921.30 241.348   7
   5  -2  -4 1872.83 254.457   7
  -5   2   4 1744.58 275.805  20
  -5  -2   4 1463.73 275.408  20
  -5  -2   3 857.133 275.149  19
  -5   2   3 823.198 279.447  19
   5   2  -3 968.178 190.212   7
   5  -2  -3 1306.40 231.815   7
  -5  -2   3 1295.12 282.669  20
  -5   2   3 984.173 237.696  20
  -5  -2   2 581.800 249.619  19
  -5   2   2 1446.81 315.927  19
   5   2  -2 682.013 174.973   7
   5  -2  -2 624.828 190.319   7
  -5  -2   2 646.671 229.577  20
  -5   2   2 832.434 218.587  20
   5   2  -1 3138.99 300.156   7
   5  -2  -1 3022.09 320.265   7
  -5  -2   1 2827.52 372.686  20
  -5   2   1 2255.11 312.313  20
   5   2   0 633.267 167.527   7
   5  -2   0 455.768 175.756   7
  -5  -2   0 729.697 214.206  20
  -5   2   0 403.265 195.178  20
  -5   2  -1 4676.67 369.994   2
   5   2   1 5272.40 399.192   7
  -5  -2  -1 4747.68 468.534  20
  -5   2  -1 4620.21 439.369  20
  -5   2  -2 84.7215 105.087   2
  -5   2  -3 1029.84 453.538  16
  -5   2  -3 522.848 164.020   2
  -5   2  -4 3240.12 324.152   2
  -5   2  -5 4234.20 375.172   2
  -5   2  -6 18220.1 847.968   2
  -5  -2  -7 2300.12 290.202   8
  -5   2  -7 1698.20 255.681   2
  -5  -2  -8 774.702 189.791   8
  -5   2  -8 617.084 177.520   2
  -5  -2  -8 1172.43 300.909  11
  -5  -2  -9 291.100 138.927   8
  -5   2  -9 344.938 149.029   2
  -5   2  -9-33.3301 156.298  11
  -5  -2 -10 569.644 176.858   8
  -5   2 -10 783.098 191.257   2
  -5  -2 -10 736.234 161.437   2
  -5  -2 -11 41.3234 130.384   8
  -5   2 -11 17.6340 123.983   2
  -5  -2 -11-32.1325 106.500   2
  -5  -2 -12 710.111 175.606   8
  -5   2 -12 497.657 163.369   2
  -5  -2 -12 386.615 118.085   2
  -5   2 -13 1302.16 196.608   2
  -5  -2 -13 1210.12 168.421   2
  -5   2 -14 1044.33 161.416   2
  -5  -2 -14 869.985 125.464   2
  -5   2 -15 849.241 129.604   2
  -5   2 -16 217.381 62.3257   2
  -5   3  19 114.861 80.2668   5
   5   3 -19 129.365 44.4396  15
  -5  -3  19 177.789 95.7422  20
   5   3 -18 19.3265 50.0783  15
  -5  -3  18 46.2999 108.512  20
   5   3 -17-64.3493 69.2686  15
  -5  -3  17 58.2307 134.565  20
  -5   3  17 36.1381 138.847  20
   5   3 -16 805.967 130.009  15
  -5   3  16 713.804 222.269  20
   5   3 -15-10.5119 86.2268  15
  -5   3  15-23.4263 186.185  20
   5   3 -14 1019.92 157.615  15
  -5   3  14 1138.28 268.049  20
   5   3 -13 1722.14 197.784  15
   5  -3 -13 1859.05 293.117   6
   5   3 -12 5553.17 348.729  15
   5   3 -12 5528.93 489.595   1
   5  -3 -12 4598.39 497.769   1
   5   3 -12 5540.04 447.355   6
   5  -3 -12 5132.12 475.536   6
  -5   3  12 5936.51 536.624  20
  -5  -3  12 5647.85 705.641  19
  -5   3  12 5103.34 604.728  19
  -5  -3  11-101.759 223.091  19
  -5   3  11 125.684 177.017  19
   5   3 -11 109.863 83.4298  15
   5   3 -11 258.286 173.877   1
   5   3 -11 38.8391 156.020   6
   5  -3 -11 70.0405 152.336   6
   5  -3 -11 63.7169 139.697   1
  -5   3  11-26.8449 186.114  20
  -5  -3  10 149.547 240.850  19
  -5   3  10 81.2593 178.145  19
   5   3 -10 103.161 154.103   1
   5  -3 -10 32.1266 155.224   1
   5   3 -10 36.1857 85.9821  15
   5   3 -10 75.9919 144.279   6
   5  -3 -10-45.3812 166.053   6
  -5  -3  10 31.9280 179.433  20
  -5   3  10 26.2404 184.497  20
  -5  -3   9 767.027 293.140  19
  -5   3   9 1323.92 323.769  19
   5   3  -9 1026.98 154.525  15
   5   3  -9 792.753 217.765   1
   5   3  -9 1235.26 233.768   6
   5  -3  -9 1210.68 244.483   6
  -5  -3   9 963.594 278.705  20
  -5   3   9 1317.71 273.486  20
   5  -3  -9 1375.14 293.925   1
   5   3  -8 6374.42 374.372  15
   5   3  -8 7165.60 474.612   6
   5  -3  -8 6659.19 498.272   6
   5   3  -8 7161.76 560.750   1
  -5  -3   8 7367.36 614.756  20
  -5   3   8 7270.07 556.454  20
   5  -3  -8 6769.09 597.534   1
  -5  -3   8 6308.72 707.617  19
  -5   3   8 7105.93 671.064  19
  -5  -3   7 1852.19 415.743  19
  -5   3   7 1694.21 356.105  19
   5   3  -7 1655.86 182.725  15
   5  -3  -7 2031.47 276.275   6
   5   3  -7 1627.08 242.907   6
   5   3  -7 1978.28 305.704   1
  -5  -3   7 1797.31 325.245  20
  -5   3   7 1740.42 292.381  20
   5   3  -6 20480.2 797.636  15
   5   3  -6 23150.9 922.029   6
   5  -3  -6 21865.6 964.179   6
  -5  -3   6 24933.5 1152.41  20
  -5   3   6 23737.2 1045.44  20
  -5  -3   6 24071.0 1357.44  19
  -5   3   6 21445.8 1184.38  19
  -5  -3   5 123.313 204.354  19
  -5   3   5 32.5202 161.678  19
   5   3  -5-10.3892 65.5603  15
   5  -3  -5-18.8348 134.253   7
  -5  -3   5-27.3474 146.854  20
  -5   3   5 64.8627 136.437  20
  -5   3   5 12.0308 75.9195   3
  -5  -3   4 322.161 216.425  19
  -5   3   4 191.765 187.465  19
   5   3  -4 400.332 97.8097  15
   5   3  -4 642.854 166.427   7
   5  -3  -4 259.626 150.810   7
  -5  -3   4 374.940 174.951  20
  -5   3   4 169.847 153.611  20
  -5  -3   3 641.221 253.155  19
  -5   3   3 350.568 227.450  19
   5   3  -3 397.969 149.017   7
   5  -3  -3 573.653 190.621   7
  -5   3   3 295.289 173.387  20
  -5  -3   3 662.218 221.963  20
  -5  -3   2 2189.33 396.048  19
  -5   3   2 2230.54 367.565  19
   5   3  -2 2455.23 264.817   7
   5  -3  -2 2573.87 304.909   7
  -5   3   2 2702.29 323.460  20
  -5  -3   2 2210.49 343.151  20
  -5   3   1 3335.25 265.816  18
   5   3  -1 3681.48 315.298   7
   5  -3  -1 3652.39 353.869   7
  -5  -3   1 2888.71 381.078  20
  -5   3   1 3053.96 351.355  20
   5   3   0 1956.50 241.955   7
   5  -3   0 2158.65 293.445   7
  -5   3   0 1987.64 297.396  20
  -5  -3   0 2066.88 329.803  20
   5   3   1 262.995 135.862   7
   5  -3   1 305.665 175.630   7
  -5   3  -1 263.857 167.147  20
  -5  -3  -1 393.696 184.685  20
  -5   3  -2 8053.14 510.836   2
   5   3   2 8098.50 497.605   7
  -5   3  -3 1988.63 256.380   2
  -5   3  -4 25422.7 845.524   2
  -5   3  -4 1052.26 533.676  16
  -5   3  -5 7608.83 505.043   2
  -5   3  -6 2926.72 313.623   2
  -5   3  -7-882.746 492.019  16
  -5   3  -7 1614.94 242.419   2
  -5   3  -8 56.1336 138.685   2
  -5   3  -8-130.307 202.007  11
  -5  -3  -8-110.920 178.648  11
  -5  -3  -9 228.747 126.865   8
  -5   3  -9 478.247 169.903   2
  -5  -3 -10 40.4569 106.016   8
  -5   3 -10 70.8238 117.377   2
  -5  -3 -11-75.3871 120.970   8
  -5   3 -11 16.5737 128.832   2
  -5  -3 -12 268.162 127.457   8
  -5   3 -12 269.906 139.627   2
  -5   3 -13 168.623 117.811   2
  -5   3 -14 53.2954 89.2098   2
  -5   3 -15 73.0211 73.6671   2
  -5   3 -16 96.2880 48.2084   2
  -5   4  19 7.58004 64.0523   5
   5   4 -18 81.2925 56.1231  15
  -5  -4  18-11.2937 78.3037  20
   5   4 -17 1666.71 153.757  15
  -5  -4  17 1979.58 241.071  20
   5   4 -16 1324.95 151.518  15
  -5  -4  16 920.216 200.989  20
   5   4 -15 4013.32 271.095  15
  -5  -4  15 3462.64 366.835  20
  -5   4  15 3615.61 354.847  20
   5   4 -14 6415.75 362.243  15
  -5  -4  14 6072.30 514.701  20
  -5   4  14 5898.72 474.194  20
   5   4 -13 150.846 103.600  15
  -5  -4  13 26.3566 154.457  20
  -5   4  13 177.810 170.817  20
   5   4 -12 3903.75 294.692  15
   5  -4 -12 4113.43 410.589   6
  -5  -4  12 4876.61 483.685  20
  -5   4  12 4631.99 444.720  20
  -5  -4  11 2019.62 410.304  19
  -5   4  11 1771.80 345.103  19
   5   4 -11 2097.27 219.191  15
   5   4 -11 1797.50 281.439   1
   5   4 -11 2066.10 271.404   6
   5  -4 -11 2160.83 316.787   6
   5  -4 -11 1719.73 316.857   1
  -5  -4  11 2098.73 342.095  20
  -5   4  11 1866.28 299.717  20
  -5  -4  10 44.9393 157.984  19
  -5   4  10-71.3696 177.413  19
   5   4 -10-12.3085 84.1060  15
   5   4 -10 71.9736 131.866   1
   5   4 -10-36.1513 130.573   6
   5  -4 -10 136.738 153.412   6
  -5  -4  10 87.1906 159.745  20
  -5   4  10 138.901 160.493  20
   5  -4 -10 190.412 166.312   1
  -5  -4   9 1993.26 402.593  19
  -5   4   9 1775.02 343.363  19
   5   4  -9 2036.57 299.728   1
   5   4  -9 2454.73 233.519  15
   5  -4  -9 2006.26 338.423   1
   5   4  -9 2407.01 284.068   6
   5  -4  -9 2542.50 323.226   6
  -5   4   9 2588.69 333.855  20
  -5  -4   9 2047.39 337.467  20
   5   4  -8 4701.15 318.304  15
   5   4  -8 5091.90 397.807   6
   5  -4  -8 4781.10 427.967   6
   5   4  -8 5043.08 451.806   1
   5  -4  -8 5068.78 519.756   1
  -5  -4   8 5244.48 512.895  20
  -5   4   8 4391.69 430.471  20
  -5  -4   8 4933.23 601.589  19
  -5   4   8 5110.18 539.475  19
  -5  -4   7 1638.72 363.971  19
  -5   4   7 1620.50 322.438  19
   5   4  -7 1603.65 190.374  15
   5   4  -7 1853.47 240.833   6
   5  -4  -7 1447.62 299.922   1
   5  -4  -7 1658.18 259.335   6
   5   4  -7 1207.20 243.437   1
  -5  -4   7 1605.44 301.639  20
  -5   4   7 1650.97 280.310  20
   5   4  -6 7104.78 532.059   1
   5   4  -6 7897.56 407.182  15
  -5   4   6 6787.23 388.149   3
   5   4  -6 6110.58 424.247   6
   5  -4  -6 6263.13 470.263   6
  -5   4   6 6747.41 499.250  20
  -5  -4   6 6807.13 565.206  20
  -5  -4   6 6436.02 670.377  19
  -5   4   6 5465.49 551.610  19
  -5  -4   5 278.160 218.513  19
  -5   4   5-30.7534 161.307  19
   5   4  -5 333.799 104.697  15
   5   4  -5 350.764 138.243   6
  -5  -4   5 342.636 182.845  20
  -5   4   5 203.678 156.655  20
  -5   4   5 339.359 112.373   3
  -5  -4   4-39.2346 172.051  19
  -5   4   4 152.693 175.338  19
   5   4  -4 113.545 77.6391  15
   5  -4  -4 192.453 140.868   7
  -5  -4   4 77.6331 148.585  20
  -5   4   4 262.079 163.697  20
  -5   4   4 106.157 93.3436   3
   5   4  -3 4733.55 307.617  15
   5   4  -3 4736.93 353.451   7
   5  -4  -3 4846.01 413.753   7
  -5   4   3 4350.69 397.646  20
  -5  -4   3 4906.78 467.475  20
  -5  -4   3 5700.10 593.786  19
  -5   4   3 3784.03 451.919  19
  -5   4   2 6213.27 398.414  18
   5   4  -2 6076.44 351.050  15
   5   4  -2 6411.37 409.391   7
   5  -4  -2 6300.71 468.955   7
  -5   4   2 5804.47 461.441  20
  -5  -4   2 6279.07 522.606  20
  -5   4   1 1084.13 167.441  18
   5   4  -1 408.724 138.920   7
   5  -4  -1 547.164 196.175   7
  -5   4   1 468.318 186.904  20
  -5  -4   1 371.911 186.589  20
   5   4   0 5178.39 365.809   7
   5  -4   0 5097.29 431.467   7
  -5  -4   0 5248.33 474.688  20
  -5   4   0 4833.20 431.230  20
   5   4   1 1713.48 224.871   7
   5  -4   1 1790.92 279.483   7
  -5   4  -2 748.627 186.267   2
   5   4   2 1045.48 188.888   7
   5  -4   2 1085.36 246.720   7
  -5   4  -3 4762.76 402.012   2
   5   4   3 5358.98 382.723   7
  -5   4  -4 3840.36 351.788   2
  -5   4  -4 383.262 507.962  16
  -5   4  -5 8677.48 541.822   2
  -5   4  -6 111.097 126.548   2
  -5   4  -7 478.019 161.566   2
  -5  -4  -7 513.847 200.988  11
  -5   4  -8 18.0892 123.601   2
  -5   4  -9 245.184 148.114   2
  -5   4 -10 813.321 190.656   2
  -5   4 -11 15.3010 116.200   2
  -5   4 -12 95.2854 119.390   2
  -5   4 -13 394.336 121.956   2
  -5   4 -14 28.0135 83.3364   2
  -5   4 -15-13.8833 56.9414   2
   5   5 -18 9.82313 42.6843  15
   5   5 -17 273.788 73.1876  15
   5   5 -16 698.153 109.558  15
  -5  -5  16 814.942 161.783  20
   5   5 -15 877.238 133.935  15
  -5  -5  15 1330.33 214.904  20
   5   5 -14 5571.02 325.092  15
  -5  -5  14 4938.22 414.150  20
   5   5 -13 11594.9 529.192  15
  -5  -5  13 12110.3 684.312  20
   5   5 -12 11724.9 532.707  15
  -5  -5  12 11618.9 694.203  20
  -5   5  12 10393.5 621.298  20
   5   5 -11 7215.75 410.833  15
   5  -5 -11 7183.04 520.534   6
  -5  -5  11 8105.31 577.658  20
  -5   5  11 7518.97 519.848  20
  -5   5  10 1480.29 299.200  19
   5   5 -10 1930.56 215.392  15
   5   5 -10 1969.72 251.453   6
   5  -5 -10 1642.26 293.031   1
   5  -5 -10 1615.81 262.784   6
  -5  -5  10 2048.76 300.401  20
  -5   5  10 1841.36 273.187  20
   5   5  -9 3065.98 262.080  15
   5   5  -9 3135.79 340.345   1
   5  -5  -9 2480.48 367.261   1
   5   5  -9 3521.45 319.881   6
   5  -5  -9 3157.96 345.837   6
  -5  -5   9 3094.51 365.594  20
  -5   5   9 3668.76 359.080  20
  -5   5   9 2897.63 396.046  19
   5   5  -8 15320.7 662.322  15
   5   5  -8 16534.0 818.843   1
   5   5  -8 17079.7 743.543   6
   5  -5  -8 15572.6 798.099   6
   5  -5  -8 15716.6 927.850   1
  -5  -5   8 16786.9 874.459  20
  -5   5   8 15716.3 785.985  20
  -5   5   8 13448.9 875.773  19
   5   5  -7 8773.15 461.105  15
   5   5  -7 8772.92 500.870   6
   5  -5  -7 8679.43 562.202   6
   5   5  -7 9123.03 582.236   1
   5  -5  -7 8690.39 672.951   1
  -5  -5   7 8806.91 606.575  20
  -5   5   7 8301.35 542.194  20
  -5   5   7 7754.62 630.992  19
   5   5  -6 11877.1 555.435  15
  -5   5   6 12419.1 567.600   3
   5   5  -6 11958.9 596.884   6
   5  -5  -6 12038.4 663.845   6
   5   5  -6 12519.8 694.421   1
  -5  -5   6 12222.3 719.649  20
  -5   5   6 11848.8 661.033  20
  -5   5   6 10353.4 739.699  19
   5  -5  -6 11938.1 801.659   1
  -5   5   5 256.710 167.187  19
   5   5  -5 125.384 144.948   1
   5   5  -5 199.237 94.6825  15
   5   5  -5 111.227 109.393   6
   5  -5  -5 302.314 151.864   6
  -5  -5   5 45.8908 120.338  20
  -5   5   5 263.818 159.304  20
  -5   5   5 315.558 117.433   3
  -5  -5   4 267.545 166.370  19
  -5   5   4 195.920 167.339  19
  -5   5   4 217.716 111.171  18
   5   5  -4 262.558 101.676  15
   5   5  -4 227.268 123.492   6
  -5  -5   4 179.109 143.818  20
  -5   5   4 262.314 152.230  20
  -5   5   4 259.365 114.388   3
  -5   5   3 229.547 107.076  18
   5   5  -3 135.289 94.6208  15
   5  -5  -3 191.594 145.575   7
  -5  -5   3 219.479 140.945  20
  -5   5   3 168.995 135.718  20
  -5   5   3 199.040 113.088   3
  -5   5   2 58.5203 99.9715   3
  -5   5   2 33.1964 80.2034  18
   5   5  -2 194.366 94.4324  15
   5   5  -2 65.2703 111.370   7
   5  -5  -2-57.7102 135.257   7
  -5   5   2 18.8415 128.746  20
  -5  -5   2-42.9452 130.751  20
  -5   5   1 1652.61 211.786  18
   5   5  -1 1525.25 197.048   7
   5  -5  -1 992.397 217.365   7
  -5   5   1 819.476 198.430  20
  -5  -5   1 1270.04 230.801  20
  -5   5   0 314.727 114.082  18
   5   5   0 309.910 119.401   7
   5  -5   0 316.207 163.941   7
   5   5   1 323.868 122.666   7
   5  -5   1 342.581 158.623   7
   5   5   2 143.441 104.825   7
   5  -5   2 164.818 150.814   7
   5   5   3 2540.95 249.861   7
   5  -5   3 2857.59 334.156   7
  -5   5  -4 3432.23 343.622   2
   5   5   4 3839.63 301.798   7
  -5   5  -5 93.0234 128.989   2
   5   5   5 53.3657 103.716   7
  -5   5  -6 1386.89 235.006   2
   5   5   6 1461.00 197.017   7
  -5   5  -7-356.992 521.252  16
  -5   5  -7 231.934 138.759   2
  -5   5  -8 51.7432 132.540   2
  -5   5  -9 361.012 157.653   2
  -5   5 -10 396.268 146.521   2
  -5   5 -11 274.702 134.834   2
  -5   5 -12 251.212 117.448   2
  -5   5 -13 99.9136 89.2005   2
  -5   5 -14-7.79737 61.9714   2
   5  -5  14 24.9498 52.7078   7
  -5   6  18 139.495 57.4950   5
  -5   6  17 849.287 121.674   5
   5   6 -17 819.739 92.5288  15
   5   6 -16 47.9982 56.2578  15
   5   6 -15 113.993 73.9612  15
   5   6 -14 1213.94 151.926  15
   5   6 -13 1637.44 181.301  15
   5   6 -12 1388.88 180.450  15
   5   6 -11 360.737 122.295  15
   5   6 -10 121.112 98.3418  15
   5  -6 -10 17.2382 110.654   6
   5   6  -9 137.441 99.3582  15
   5  -6  -9 125.889 121.106   6
   5   6  -8 1719.79 200.634  15
   5  -6  -8 1493.12 230.541   6
  -5   6   8 1747.72 240.505  20
   5   6  -7 13418.6 602.160  15
  -5   6   7 12395.8 586.048   3
   5  -6  -7 14226.9 698.657   6
  -5   6   7 12421.6 648.895  20
  -5   6   6 646.390 165.574  18
   5   6  -6 416.881 129.090  15
   5  -6  -6 301.383 139.782   6
  -5   6   6 466.158 128.211   3
  -5   6   6 404.439 149.481  20
  -5   6   5 3699.00 344.269  18
   5   6  -5 4046.88 307.520  15
  -5   6   5 4711.42 327.714   3
   5  -6  -5 3190.64 321.665   6
  -5   6   5 3992.17 348.382  20
  -5   6   4 73.7661 86.4431  18
   5   6  -4 39.5910 96.5779  15
   5  -6  -4-17.1643 110.168   6
  -5   6   4-27.9157 92.5263   3
  -5   6   4 117.563 124.471  20
  -5   6   3 2269.11 268.911  18
   5   6  -3 2697.23 248.543  15
  -5   6   3 2785.16 267.318   3
  -5   6   3 1852.74 248.147  20
  -5   6   2 8753.87 519.350  18
   5   6  -2 7696.26 443.972  15
   5  -6  -2 8658.60 532.953   7
  -5   6   2 8812.36 496.013   3
  -5   6   2 7804.66 496.929  20
  -5   6   1 1332.00 198.329  18
   5  -6  -1 989.599 198.902   7
  -5   6   1 1271.42 204.409   3
  -5   6   0 6311.39 425.558  18
   5  -6   0 6000.39 446.101   7
   5  -6   1 2934.20 315.325   7
  -5   6  -1 3483.44 313.892   3
   5  -6   2 1210.93 214.552   7
   5   6   2-208.193 761.101  21
   5  -6   3 4675.50 392.776   7
  -5   6  -4 795.424 533.630  16
   5  -6   4 688.734 180.713   7
   5  -6   5 2085.49 272.736   7
  -5   6  -6-71.4108 149.405   2
   5  -6   6-35.3876 126.126   7
  -5   6  -7 2265.92 278.630   2
  -5   6  -8 812.165 193.296   2
  -5   6  -9 1207.33 212.516   2
  -5   6  -9 1376.03 168.912   3
  -5   6 -10 1722.40 218.798   2
  -5   6 -10 1610.50 162.113   3
  -5   6 -11 108.152 102.551   2
  -5   6 -12 892.136 147.842   2
   5  -6  12 966.459 115.580   7
   5   7 -16 44.3826 46.8926  15
   5  -7 -15 65.2228 81.5651   9
  -5   7  15-26.3152 85.3836   5
   5   7 -15 27.4707 55.7571  15
   5  -7 -14 208.443 104.770   9
   5   7 -14 186.076 78.3257  15
   5   7 -13 45.7161 78.7410  15
   5   7 -12 70.4502 78.2491  15
   5   7 -11 357.810 111.847  15
   5   7 -10 413.938 117.914  15
   5   7  -9 299.542 109.912  15
   5   7  -8 2763.68 253.070  15
  -5   7   8 2845.33 242.061   3
  -5   7   7 734.269 176.278  18
   5   7  -7 489.833 132.541  15
  -5   7   7 649.597 143.175   3
  -5   7   6 1151.27 208.371  18
   5   7  -6 1240.48 180.030  15
  -5   7   6 1111.47 174.338   3
  -5   7   5 1185.41 206.407  18
   5   7  -5 1079.30 174.759  15
  -5   7   5 1153.02 183.457   3
  -5   7   4 247.746 120.377  18
   5   7  -4 228.267 110.269  15
  -5   7   4 168.357 107.936   3
  -5   7   3 350.189 126.198  18
   5   7  -3 352.828 123.444  15
  -5   7   3 270.411 131.570   3
  -5   7   2 18.0592 79.1875  18
  -5   7   2 102.067 127.866   3
  -5   7   1 554.877 142.732  18
  -5   7   1 399.332 141.302   3
  -5   7   0 1162.92 185.301  18
  -5   7   0 1455.58 213.430   3
  -5   7  -1-14.9105 139.779   3
  -5   7  -2-117.928 140.363   3
  -5   7  -5 284.938 137.617   3
  -5   7  -6 5008.23 335.353   3
  -5   7  -7 333.668 117.261   3
  -5   7  -8 2510.07 213.255   3
  -5   7  -9 8458.22 382.181   3
   5  -8 -15 339.690 94.6807   9
   5   8 -15 268.053 65.3864  15
   5  -8 -14 380.928 115.008   9
   5   8 -14 257.964 71.8297  15
   5   8 -13 332.155 87.6825  15
   5   8 -12 78.5461 77.2358  15
   5   8 -11 432.733 110.933  15
   5   8 -10-10.4109 79.9993  15
  -5   8  10-18.0589 73.3073   4
   5   8  -9 410.619 111.782  15
  -5   8   9 601.402 131.416   4
   5   8  -8 70.0215 94.7619  15
   5   8  -7 688.880 140.757  15
  -5   8   7 847.359 157.815   3
   5   8  -6 535.799 134.386  15
  -5   8   6 452.362 132.604   3
   5   8  -5 407.598 124.254  15
  -5   8   5 242.079 130.214   3
   5   8  -4 1149.88 175.508  15
  -5   8   4 1489.69 212.000   3
  -5   8   3 7435.30 449.951   3
  -5   8   2 7203.25 436.510   3
  -5   8   1 4348.12 336.993   3
  -5   8   0 14592.5 666.665   3
  -5   8  -1 9675.33 517.401   3
  -5   8  -2 3102.18 290.522   3
  -5   8  -3 157.467 474.240  16
  -5   8  -4 97.5461 113.436   3
  -5   8  -5 123.802 103.051   3
  -5   8  -6-463.754 407.741  16
  -5   8  -6 40.5359 93.5055   3
  -5   8  -7 8.89248 84.0119   3
  -5   8  -8 1013.60 129.074   3
   5  -9 -14 109.222 71.5753   9
   5   9 -14 70.4341 40.8553  15
   5   9 -13 1228.88 117.585  15
   5  -9 -13 1279.14 166.451   9
   5   9 -12 6.91156 54.3307  15
   5   9 -12 431.070 897.525  13
   5   9 -11 235.123 82.8633  15
   5   9 -10 1083.41 135.981  15
  -5   9  10 831.138 115.730   4
  -5   9   9 43.8020 76.1584   4
   5   9  -9 122.356 79.5581  15
  -5   9   8 1702.16 183.058   4
   5   9  -8 1433.80 169.407  15
   5   9  -7 222.524 101.856  15
  -5   9   7 325.287 115.249   4
   5   9  -6 1169.56 164.806  15
  -5   9   6 1279.62 175.618   3
  -5   9   5 2043.42 222.722   3
   5   9  -5-421.830 1359.21  13
  -5   9   4 254.490 132.681   3
   5   9  -3 1244.81 1396.17  13
  -5   9   3 207.723 124.643   3
  -5   9   2 515.564 156.210   3
  -5   9   1 5700.60 383.548   3
  -5   9   0 9507.11 505.247   3
  -5   9  -1 10043.4 512.778   3
  -5   9  -2 364.913 398.108  16
  -5   9  -4 340.381 114.978   3
  -5   9  -5-294.554 333.550  16
  -5   9  -5-18.7108 85.6271   3
  -5   9  -6-35.3274 310.356  16
  -5   9  -6 1729.48 166.305   3
  -5   9  -7 139.838 79.0894   3
   5  10 -11 103.701 54.0701  15
  -5  10  10 97.1463 45.6856   4
   5  10 -10 79.6508 60.2907  15
  -5  10   9 267.391 81.6781   4
  -5  10   8 15.7320 68.9787   4
  -5  10   7 432.938 106.479   4
  -5  10   6 2902.38 229.184   4
  -5  10   5 381.933 122.359   4
  -5  10   4 8820.10 428.558   4
  -5  10   4 8106.42 427.494   3
  -5  10   3 6729.59 387.192   3
  -5  10   2 1367.32 195.196   3
   5  10  -2-991.048 1068.52  13
  -5  10   1 2991.00 259.075   3
  -5  10   0 227.685 326.942  16
  -5  10   0 462.394 133.875   3
  -5  10  -3 2431.65 174.475   4
  -5  10  -3 2470.93 211.107   3
  -5  10  -4 40.1314 261.876  16
  -5  10  -4 207.129 90.1578   3
  -5  10  -5 57.6404 69.1238   3
  -5  10  -6 42.3396 56.7118   3
   5 -11 -11 307.203 72.6606   9
   5 -11 -10 597.640 107.485   9
  -5  11   8 666.616 88.1923   4
  -5  11   7 70.5354 65.0973   4
  -5  11   6 1637.85 151.560   4
  -5  11   5 493.941 102.260   4
  -5  11   4 6508.12 325.099   4
  -5  11   1 732.589 116.093   4
  -5  11   1 909.709 139.143   3
  -5  11   0 121.300 72.8526   4
  -5  11   0 85.9528 86.6841   3
  -5  11  -1 122.014 67.1316   4
  -5  11  -2 646.157 113.210   3
  -5  11  -3 261.787 81.6251   3
  -5  11  -4 75.0147 60.8849   3
   5  11   5 142.093 52.7427  14
  -5  11  -5 46.4474 52.8221   3
   5  11   6 466.540 70.4171  14
  -5  12   6 4.42789 43.1005   4
  -5  12   5 900.361 95.9747   4
  -5  12   4 15.5000 56.1474   4
  -5  12   2 5.07156 49.3659   4
  -5  12   1 232.012 60.8019   4
  -5  12   0 46.3210 45.2403   4
  -6   0  18 3378.15 297.984  20
  -6   0  17-38.8161 150.861  20
  -6   0  16 576.441 227.367  20
  -6   0  15-28.1453 203.310  20
  -6   0  14 220.775 242.414  20
   6   0 -13-57.6108 166.900   6
  -6   0  13-135.837 242.067  20
   6   0 -12 244.129 181.679   6
  -6   0  12 317.797 265.031  20
   6   0 -11 20.8734 172.976   6
  -6   0  11 285.574 247.483  20
   6   0 -10-42.1004 172.672   6
  -6   0  10 247.069 271.218  20
  -6   0   9 211.097 239.513  19
   6   0  -9-103.735 159.423   6
  -6   0   9-34.4288 242.066  20
  -6   0   8 16535.2 1002.02  20
  -6   0   8 15257.3 1161.21  19
  -6   0   7-49.0435 222.580  19
  -6   0   7 64.3108 213.152  20
  -6   0   6 8869.34 712.876  20
  -6   0   6 9062.41 862.049  19
  -6   0   5-94.0145 206.111  19
  -6   0   5-30.7034 276.362  20
  -6   0   4 8059.43 664.930  20
  -6   0   4 7106.45 757.038  19
  -6   0   3-30.0712 258.946  20
  -6   0   2 5550.29 573.547  20
  -6   0   1 30.1637 239.731  20
  -6   0   0 14065.7 893.858  20
   6   0  13-11.4476 103.039   7
   6   0  14 15.6092 69.6515   7
  -6   1  18 752.305 154.376  20
  -6  -1  18 621.120 146.263  20
  -6  -1  17 347.695 170.426  20
  -6  -1  16 252.459 176.469  20
  -6  -1  15-163.355 206.799  20
  -6  -1  14 677.603 258.301  20
   6  -1 -13 197.113 166.619   6
  -6  -1  13 133.859 225.312  20
   6   1 -12 2538.46 322.436   6
   6  -1 -12 3413.16 364.107   6
  -6  -1  12 3262.39 479.867  20
   6   1 -11 281.307 184.093   6
   6  -1 -11 344.540 190.698   6
  -6  -1  11 464.436 274.652  20
   6   1 -10 546.467 200.339   1
   6  -1 -10 467.528 194.245   1
   6   1 -10 1091.64 234.120   6
   6  -1 -10 1000.76 243.973   6
  -6  -1  10 1493.81 359.055  20
  -6  -1   9 428.479 273.929  19
   6   1  -9 385.475 187.633   1
   6  -1  -9 516.188 207.533   1
   6   1  -9 601.686 201.284   6
   6  -1  -9 794.478 222.657   6
  -6  -1   9 733.229 286.741  20
   6   1  -8-60.4612 166.157   1
  -6  -1   8 103.837 192.391  19
   6  -1  -8-32.7323 158.147   1
   6   1  -8 39.5052 142.684   6
   6  -1  -8 21.2492 143.041   6
  -6  -1   8 68.0205 210.886  20
  -6  -1   7 100.675 195.637  19
   6   1  -7 136.053 154.475   6
   6  -1  -7 20.8888 164.206   6
   6   1  -7-30.3712 159.165   1
  -6  -1   7 33.0103 201.001  20
  -6  -1   6 344.334 276.477  19
   6   1  -6 134.031 148.895   6
   6  -1  -6 309.705 174.523   6
  -6  -1   6-32.3041 245.364  20
  -6  -1   5 2044.40 436.472  19
  -6  -1   5 1493.52 343.915  20
   6   1  -4 5593.46 466.155   7
   6  -1  -4 6639.55 513.783   7
  -6  -1   4 4655.75 544.516  20
  -6  -1   4 5143.55 653.680  19
   6   1  -3 24085.6 1041.97   7
   6  -1  -3 23624.9 1072.78   7
  -6  -1   3 24505.3 1240.64  20
   6   1  -2 77748.8 2405.00   7
   6  -1  -2 76013.6 2437.87   7
  -6  -1   2 71260.8 2613.36  20
   6   1  -1 20099.9 939.679   7
   6  -1  -1 20315.5 975.695   7
  -6  -1   1 19984.6 1106.21  20
   6   1   0 38219.0 1117.20   7
   6  -1   0 40785.1 1201.64   7
  -6  -1   0 37710.9 1358.61  20
  -6   1  -1 196.133 371.677  16
   6   1   1 929.826 234.092   7
   6  -1   1 592.368 237.878   7
   6   1   2 252.174 189.289   7
   6  -1   2 349.361 226.825   7
   6   1   3-85.3174 199.979   7
   6  -1   3-166.625 217.878   7
  -6   1  -4-57.1458 360.945  16
   6   1   4 3774.95 389.726   7
  -6   1  -5 202.910 112.201   2
  -6   1  -6 834.766 174.130   2
  -6   1  -7 67.0741 94.2511   2
  -6   1  -8 560.807 154.322   2
  -6   1  -9 59.2627 96.6747   2
  -6   1 -10 13.0979 82.6540   2
  -6   1 -11 120.345 83.1385   2
  -6   1 -12-25.1209 59.6896   2
   6   1  13-89.4380 100.181   7
   6  -1  13 47.9569 109.734   7
   6   1  14 65.1292 60.1076   7
   6  -1  14 32.1551 71.7518   7
  -6   2  17 90.9091 121.758  20
  -6  -2  17 152.069 124.774  20
  -6  -2  16 19.6645 138.290  20
  -6   2  16 266.568 169.949  20
  -6  -2  15 95.2468 172.135  20
  -6   2  15 494.195 197.096  20
  -6  -2  14 742.044 250.164  20
  -6   2  14 762.088 227.477  20
   6  -2 -13 78.9397 165.208   6
  -6  -2  13 182.713 195.499  20
  -6   2  13 333.034 220.612  20
   6   2 -12 55.2449 155.617   6
   6  -2 -12 42.4045 175.690   6
  -6  -2  12 162.746 212.371  20
  -6   2  12 29.3658 200.658  20
   6   2 -11 344.486 161.913   6
   6  -2 -11 241.760 184.094   6
  -6  -2  11 506.685 262.683  20
  -6   2  11 242.226 230.077  20
   6   2 -10 19.3880 154.089   6
   6  -2 -10 67.0527 157.147   6
  -6   2  10-61.0925 196.056  20
   6  -2  -9 231.348 177.656   1
   6   2  -9 309.523 171.335   6
   6  -2  -9 177.346 191.060   6
   6   2  -9 474.113 196.249   1
  -6  -2   9 478.880 256.781  20
  -6   2   9 362.624 215.544  20
   6   2  -8 5956.00 453.694   6
   6  -2  -8 5937.09 482.284   6
   6   2  -8 5436.77 523.226   1
  -6  -2   8 6474.08 616.009  20
  -6   2   8 6272.02 576.948  20
   6  -2  -8 5714.13 579.578   1
  -6  -2   8 4950.38 658.014  19
  -6   2   8 4803.36 612.909  19
   6  -2  -7 407.858 218.201   1
  -6  -2   7 457.314 266.329  19
  -6   2   7 398.085 243.159  19
   6   2  -7 231.822 176.511   1
   6   2  -7 18.7061 140.441   6
   6  -2  -7 216.132 169.966   6
  -6  -2   7 66.4958 202.503  20
  -6   2   7 173.730 214.647  20
   6   2  -6 4019.00 376.912   6
   6  -2  -6 4352.23 409.820   6
  -6  -2   6 3966.05 493.499  20
  -6   2   6 3665.83 447.293  20
  -6  -2   6 4458.01 612.902  19
  -6   2   6 4432.89 576.239  19
  -6  -2   5 298.251 266.932  19
  -6   2   5 42.5265 179.678  19
  -6  -2   5-97.4859 249.699  20
  -6   2   5-27.9554 231.639  20
   6   2  -4 8883.87 560.924   7
   6  -2  -4 9113.74 614.517   7
  -6  -2   4 8326.89 695.013  20
  -6   2   4 8548.40 667.570  20
  -6  -2   4 8004.30 821.469  19
  -6   2   4 8839.16 792.784  19
   6   2  -3 16060.5 778.979   7
   6  -2  -3 14847.6 809.216   7
  -6  -2   3 14157.1 929.258  20
  -6   2   3 14386.2 879.505  20
   6   2  -2 15217.9 769.842   7
   6  -2  -2 15900.9 838.931   7
  -6   2   2 15104.3 898.708  20
  -6  -2   2 14973.4 952.752  20
   6   2  -1 10760.3 632.800   7
   6  -2  -1 11203.6 693.590   7
  -6   2   1 9603.74 718.895  20
  -6  -2   1 10746.2 789.334  20
   6   2   0 7940.58 534.458   7
   6  -2   0 7513.19 571.205   7
  -6   2   0 8020.09 641.592  20
  -6  -2   0 7717.75 676.184  20
   6   2   1 1941.56 283.380   7
   6  -2   1 1696.81 305.186   7
   6   2   2 58.2862 165.772   7
   6  -2   2 213.376 207.922   7
   6   2   3 293.798 171.900   7
   6  -2   3 266.044 202.520   7
   6   2   4 2514.03 313.702   7
   6  -2   4 1626.70 317.390   7
  -6   2  -5 686.437 170.140   2
   6   2   5 625.856 196.505   7
  -6   2  -6 267.609 133.940   2
  -6   2  -6-508.923 412.893  16
  -6   2  -7 17.3041 105.364   2
  -6   2  -8 163.797 115.237   2
  -6   2  -9 211.015 115.938   2
  -6   2 -10 2458.55 244.718   2
  -6   2 -11 1774.25 191.717   2
  -6   2 -12 2167.07 186.688   2
   6   2  12 2734.74 236.995   7
   6  -2  13 1851.45 206.064   7
   6  -2  14 34.6887 60.8436   7
  -6   3  18 98.5684 63.0772   5
  -6  -3  17 145.036 85.8050  20
  -6  -3  16 76.2963 113.095  20
  -6   3  16 14.7821 112.264  20
  -6  -3  15 19.1370 130.766  20
  -6   3  15 89.6198 134.495  20
   6   3 -14 86.2753 59.0238  15
  -6  -3  14 181.795 170.524  20
  -6   3  14 103.481 151.474  20
   6   3 -13 65.1555 59.6133  15
  -6  -3  13-25.7808 183.766  20
  -6   3  13 23.0189 172.722  20
   6   3 -12 2484.06 198.797  15
   6   3 -12 2685.78 296.458   6
   6  -3 -12 2308.31 303.006   6
  -6  -3  12 2778.76 388.275  20
  -6   3  12 2455.42 356.723  20
   6   3 -11 161.172 77.8812  15
   6   3 -11 195.820 151.925   6
   6  -3 -11 175.328 193.937   6
  -6  -3  11 241.390 206.215  20
  -6   3  11 104.000 192.738  20
   6   3 -10 565.738 188.100   6
   6  -3 -10 314.394 168.996   6
  -6  -3  10 845.262 274.830  20
  -6   3  10 612.435 240.022  20
   6   3  -9 36.8171 152.533   6
   6  -3  -9 22.6095 158.965   6
  -6  -3   9-31.8766 194.095  20
  -6   3   9-26.8161 196.240  20
   6   3  -8 236.030 156.740   6
   6  -3  -8 694.181 213.469   6
  -6  -3   8 740.172 274.764  20
  -6   3   8 80.4491 183.569  20
   6   3  -8 292.478 171.019   1
   6  -3  -7 869.472 268.324   1
  -6  -3   7 990.162 313.341  19
  -6   3   7 1184.03 335.767  19
   6   3  -7 1182.86 224.540   6
   6  -3  -7 1106.38 230.260   6
  -6  -3   7 805.617 273.360  20
  -6   3   7 611.183 234.259  20
   6   3  -7 1010.13 253.047   1
  -6  -3   6 2327.77 452.913  19
  -6   3   6 2296.04 404.298  19
   6   3  -6 2572.52 362.755   1
   6   3  -6 1990.52 275.493   6
   6  -3  -6 2386.39 322.085   6
  -6  -3   6 1998.42 364.497  20
  -6   3   6 2099.36 341.335  20
  -6  -3   5 682.811 280.344  19
  -6   3   5 314.958 216.850  19
   6   3  -5 692.443 187.557   6
  -6  -3   5 514.082 247.297  20
  -6   3   5 649.007 243.776  20
   6  -3  -4-22.3747 169.923   7
  -6  -3   4-32.0671 198.841  20
  -6   3   4-51.5701 195.821  20
  -6   3   4-55.0142 95.3543   3
   6   3  -3 403.550 173.530   7
   6  -3  -3 246.456 198.469   7
  -6   3   3 462.814 206.798  20
  -6  -3   3 544.381 249.108  20
   6   3  -2 10450.0 582.499   7
   6  -3  -2 8451.14 605.741   7
  -6   3   2 9809.67 675.006  20
  -6  -3   2 9422.85 734.469  20
   6   3  -1 368.394 169.825   7
   6  -3  -1 454.249 199.432   7
  -6   3   1 461.707 212.787  20
  -6  -3   1 380.618 232.340  20
   6   3   0 3833.66 354.796   7
   6  -3   0 3621.19 400.183   7
   6   3   1 246.657 153.157   7
   6  -3   1 46.3179 186.087   7
  -6   3  -2-87.5453 445.004  16
   6   3   2 299.575 160.089   7
   6  -3   2 281.552 184.553   7
   6   3   3 88.0293 135.289   7
   6  -3   3-23.7644 198.874   7
   6   3   4 2938.38 313.643   7
   6  -3   4 2784.93 361.884   7
   6   3   5 1359.72 231.138   7
   6  -3   5 1593.69 299.701   7
  -6   3  -6 1146.40 205.428   2
   6   3   6 1423.46 233.842   7
  -6   3  -7 1064.62 191.578   2
   6   3   7 1218.44 210.691   7
  -6   3  -8 1364.75 210.373   2
   6   3   8 1639.45 228.061   7
  -6   3  -9 318.914 126.234   2
   6   3   9 329.551 148.566   7
  -6   3 -10 3292.84 273.629   2
   6   3  10 3480.78 281.259   7
  -6   3 -11 1154.72 159.598   2
   6  -3  12 2375.09 241.100   7
   6  -3  13 368.871 98.4072   7
  -6  -4  16 1179.50 159.368  20
   6   4 -15 1929.86 141.400  15
  -6  -4  15 2141.91 241.117  20
   6   4 -14 2385.78 174.689  15
  -6  -4  14 2931.92 308.850  20
   6   4 -13 1370.08 144.231  15
  -6  -4  13 1577.27 258.806  20
  -6   4  13 1533.23 245.564  20
   6   4 -12 61.7227 67.8180  15
   6  -4 -12 210.763 143.795   6
  -6  -4  12 273.824 164.858  20
  -6   4  12 180.975 176.355  20
   6   4 -11 123.491 77.1278  15
   6   4 -11-125.509 130.000   6
   6  -4 -11 145.515 168.772   6
  -6  -4  11-24.9576 160.189  20
  -6   4  11-21.5159 165.334  20
   6   4 -10 348.814 99.5889  15
   6   4 -10 312.949 149.833   6
   6  -4 -10 611.536 204.985   6
  -6  -4  10 426.441 207.406  20
  -6   4  10 518.314 196.093  20
   6   4  -9 299.984 95.6307  15
   6   4  -9 185.614 144.074   6
   6  -4  -9 155.999 169.346   6
  -6  -4   9 334.028 198.498  20
  -6   4   9 115.964 180.375  20
   6   4  -8 4196.21 292.433  15
   6   4  -8 5740.58 417.612   6
   6  -4  -8 6010.38 488.527   6
  -6  -4   8 5097.77 504.221  20
  -6   4   8 5419.43 475.750  20
   6   4  -7 1670.27 181.278  15
   6   4  -7 1686.75 249.725   6
   6   4  -7 2217.50 313.927   1
   6  -4  -7 1908.25 291.561   6
   6  -4  -7 1244.03 286.703   1
  -6  -4   7 1895.66 341.039  20
  -6   4   7 1721.31 295.567  20
   6  -4  -6 12589.1 890.238   1
   6   4  -6 15364.0 709.668   6
   6  -4  -6 14914.7 786.115   6
  -6  -4   6 15010.6 887.062  20
  -6   4   6 14441.6 799.663  20
   6   4  -6 12821.7 784.675   1
  -6  -4   6 13141.5 1010.81  19
  -6   4   6 12454.5 894.484  19
   6   4  -5 8323.17 620.487   1
  -6   4   5 9380.21 481.594   3
   6   4  -5 8911.84 528.383   6
   6  -4  -5 8836.77 589.787   6
  -6  -4   5 9440.12 694.989  20
  -6   4   5 9312.08 631.454  20
   6   4  -4 6903.09 454.027   6
  -6   4   4 6747.53 417.059   3
  -6   4   4 6342.74 520.350  20
  -6  -4   4 7050.82 604.034  20
   6  -4  -3 312.261 199.154   7
  -6   4   3 187.257 195.986  20
  -6  -4   3 262.147 183.918  20
  -6   4   3 260.238 115.082   3
   6   4  -2 1007.00 191.738   7
   6  -4  -2 1004.08 246.553   7
  -6   4   2 1123.54 261.417  20
  -6  -4   2 895.337 258.966  20
   6   4  -1 126.918 137.894   7
   6  -4  -1 67.0697 157.207   7
   6   4   0 852.982 188.109   7
   6  -4   0 918.477 235.726   7
   6   4   1 1585.45 236.854   7
   6  -4   1 2107.78 305.119   7
  -6   4  -2-151.824 474.153  16
   6   4   2 201.999 141.137   7
   6  -4   2 268.958 168.254   7
   6   4   3 887.961 183.394   7
   6  -4   3 873.540 237.242   7
   6   4   4 3055.33 290.730   7
   6  -4   4 2763.28 357.921   7
   6   4   5 493.825 149.966   7
   6  -4   5 659.421 218.981   7
   6   4   6 1873.73 224.686   7
   6  -4   6 1692.73 281.880   7
   6   4   7 39.0452 107.853   7
   6  -4   7 102.474 159.311   7
   6  -4   8 229.210 153.554   7
   6  -4   9 600.244 179.245   7
   6  -4  10 14.6471 117.669   7
  -6   4 -11 84.2068 65.0119   3
   6  -4  11 70.2392 101.754   7
   6  -4  12 16.8560 72.5753   7
   6   5 -15 4310.49 211.049  15
   6   5 -14 3508.12 207.004  15
   6   5 -13 845.662 114.974  15
  -6  -5  13 1387.07 194.794  20
   6   5 -12 3165.82 220.876  15
  -6  -5  12 3684.30 331.127  20
   6   5 -11 1808.19 173.584  15
   6  -5 -11 2183.60 270.697   6
  -6  -5  11 1974.74 266.967  20
   6   5 -10 392.469 101.450  15
   6  -5 -10 445.103 174.513   6
  -6  -5  10 512.580 173.580  20
   6   5  -9 517.318 114.705  15
   6  -5  -9 629.993 189.604   6
  -6  -5   9 763.763 205.111  20
  -6   5   9 653.179 198.102  20
   6   5  -8 2622.95 225.357  15
   6   5  -8 2955.80 288.160   6
   6  -5  -8 3388.46 358.585   6
  -6  -5   8 2499.27 331.271  20
  -6   5   8 2747.22 319.241  20
   6   5  -7 1051.01 150.366  15
   6   5  -7 1149.84 192.590   6
   6  -5  -7 1048.74 222.751   6
  -6  -5   7 1025.53 230.004  20
  -6   5   7 947.035 221.786  20
   6   5  -6 457.627 110.737  15
   6   5  -6 584.449 158.484   6
   6  -5  -6 881.278 218.998   6
  -6   5   6 565.448 125.797   3
  -6  -5   6 662.055 200.299  20
  -6   5   6 551.286 190.432  20
   6   5  -5 579.702 118.897  15
   6   5  -5 715.588 164.845   6
   6  -5  -5 687.636 201.782   6
  -6   5   5 377.469 115.904   3
  -6   5   5 593.584 199.670  20
  -6  -5   5 377.860 177.687  20
  -6   5   4 3500.29 296.055   3
   6   5  -4 3450.08 301.091   6
   6  -5  -4 3733.62 372.676   6
  -6   5   4 3385.70 361.356  20
  -6  -5   4 4154.19 407.546  20
   6   5  -3 82.7349 109.602   6
  -6   5   3-61.6971 156.188  20
  -6  -5   3 23.2091 133.246  20
  -6   5   3 196.463 120.849   3
   6  -5  -2 8039.60 548.409   7
   6   5  -2 6722.04 418.564   6
  -6   5   2 7445.19 447.218   3
   6  -5  -1 462.928 183.303   7
  -6   5   1 540.616 152.922   3
   6   5   0 2297.69 244.543   7
   6  -5   0 2571.76 322.392   7
  -6   5   0 2525.83 272.513   3
   6   5   1 576.179 147.949   7
   6  -5   1 662.552 213.430   7
  -6   5  -2 833.382 507.608  16
   6  -5   2 509.209 182.238   7
   6   5   2 39.1879 772.621  21
   6  -5   3-19.9345 136.210   7
   6  -5   4 502.474 191.232   7
  -6   5  -5-55.4413 458.882  16
   6  -5   5 111.152 132.069   7
  -6   5  -6-889.716 459.956  16
   6  -5   6 645.660 182.019   7
  -6   5  -7-389.476 414.968  16
   6  -5   7 432.949 155.158   7
   6  -5   8 56.9815 104.257   7
   6  -5   9 48.3164 102.078   7
  -6   5  -9 55.6195 79.0160   3
   6  -5  10 268.434 96.7309   7
   6   5  10-25.9870 572.157  21
  -6   5 -10 120.242 69.2984   3
   6  -5  11-6.79760 57.4406   7
   6   6 -14 635.840 87.3590  15
   6   6 -13 310.334 77.3722  15
   6   6 -12 15.2293 62.4618  15
   6   6 -11 101.866 68.9625  15
   6   6 -11-471.426 1367.18  13
   6   6 -10 1411.47 157.611  15
   6   6  -9 498.464 110.369  15
   6  -6  -9 330.852 129.670   6
   6   6  -8 2475.04 213.519  15
   6  -6  -8 2602.91 285.672   6
   6   6  -7 158.077 83.7977  15
   6  -6  -7 17.6717 109.608   6
   6   6  -6 280.907 97.7569  15
   6  -6  -6 359.146 147.636   6
  -6   6   6 631.136 126.536   3
  -6   6   5 1483.75 188.966   3
   6  -6  -5 1660.60 243.312   6
   6  -6  -4 215.463 143.014   6
  -6   6   4 526.546 134.934   3
   6  -6  -3-17.8541 118.351   6
  -6   6   3 13.4389 100.836   3
   6  -6  -2 17.6797 113.475   6
  -6   6   2 13.9019 108.059   3
  -6   6   1 56.5920 117.239   3
   6  -6   0 17.8124 125.238   7
  -6   6   0 14.3486 122.408   3
   6  -6   1 6912.63 476.082   7
  -6   6  -1 8270.70 472.859   3
  -6   6  -2 985.274 510.462  16
   6  -6   2 1125.24 203.783   7
  -6   6  -2 1938.48 241.135   3
   6  -6   3 2980.46 300.412   7
  -6   6  -3 3824.92 319.147   3
   6  -6   4 2466.65 278.826   7
  -6   6  -4 2865.22 263.967   3
   6  -6   5-27.6436 111.041   7
  -6   6  -6-574.146 427.786  16
   6  -6   6 630.699 141.051   7
   6  -6   7 85.3357 90.1726   7
  -6   6  -7 120.229 92.6299   3
   6  -6   8 287.555 86.2924   7
  -6   6  -8 242.836 85.8738   3
  -6   6  -9 144.527 68.7756   3
   6   7 -13 79.5948 48.2054  15
   6   7 -12 439.881 81.8853  15
   6   7 -11 131.382 64.6573  15
   6   7 -10 48.5159 63.5741  15
  -6   7  10 50.7047 64.0956   4
   6   7  -9 105.046 68.0935  15
   6   7  -8-9.32053 69.9350  15
   6   7  -7 19.6382 78.8840  15
  -6   7   6 441.920 110.140   3
  -6   7   5 804.135 143.862   3
  -6   7   4 1618.20 195.999   3
  -6   7   3 300.992 116.887   3
  -6   7   2 4129.39 309.114   3
  -6   7   1 155.738 121.726   3
  -6   7   0 5603.62 371.699   3
  -6   7  -1 142.697 486.976  16
  -6   7  -1 1647.15 214.529   3
  -6   7  -2 4340.71 321.626   3
  -6   7  -3 2215.37 230.630   3
  -6   7  -5 28.5299 386.640  16
  -6   7  -6 643.483 122.901   3
  -6   7  -7 1525.57 151.347   3
  -6   7  -8 192.157 72.9446   3
   6   8 -13-1174.94 653.287  13
   6   8 -12 29.0543 39.7273  15
   6   8 -11 139.526 59.8799  15
  -6   8  10 416.061 70.6114   4
   6   8 -10 432.734 83.9577  15
  -6   8   9 431.996 89.5377   4
  -6   8   6 1210.96 145.626   3
  -6   8   5 1413.47 168.181   3
  -6   8   4 288.686 105.072   3
   6   8  -3-526.228 1088.46  13
  -6   8   3 112.588 103.077   3
  -6   8   2 34.7532 99.7577   3
  -6   8   1 576.711 145.024   3
  -6   8   0 582.815 147.409   3
  -6   8  -1 2596.71 237.093   3
  -6   8  -2 1583.79 189.730   3
  -6   8  -3 684.399 136.147   3
  -6   8  -5 462.156 102.859   3
  -6   8  -6 1291.03 134.330   3
  -6   8  -7 391.226 76.7472   3
   6   9 -10 372.227 734.261  13
  -6   9   9-19.6738 44.2730   4
   6   9  -9 241.509 814.626  13
  -6   9   8 179.087 68.0157   4
  -6   9   7 437.690 99.7955   4
   6   9  -7-1433.44 957.727  13
  -6   9   6 780.409 125.300   4
   6   9  -6 1267.63 979.417  13
  -6   9   4 386.117 102.251   3
  -6   9   3 509.848 115.147   3
  -6   9   2 142.594 100.936   3
  -6   9   1 549.571 341.374  16
  -6   9   1-38.2760 97.7537   3
  -6   9   0 701.790 138.121   3
  -6   9  -1 246.801 106.214   3
  -6   9  -2 2998.81 224.015   3
  -6   9  -3 180.151 263.853  16
  -6   9  -4 36.4314 241.262  16
  -6   9  -5 40.3729 214.102  16
  -6   9  -5 46.8628 59.4581   3
  -6   9  -6-37.2320 52.3177   3
  -6  10   8-11.2229 33.9572   4
   6  10  -8 488.774 609.519  13
  -6  10   7 124.915 53.7615   4
   6  10  -7 997.220 655.961  13
  -6  10   6 52.6015 59.3234   4
   6  10  -6-759.499 688.361  13
  -6  10   5 649.877 99.6317   4
  -6  10   4 582.474 103.584   4
  -6  10   3 692.793 253.041  16
  -6  10   3 6.84416 70.3902   4
  -6  10   2 159.569 238.530  16
  -6  10   2 212.729 81.9995   3
  -6  10   1 44.2042 65.8127   4
  -6  10   1 172.212 83.2712   3
  -6  10   0-5.75181 55.9872   4
  -6  10   0 7.03941 71.4376   3
  -6  10  -1 76.9803 210.488  16
  -6  10  -1 254.944 62.5784   4
  -6  10  -1 266.358 82.0748   3
  -6  10  -2-6.06064 59.4195   3
  -6  10  -4 590.324 74.8286   3
  -6  11   5 471.657 60.6644   4
  -6  11   4 331.816 59.6463   4
  -6  11   2-27.9208 41.5494   4
  -6  11   1 18.1486 37.3259   4
  -7   0  15 16.7079 126.885  20
  -7   0  14 229.797 169.699  20
  -7   0  13 48.8265 174.019  20
  -7   0  12-163.566 186.313  20
  -7   0  11 205.188 208.999  20
  -7   0  10 5890.72 579.313  20
  -7   0   9 125.480 232.511  20
  -7   0   8 2530.40 415.866  20
  -7   0   7-126.546 240.277  20
  -7   0   6 566.664 276.422  20
  -7   0   5 31.1535 227.982  20
  -7   0   4 277.407 225.668  20
  -7   0   3 30.5496 208.741  20
   7   0   9 12.2741 122.889   7
   7   0  10 29.4115 83.6391   7
   7   0  11-47.6268 63.7937   7
  -7  -1  15-30.7508 111.068  20
  -7  -1  14 39.2480 154.263  20
  -7  -1  13 163.037 181.085  20
   7   1 -12 337.715 149.243   6
   7  -1 -12 367.588 167.718   6
  -7  -1  12 289.672 195.344  20
   7   1 -11 1313.96 229.878   6
   7  -1 -11 1499.05 248.634   6
  -7  -1  11 1291.23 317.274  20
   7   1 -10 1209.34 226.939   6
   7  -1 -10 1276.45 249.110   6
  -7  -1  10 1723.37 357.588  20
   7   1  -9 2221.71 295.150   6
   7  -1  -9 2588.93 324.348   6
  -7  -1   9 2777.74 415.115  20
   7   1  -8 3073.18 343.096   6
   7  -1  -8 2993.16 351.088   6
  -7  -1   8 2533.19 416.181  20
   7   1  -7 300.613 180.389   6
   7  -1  -7 286.025 206.100   6
  -7  -1   7 414.464 256.250  20
   7   1  -6 775.608 214.591   6
   7  -1  -6 865.671 245.833   6
  -7  -1   6 574.377 267.688  20
   7   1  -5 76.0968 157.647   6
   7  -1  -5 186.543 191.256   6
  -7  -1   5-31.7431 210.428  20
   7   1  -4 362.604 190.050   6
  -7  -1   4 535.958 266.612  20
  -7   1   3 320.569 248.753  20
  -7  -1   3 344.830 235.361  20
   7   1  -2 59.0405 183.054   7
   7  -1  -2 86.4569 194.556   7
   7   1  -1 862.593 232.781   7
   7  -1  -1 648.561 239.738   7
   7   1   0 3913.56 385.497   7
   7  -1   0 3967.89 406.727   7
   7   1   1 192.181 180.164   7
   7  -1   1-85.7109 189.574   7
   7   1   2-94.1998 163.730   7
   7  -1   2 42.3226 182.223   7
   7   1   3-18.3140 159.157   7
   7  -1   3 62.3483 193.301   7
   7   1   4 2362.95 298.334   7
   7  -1   4 2471.60 329.289   7
   7   1   5 184.334 167.811   7
   7  -1   5 78.0636 177.175   7
   7   1   6 187.767 155.653   7
   7  -1   6 184.807 181.246   7
   7   1   7 57.1472 127.515   7
   7  -1   7 119.760 164.112   7
   7   1   8 745.433 164.415   7
   7  -1   8 613.532 176.928   7
   7   1   9 74.7105 106.882   7
   7  -1   9 117.886 128.440   7
   7   1  10 141.802 89.1257   7
   7  -1  10 156.011 104.907   7
   7  -1  11 42.8044 62.0073   7
  -7   2  15 25.3936 100.911  20
  -7  -2  14 1020.58 201.541  20
  -7   2  14 978.961 196.561  20
  -7  -2  13 19.9157 145.743  20
  -7   2  13-19.4645 147.818  20
   7  -2 -12 1128.73 210.034   6
  -7  -2  12 1249.42 267.372  20
  -7   2  12 1327.86 266.202  20
   7   2 -11-29.5184 128.264   6
   7  -2 -11 69.9241 151.917   6
  -7  -2  11-51.5065 173.360  20
  -7   2  11 24.2371 170.409  20
   7   2 -10 142.953 140.626   6
   7  -2 -10 168.847 155.545   6
  -7  -2  10 388.673 230.102  20
  -7   2  10 309.495 198.256  20
   7   2  -9 284.154 156.763   6
   7  -2  -9 216.941 174.541   6
  -7  -2   9 262.707 213.660  20
  -7   2   9-53.6313 208.488  20
   7   2  -8 275.532 174.854   6
   7  -2  -8 223.155 173.162   6
  -7  -2   8 211.457 215.397  20
  -7   2   8 192.260 220.723  20
   7   2  -7 436.305 183.054   6
   7  -2  -7 206.329 172.810   6
  -7  -2   7 246.858 214.037  20
  -7   2   7 222.231 237.086  20
   7   2  -6 52.8793 146.055   6
   7  -2  -6 62.3908 177.420   6
  -7   2   6 83.2951 205.775  20
  -7  -2   6-62.2764 215.869  20
   7   2  -5 317.855 172.111   6
   7  -2  -5 439.371 196.335   6
  -7   2   5 248.336 231.078  20
  -7  -2   5 405.923 234.455  20
   7   2  -4 935.922 221.273   6
   7  -2  -4 1091.75 248.413   6
  -7   2   4 876.793 265.849  20
  -7  -2   4 937.761 291.725  20
  -7   2   3-140.018 335.755  16
  -7   2   3-108.630 196.177  20
  -7  -2   3 93.5902 196.868  20
  -7   2   3 69.9629 79.6811   3
  -7   2   2 138.143 335.096  16
   7  -2  -2 521.185 219.136   7
   7   2  -1 1199.29 230.774   7
   7  -2  -1 1213.73 257.003   7
   7   2   0 123.753 152.268   7
   7  -2   0 129.585 187.718   7
   7   2   1 364.463 176.301   7
   7  -2   1 471.432 196.277   7
   7   2   2 1200.31 226.800   7
   7  -2   2 1079.30 243.383   7
   7   2   3 32.6130 149.242   7
   7  -2   3 20.7713 182.146   7
   7   2   4 5332.77 396.805   7
   7  -2   4 5483.16 458.583   7
   7   2   5 379.803 161.873   7
   7  -2   5 564.213 210.487   7
   7   2   6 2234.11 248.545   7
   7  -2   6 3202.47 340.157   7
   7   2   7 108.801 115.157   7
   7  -2   7 288.346 174.457   7
   7   2   8 115.163 102.677   7
   7  -2   8 90.2841 142.185   7
   7  -2   9 50.5020 122.901   7
   7  -2  10 9.66070 84.7157   7
  -7  -3  14-45.9790 84.1263  20
  -7  -3  13 105.721 113.328  20
  -7   3  13-15.1289 118.930  20
  -7  -3  12 54.8712 128.607  20
  -7   3  12 70.6305 134.105  20
   7   3 -11 12.6597 112.981   6
   7  -3 -11 49.2616 118.617   6
  -7  -3  11 105.460 156.320  20
  -7   3  11-19.8040 160.782  20
   7   3 -10 97.5240 129.601   6
   7  -3 -10 35.9120 133.095   6
  -7  -3  10 117.404 158.079  20
  -7   3  10 150.913 185.660  20
   7   3  -9 74.2608 124.293   6
   7  -3  -9 57.3408 148.572   6
  -7  -3   9 25.3953 162.998  20
  -7   3   9-22.8789 165.270  20
   7   3  -8 2536.79 279.586   6
   7  -3  -8 2401.52 311.185   6
  -7   3   8 2185.51 333.124  20
  -7  -3   8 1930.48 331.470  20
   7   3  -7 78.9299 137.199   6
   7  -3  -7 60.6423 158.909   6
  -7   3   7 24.2838 173.102  20
  -7  -3   7 139.104 192.878  20
   7   3  -6 1717.23 241.409   6
   7  -3  -6 1719.64 270.280   6
  -7   3   6 1373.72 287.522  20
  -7  -3   6 1794.16 331.238  20
   7   3  -5 63.7696 136.025   6
   7  -3  -5 82.1348 175.188   6
  -7   3   5 172.322 173.099  20
  -7  -3   5 86.7853 179.392  20
   7   3  -4-79.4735 138.135   6
   7  -3  -4-41.0156 153.879   6
  -7   3   4 49.1823 165.540  20
  -7  -3   4-29.1556 199.217  20
   7   3  -3 15.7504 134.367   6
  -7   3   3 22.4636 78.9712   3
  -7   3   2-73.6830 359.260  16
   7  -3  -2 168.850 189.978   7
  -7   3   2 23.8377 86.1032   3
  -7   3   1 61.3324 88.6215   3
  -7   3   1 89.7722 352.058  16
   7  -3  -1 62.8596 159.131   7
   7   3   0 61.9962 141.855   7
   7  -3   0 20.7674 170.353   7
   7   3   1-75.4682 127.543   7
   7  -3   1 102.515 176.554   7
   7   3   2 1530.36 227.608   7
   7  -3   2 1771.93 284.060   7
   7   3   3 1920.04 231.426   7
   7  -3   3 2237.66 312.643   7
   7   3   4 1467.14 205.815   7
   7  -3   4 1894.79 283.305   7
   7   3   5 2846.08 261.193   7
   7  -3   5 3605.97 351.261   7
   7  -3   6 83.9326 151.108   7
   7  -3   7 212.087 147.553   7
   7  -3   8 104.274 124.112   7
  -7   3  -9 17.3793 55.5690   3
   7  -3   9 41.6545 90.5008   7
   7   3   9-19.3757 485.372  21
   7  -3  10 57.9243 65.7240   7
  -7   3 -10 11.9665 38.8312   3
  -7  -4  12 1734.43 202.645  20
  -7  -4  11 394.700 136.993  20
   7  -4 -10 63.7627 128.067   6
  -7   4  10 50.5198 127.893  20
  -7  -4  10 35.1626 130.305  20
   7  -4  -9-17.4162 141.396   6
  -7   4   9-36.5159 138.656  20
  -7  -4   9 117.552 127.827  20
   7  -4  -8-18.3564 136.044   6
  -7   4   8 77.3047 146.769  20
  -7  -4   8 21.2231 140.685  20
   7   4  -7 470.314 144.005   6
   7  -4  -7 530.379 180.764   6
  -7   4   7 482.490 193.238  20
  -7  -4   7 561.714 199.176  20
   7   4  -6-54.5713 114.169   6
   7  -4  -6-19.2099 145.884   6
  -7   4   6 41.2309 148.917  20
  -7  -4   6 70.1681 150.120  20
   7   4  -5 301.420 131.614   6
   7  -4  -5 367.282 177.065   6
  -7   4   5 209.070 162.670  20
   7   4  -4-27.2818 117.464   6
   7  -4  -4 38.5433 144.602   6
  -7   4   4-28.8586 72.1801   3
   7   4  -3 471.823 150.273   6
   7  -4  -3 363.383 157.272   6
  -7   4   3 474.626 116.472   3
   7   4  -2 238.316 125.451   6
  -7   4   2 531.299 124.779   3
  -7   4   1-53.3539 372.814  16
   7   4  -1 206.906 113.434   6
  -7   4   1 68.6185 86.8974   3
   7  -4   0 170.718 145.821   7
  -7   4   0 174.055 98.1468   3
   7  -4   1-55.5287 143.876   7
  -7   4  -1-11.5524 93.7917   3
  -7   4  -2 11.3325 97.5942   3
  -7   4  -2 78.4329 341.924  16
   7  -4   2 179.426 157.346   7
   7  -4   3 964.063 207.124   7
   7  -4   4 48.8502 132.204   7
   7  -4   5 90.5744 130.010   7
  -7   4  -6-8.56119 82.1192   3
   7  -4   6-54.3270 113.660   7
   7  -4   7 11.6862 95.8593   7
   7  -4   8 56.1601 81.3545   7
   7  -4   9 26.1365 57.8115   7
  -7   4  -9 27.1898 44.4337   3
   7  -5  -9 520.137 143.150   6
   7  -5  -8 2715.97 280.472   6
   7  -5  -7 305.342 149.666   6
   7  -5  -6 2160.06 264.564   6
   7  -5  -5 100.729 125.992   6
   7  -5  -4 33.6240 118.251   6
  -7   5   4 188.161 79.3405   3
   7  -5  -3-16.6458 126.412   6
  -7   5   3 9.55465 67.1779   3
   7  -5  -2 653.295 172.730   6
  -7   5   2 462.502 111.898   3
  -7   5   1-66.9019 368.241  16
   7  -5  -1 127.230 122.224   6
  -7   5   1 72.4095 82.2390   3
  -7   5   0 156.032 91.2996   3
   7  -5   1 122.286 125.517   7
  -7   5  -1 311.167 106.810   3
   7  -5   2 57.7754 117.264   7
  -7   5  -2-10.1181 96.3236   3
   7  -5   3-26.8611 107.903   7
  -7   5  -3-19.3459 92.0949   3
   7  -5   4 158.632 108.076   7
  -7   5  -4 243.444 98.6808   3
   7  -5   5 53.6130 88.8500   7
  -7   5  -5-73.4473 81.7088   3
   7  -5   6 44.6919 75.5394   7
  -7   5  -6 49.9912 67.4805   3
   7  -5   7 33.9481 56.8248   7
  -7   5  -8-18.5219 44.0841   3
  -7   6   4 23.6603 63.3616   3
   7  -6  -3 60.2476 91.5265   6
  -7   6   3 85.6589 71.7081   3
   7  -6  -2 283.479 114.428   6
  -7   6   2 432.514 108.297   3
  -7   6   1 521.533 371.095  16
   7  -6  -1 656.026 133.968   6
  -7   6   1 521.469 111.420   3
   7  -6   0 564.997 120.899   6
  -7   6   0 742.397 127.006   3
   7  -6   1 58.9359 78.9254   6
  -7   6  -1 62.5814 79.1086   3
   7  -6   2 290.353 90.6943   6
  -7   6  -2 293.561 97.2516   3
  -7   6  -3 568.630 114.708   3
  -7   6  -4 535.399 100.997   3
  -7   6  -5 39.5055 64.0976   3
  -7   6  -7 60.9316 44.1938   3
  -7   7   8 57.7204 51.0967   4
   7   7  -5-377.087 742.023  13
  -7   7   4 69.4997 51.3237   3
  -7   7   3-341.609 339.068  16
  -7   7   3-14.0216 57.5107   3
  -7   7   2-282.503 328.693  16
  -7   7   2 276.642 84.7018   3
  -7   7   1 236.609 84.1083   3
  -7   7   0 522.570 102.406   3
  -7   7  -1 235.972 87.4685   3
  -7   7  -2 62.3798 268.030  16
  -7   7  -2 69.7494 68.4049   3
  -7   7  -3-313.471 251.133  16
  -7   7  -3 6.44009 62.6879   3
  -7   7  -4 74.5074 58.5788   3
  -7   8   7-34.3608 41.8166   4
  -7   8   6 5.34966 52.8222   4
  -7   8   5-309.690 256.725  16
  -7   8   4 49.3894 254.127  16
  -7   8   3-9.87887 254.414  16
  -7   8   3 20.4074 47.0766   3
  -7   8   2 1733.26 134.581   3
  -7   8   1 1590.50 132.313   3
  -7   8   0 2449.31 164.862   3
  -7   8  -1 149.738 218.808  16
  -7   8  -1 1472.32 123.071   3
  -7   8  -2-106.233 197.454  16
  -7   8  -2 452.465 76.2084   3
  -7   8  -3 55.4921 46.6355   3
  -7   8  -4 3.84076 36.0055   3
  -7   9   4 122.649 47.3786   4
  -7   9   3 199.203 55.0285   4
  -7   9   1 842.217 82.6129   4
  -8   0  11 30.9696 111.858  20
  -8   0  10 126.429 135.556  20
  -8   0   9 99.8074 147.960  20
  -8   0   8 1786.10 285.384  20
  -8   0  -1-58.5348 66.9810   3
   8   0   5-9.25037 79.6558   7
   8   1 -10 262.481 106.996   6
   8  -1 -10 108.424 100.181   6
  -8  -1  10 351.198 153.150  20
   8   1  -9 44.2355 99.5529   6
   8  -1  -9 61.5269 112.633   6
  -8  -1   9 112.935 142.952  20
   8   1  -8 277.332 126.539   6
   8  -1  -8 227.686 139.640   6
   8   1  -7-12.7615 124.220   6
   8  -1  -7-28.3255 139.842   6
   8   1  -6-26.3437 123.488   6
   8  -1  -6 189.990 148.319   6
   8   1  -5 777.147 175.647   6
   8  -1  -5 1148.25 216.663   6
   8   1  -4 1201.58 199.229   6
   8  -1  -4 1204.56 216.729   6
   8   1  -3 2691.76 269.691   6
   8  -1  -3 2867.78 291.445   6
   8   1  -2 5078.64 362.782   6
   8  -1  -2 5568.34 397.722   6
   8   1  -1 1568.23 215.216   6
   8  -1  -1 1427.50 219.111   6
   8   1   0 2131.21 237.411   6
  -8   1  -1 138.908 75.2554   3
  -8   1  -2 148.154 76.2601   3
  -8   1  -3-35.8592 64.5578   3
   8  -1   3-12.5041 115.377   7
  -8   1  -4 278.535 77.3660   3
   8  -1   4 487.909 135.843   7
  -8   1  -5-23.1109 50.6660   3
   8  -1   5 39.4738 97.4405   7
   8  -2 -10-70.0525 86.1928   6
   8   2  -9 37.2374 92.5650   6
   8  -2  -9-58.0553 104.510   6
   8   2  -8 227.118 112.910   6
   8  -2  -8 102.572 111.499   6
   8   2  -7-11.0513 110.650   6
   8  -2  -7-68.4416 134.206   6
   8   2  -6 381.428 135.309   6
   8  -2  -6 668.272 176.745   6
   8   2  -5 775.444 165.149   6
   8  -2  -5 741.442 174.759   6
   8   2  -4 3506.52 279.793   6
   8  -2  -4 3223.30 307.464   6
   8   2  -3 3775.98 290.212   6
   8  -2  -3 3345.68 311.819   6
   8   2  -2 6522.98 380.038   6
   8  -2  -2 5962.15 410.702   6
   8   2  -1 2079.51 225.474   6
   8  -2  -1 2169.96 254.227   6
  -8   2   0 1013.44 114.037   3
   8   2   0 1040.96 162.370   6
   8  -2   0 1013.69 196.910   6
   8   2   1 129.793 102.086   6
  -8   2  -1 197.132 74.4246   3
   8   2   2 9.21438 89.6935   6
  -8   2  -2 34.0541 61.3068   3
  -8   2  -3 32.6363 54.0910   3
  -8   2  -4 23.8187 50.3209   3
  -8   2  -5 61.2721 47.1373   3
   8  -3  -9 9.72236 79.7501   6
   8  -3  -8 424.200 121.769   6
   8  -3  -7 390.438 130.619   6
   8  -3  -6 1121.14 185.817   6
   8  -3  -5 39.7141 115.048   6
   8  -3  -4 724.531 169.568   6
   8  -3  -3 282.096 141.844   6
   8  -3  -2 92.8583 112.118   6
   8  -3  -1 207.453 123.541   6
   8  -3   0-37.5490 117.342   6
  -8   3   0 81.0762 56.3861   3
   8  -3   1 83.2963 106.197   6
  -8   3  -1-47.9516 55.3099   3
   8  -3   2 55.5167 96.5150   6
  -8   3  -2 94.3910 61.0898   3
  -8   3  -3 11.1230 50.4819   3
  -8   3  -4 358.374 68.1044   3
   8  -4  -7 636.041 117.707   6
   8  -4  -6 1015.74 148.882   6
   8  -4  -5 627.726 132.279   6
   8  -4  -4 819.620 139.425   6
   8  -4  -3-65.5871 88.7608   6
   8  -4  -2 558.424 125.979   6
   8  -4  -1 41.5048 81.5716   6
   8  -4   0 263.949 101.902   6
  -8   4   0 139.739 51.9134   3
   8  -4   1 89.8407 84.8946   6
  -8   4  -1 63.9310 45.0416   3
   8  -4   2-63.2950 69.9966   6
  -8   4  -2 23.9743 39.7305   3
  -8   4  -3-8.82682 40.0605   3
   0   0   0    0.00    0.00   0

TITL 059264-hjx-20220815-3t-DJ-a_auto in P2(1)/c
REM P2(1)/c (#14 in standard setting)
CELL 1.54184   6.946046  12.232902  18.194842  90.0000  98.0669  90.0000
ZERR    7.00   0.000224   0.000387   0.000458   0.0000   0.0028   0.0000
LATT  1
SYMM -x, y+1/2,-z+1/2
SFAC C H N O
UNIT 77.00 70.00 7.00 7.00
REM  CrysAlisPro recorded range (K): Min=300.3; max=300.3; aver:300.3
TEMP 27
TREF
HKLF 4
END
;
_shelx_hkl_checksum                11285
_olex2_submission_special_instructions  'No special instructions were received'
_oxdiff_exptl_absorpt_empirical_details
;
Empirical correction (ABSPACK) includes:
- Absorption correction using spherical harmonics
- Frame scaling
;
_oxdiff_exptl_absorpt_empirical_full_max  4.455
_oxdiff_exptl_absorpt_empirical_full_min  0.480
